# Supplementary material for: Hepatincolaceae (Alphaproteobacteria) are Distinct From Holosporales and Independently Evolved to Associate With Ecdysozoa
Source: Environ Microbiol. 2025 Jan 10;27(1):e70028. doi: 10.1111/1462-2920.70028 (PMC11724238; doi:10.1111/1462-2920.70028)
Supplement: Supplementary file 9 — Table S1. List of the contigs of the preliminary assembly of Richtersius coronifer bearing ‘Candidatus Tardigradibacter bertolanii’ in which rRNA genes were identified with barrnap. For each contig, blobology parameters are reported, as well as the positions in which the rRNA gene was inferred, and the best blast hit of this gene sequence. Contigs are sorted by the respective sequencing coverage, and coloured according to the presumed organismal assignment (blue: host; shades of green: ‘Candidatus Tardigradibacter bertolanii’; red: additional bacteria). [file EMI-27-e70028-s014.xlsx]

## Sheet: barrnap_preliminary
Ribosomal RNA genes identified by barrnap in the preliminary assembly					BLASTn contig online				Blobology contig
Node	Start position	End position	Direction	Gene	Accession	Organism	%identity	evalue	length	GC	Coverage	Megablast best hit species	Megablast best hit order	Megablast best hit class	Megablast best hit domain
NODE_13609_length_6279_cov_383.169	3195	5930	+	23S ribosomal RNA	CP065232.1	Thalassospira sp. B30-1	82.705	0	6279	0.37283	796.174	Thalassospira xiamenensis	Rhodospirillales	Proteobacteria	Bacteria
NODE_20274_length_2800_cov_359.087	1461	2798	-	16S ribosomal RNA	MK028537.1	Uncultured bacterium clone RCS from Richtersius coronifer	99.252	0	2800	0.385	552.23	uncultured bacterium	Not annotated	Not annotated	Bacteria
NODE_15810_length_4833_cov_131.587	2001	2949	-	16S ribosomal RNA (partial)	DQ839604.1	Richtersius coronifer	98.135	0	4833	0.494517	203.299	Richtersius coronifer	Parachela	Tardigrada	Eukaryota
NODE_14009_length_5964_cov_37.2305	938	2459	+	16S ribosomal RNA	CP075895.1	Chitinophagaceae bacterium LGM1	90.32	0	5964	0.465459	76.3587	uncultured bacterium	Not annotated	Not annotated	Bacteria
NODE_14009_length_5964_cov_37.2305	3424	5964	+	23S ribosomal RNA (partial)	CP075895.1	Chitinophagaceae bacterium LGM1	90.32	0	5964	0.465459	76.3587	uncultured bacterium	Not annotated	Not annotated	Bacteria
NODE_25177_length_1521_cov_33.0713	1193	1307	-	5S ribosomal RNA	OX392442.1	Clavelina lepadiformis	86.726	1.06e-23	1521	0.449047	66.9645	Emplectonema gracile	Monostilifera	Nemertea	Eukaryota
NODE_29730_length_934_cov_32.4877	500	614	+	5S ribosomal RNA	OX392442.1	Clavelina lepadiformis	85.484	1.78e-24	934	0.462527	65.0878	Trichobilharzia regenti	Strigeidida	Platyhelminthes	Eukaryota
NODE_6667_length_13945_cov_22.5883	10132	13009	-	23S ribosomal RNA	CP075190.1	Ferribacterium limneticum	99.021	0	13945	0.488275	45.9949	Dechloromonas aromatica	Rhodocyclales	Proteobacteria	Bacteria
NODE_16541_length_4450_cov_29.5689	3025	3139	+	5S ribosomal RNA	OX392442.1	Clavelina lepadiformis	87.611	6.75e-25	4450	0.450562	45.4771	Schistocephalus solidus	Diphyllobothriidea	Platyhelminthes	Eukaryota
NODE_16541_length_4450_cov_29.5689	4280	4394	+	5S ribosomal RNA	OX392442.1	Clavelina lepadiformis	87.611	6.75e-25	4450	0.450562	45.4771	Schistocephalus solidus	Diphyllobothriidea	Platyhelminthes	Eukaryota
NODE_303_length_50388_cov_21.6626	4735	4847	-	5S ribosomal RNA	HG995238.1	Mimas tiliae	95	1.64e-30	50388	0.44969	43.8438	Apis florea	Hymenoptera	Arthropoda	Eukaryota
NODE_303_length_50388_cov_21.6626	5028	5142	+	5S ribosomal RNA	HG995238.1	Mimas tiliae	95	1.64e-30	50388	0.44969	43.8438	Apis florea	Hymenoptera	Arthropoda	Eukaryota
NODE_303_length_50388_cov_21.6626	7433	7547	-	5S ribosomal RNA	HG995238.1	Mimas tiliae	95	1.64e-30	50388	0.44969	43.8438	Apis florea	Hymenoptera	Arthropoda	Eukaryota
NODE_303_length_50388_cov_21.6626	7725	7833	+	5S ribosomal RNA	HG995238.1	Mimas tiliae	95	1.64e-30	50388	0.44969	43.8438	Apis florea	Hymenoptera	Arthropoda	Eukaryota
NODE_303_length_50388_cov_21.6626	10341	10455	+	5S ribosomal RNA	HG995238.1	Mimas tiliae	95	1.64e-30	50388	0.44969	43.8438	Apis florea	Hymenoptera	Arthropoda	Eukaryota
NODE_303_length_50388_cov_21.6626	13364	13478	+	5S ribosomal RNA	HG995238.1	Mimas tiliae	95	1.64e-30	50388	0.44969	43.8438	Apis florea	Hymenoptera	Arthropoda	Eukaryota
NODE_6098_length_14943_cov_20.4423	12562	12676	+	5S ribosomal RNA	OX392442.1	Clavelina lepadiformis	86.29	6.34e-25	14943	0.461219	42.1973	Schistocephalus solidus	Diphyllobothriidea	Platyhelminthes	Eukaryota
NODE_24274_length_1687_cov_24.3801	1027	1141	-	5S ribosomal RNA	OX392442.1	Clavelina lepadiformis	86.29	7.01e-26	1687	0.465323	41.1434	Schistocephalus solidus	Diphyllobothriidea	Platyhelminthes	Eukaryota
NODE_6167_length_14816_cov_18.0919	7325	7433	+	5S ribosomal RNA	AM906204.1	Ensis macha	91.071	3.86e-07	14816	0.451471	38.6148	Ensis macha	Veneroida	Mollusca	Eukaryota
NODE_6167_length_14816_cov_18.0919	9492	9603	-	5S ribosomal RNA	AM906204.1	Ensis macha	91.071	3.86e-07	14816	0.451471	38.6148	Ensis macha	Veneroida	Mollusca	Eukaryota
NODE_13576_length_6312_cov_12.7124	2402	6152	-	23S ribosomal RNA	AP013352.1	Ramazzottius varieornatus	88.339	0	6312	0.480672	38.0676	Mastigoproctus giganteus	Uropygi	Arthropoda	Eukaryota
NODE_22572_length_2083_cov_18.3749	58	872	+	16S ribosomal RNA (partial)	NC_054370.1	Halteria grandinella	76.949	0	2083	0.254921	37.8065	Oxytricha trifallax	Sporadotrichida	Not annotated	Eukaryota
NODE_33576_length_640_cov_32.8082	443	557	+	5S ribosomal RNA	OX392442.1	Clavelina lepadiformis	86.508	1.99e-27	640	0.459375	33.2953	Schistocephalus solidus	Diphyllobothriidea	Platyhelminthes	Eukaryota
NODE_14980_length_5315_cov_15.7869	1116	3991	+	23S ribosomal RNA	LR134378.1	Lautropia mirabilis	92.627	0	5315	0.536595	32.5125	beta proteobacterium CB	Not annotated	Proteobacteria	Bacteria
NODE_3313_length_21584_cov_13.6631	11373	11486	-	5S ribosomal RNA	OX392442.1	Clavelina lepadiformis	84.127	9.22e-20	21584	0.450287	29.909	Trichobilharzia regenti	Strigeidida	Platyhelminthes	Eukaryota
NODE_13681_length_6222_cov_11.5442	437	551	-	5S ribosomal RNA	OX392442.1	Clavelina lepadiformis	85.484	1.22e-23	6222	0.454195	22.0463	Schistocephalus solidus	Diphyllobothriidea	Platyhelminthes	Eukaryota
NODE_22938_length_1991_cov_9.27429	773	882	-	5S ribosomal RNA	CP076361.1	Gemmobacter fulva	98.358	0	1991	0.550477	18.0402	Rhodobacter sphaeroides	Rhodobacterales	Proteobacteria	Bacteria
NODE_19344_length_3149_cov_7.48958	12	843	-	16S ribosomal RNA (partial)	CP075189.1	Ferribacterium limneticum	92.478	0	3149	0.512861	16.7548	Dechloromonas aromatica	Rhodocyclales	Proteobacteria	Bacteria
NODE_6894_length_13530_cov_6.91422	7357	8900	+	16S ribosomal RNA	CP113054.1	Luteolibacter sp. SL250	91.994	0	13530	0.500665	15.3345	uncultured bacterium	Not annotated	Not annotated	Bacteria
NODE_6894_length_13530_cov_6.91422	9741	12582	+	23S ribosomal RNA	CP113054.1	Luteolibacter sp. SL250	91.994	0	13530	0.500665	15.3345	uncultured bacterium	Not annotated	Not annotated	Bacteria
NODE_6894_length_13530_cov_6.91422	12879	12989	+	5S ribosomal RNA	CP113054.1	Luteolibacter sp. SL250	91.994	0	13530	0.500665	15.3345	uncultured bacterium	Not annotated	Not annotated	Bacteria
NODE_17701_length_3882_cov_5.97924	4	2671	+	23S ribosomal RNA	CP080443.1	Chryseobacterium sp. G0201	98.614	0	3882	0.451829	9.21278	Chryseobacterium sp. StRB126	Flavobacteriales	Bacteroidetes	Bacteria
NODE_29605_length_945_cov_4.03341	2	828	-	16S ribosomal RNA (partial)	K01750.1	Paramecium primaurelia	85.405	0	945	0.330159	8.30794	Paramecium primaurelia	Peniculida	Not annotated	Eukaryota
NODE_23112_length_1946_cov_2.73729	49	1938	-	23S ribosomal RNA (partial)	NC_054370.1	Halteria grandinella	78.756	5.33e-142	1946	0.276465	6.01131	Oxytricha trifallax	Sporadotrichida	Not annotated	Eukaryota
NODE_46198_length_317_cov_1.74583	206	314	-	5S ribosomal RNA	XR_006077401.1	Ixodes scapularis	100	1.15e-51	317	0.526814	3.15142	Not annotated	Not annotated	Not annotated	Not annotated
NODE_41798_length_374_cov_0.683502	55	167	+	5S ribosomal RNA	J01851.1	Blepharisma japonicum	97.414	5.03e-46	374	0.470588	1.20321	Blepharisma japonicum	Heterotrichida	Not annotated	Eukaryota
