# Supplementary material for: Hepatincolaceae (Alphaproteobacteria) are Distinct From Holosporales and Independently Evolved to Associate With Ecdysozoa
Source: Environ Microbiol. 2025 Jan 10;27(1):e70028. doi: 10.1111/1462-2920.70028 (PMC11724238; doi:10.1111/1462-2920.70028)
Supplement: Supplementary file 10 — Table S2. PCR primer combinations, sequences, and amplification protocols used for joining contigs of the Illumina genome assembly of ‘Candidatus Tardigradibacter bertolanii’. [file EMI-27-e70028-s003.xlsx]

## Sheet: Foglio1
Reaction	Amplification primer 1	Amplification primer 2	Sequencing primer 1	Sequencing primer 2	Protocol
1	Rich_coro_symb_2Ra_1183	Rich_coro_symb_3Ra_381	Rich_coro_symb_2Rb_908	Rich_coro_symb_3Rb_354	A
2	Rich_coro_symb_4Ra_1617	Rich_coro_symb_6Ra_1341	Rich_coro_symb_4Rb_262	Rich_coro_symb_6Rb_1310	A
3	Rich_coro_symb_5Ra_1286	Rich_coro_symb_8F_37184	Rich_coro_symb_5Rb_737	Rich_coro_symb_8F_37184	A
4	Rich_coro_symb_21F_14245	Rich_coro_symb_230F_2837	Rich_coro_symb_21F_14245	Rich_coro_symb_230F_2837	A
5	Rich_coro_symb_25F_13613	Rich_coro_symb_217F_3229	Rich_coro_symb_25F_13613	Rich_coro_symb_217F_3229	A
6	Rich_coro_symb_2Fa_170331	Rich_coro_symb_16Ra_898	Rich_coro_symb_2Fb_170726	Rich_coro_symb_16Rb_625	B
7	Rich_coro_symb_5Fa_99739	Rich_coro_symb_28Ra_793	Rich_coro_symb_5Fb_100321	Rich_coro_symb_28Rb_397	B
Primer	Sequence (F: forward; R: reverse)
Rich_coro_symb_2Fa_170331	5'-TCG GCG GTT AAG TTA TAT AAG C-3'
Rich_coro_symb_2Fb_170726	5'-TAA ACT AAC TCA ACA TCA GGA G-3'
Rich_coro_symb_2Ra_1183	5'-TCT TGT AAA GGG CCT ATT GC-3'
Rich_coro_symb_2Rb_908	5'-CTC AAG GTG GAT TGC AGG-3'
Rich_coro_symb_3Ra_381	5'-ACT CTC TTA GCT CAG CAC ATA-3'
Rich_coro_symb_3Rb_354	5'-AAT AAC TCC TCA GAG TTT AAG G-3'
Rich_coro_symb_4Ra_1617	5'-GAT GAA ATC AGT AAC ATC CGG-3'
Rich_coro_symb_4Rb_262	5'-TTG ATC TCA TAT TTA CTA AGC AG-3'
Rich_coro_symb_5Fa_99739	5'-ATT AAT TTA CTA CAA ATC GAG CC-3'
Rich_coro_symb_5Fb_100321	5'-ATT ATT GTG ACG AAT AAG ATC AC-3'
Rich_coro_symb_5Ra_1286	5'-CAA GGC TCG TGT AAG CAA TG-3'
Rich_coro_symb_5Rb_737	5'-CTT CAA GGC ACT TCT CAA GC-3'
Rich_coro_symb_6Ra_1341	5'-CAC TAT CTA TGG CCC CTG-3'
Rich_coro_symb_6Rb_1310	5'-AAC TCC ATA AGT TCC TCC TAC-3'
Rich_coro_symb_8F_37184	5'-GTA TCC GCA CGG AGC TTA-3'
Rich_coro_symb_16Ra_898	5'-TCC GAT ATA AGC ATA AAA GCC C-3'
Rich_coro_symb_16Rb_625	5'-ATG GAG CAA AGC TAC TAT CTA C-3'
Rich_coro_symb_25F_13613	5'-ATA GTT CTC GAG CCT CTG C-3'
Rich_coro_symb_28Ra_793	5'-ATA AGC ACT AAC AGA GTA TAG G-3'
Rich_coro_symb_28Rb_397	5'-AAT TTA GGC CAC CAA CTA GG-3'
Rich_coro_symb_217F_3229	5'-AGC TTT GAT CGC GGT ATT AG-3'
Rich_coro_symb_21F_14245	5'-TTC CAT AAC TCC CTA GCC TC-3'
Rich_coro_symb_230F_2837	5'-ATA TTA ATG AAG CAT GTA CGC G-3'
Protocol A (Takara ExTaq polymerase)
94°C	3 min
94°C	30 s	40 cycles
50°C	30 s
72°C	4 min
72°C	10 min
Protocol B (long-range PCRBIO VeriFiTM polymerase)
95°C	3 min
95°C	15 s	35 cycles
60°C	15 s
72°C	8 min
72°C	16 min
