# Supplementary material for: Hepatincolaceae (Alphaproteobacteria) are Distinct From Holosporales and Independently Evolved to Associate With Ecdysozoa
Source: Environ Microbiol. 2025 Jan 10;27(1):e70028. doi: 10.1111/1462-2920.70028 (PMC11724238; doi:10.1111/1462-2920.70028)
Supplement: Supplementary file 11 — Table S3. List of organism and respective accession numbers used for the phylogenomic analyses. [file EMI-27-e70028-s009.xlsx]

## Sheet: temp2
Accession	Organism name
GCA_000193495.2	Acetobacter.aceti.NBRC.14818
GCA_000202835.1	Acidiphilium.multivorum.AIU301
GCA_000964365.1	Acidisphaera.rubrifaciens.HS.AP3
GCA_000172635.2	Alteromonas.macleodii.ATCC.27126
GCA_000144605.1	Brevundimonas.subvibrioides.ATCC.15264
GCA_009586235.1	Burkholderia.cepacia
GCA_001192655.1	Caedimonas.varicaedens
GCA_000315795.1	Caenispirillum.salinarum.AK4
GCA_003192653.1	Candidatus.Bealeia.paramacronuclearis
GCA_004210305.1	Candidatus.Finniella.inopinata
GCA_000742475.1	Candidatus.Hepatobacter.penaei
GCA_000469155.1	Candidatus.Micropelagos.thuwalensis
GCA_002117145.1	Candidatus.Nucleicultrix.amoebiphila.FS5
GCA_000190415.2	Candidatus.Odyssella.thessalonicensis.L13
GCA_000742835.1	Candidatus.Paracaedibacter.acanthamoebae
GCA_000024465.1	Candidatus.Puniceispirillum.marinum.IMCC1322
GCA_000022005.1	Caulobacter.vibrioides.NA1000
GCA_000153125.2	Congregibacter.litoralis.KT71
GCA_000373485.1	Dasania.marina.DSM.21967
GCA_000378465.1	Elioraea.tepidiphila.DSM.17972
GCA_000770155.1	Enterobacter.cloacae
GCA_001483205.1	-
GCA_001510075.1	-
GCA_001830425.1	-
GCA_001897475.1	-
GCA_001899585.1	-
GCA_002238905.1	-
GCA_002251735.1	-
GCA_002257235.1	-
GCA_002299005.1	-
GCA_002327565.1	-
GCA_002337525.1	-
GCA_002340345.1	-
GCA_002343265.1	-
GCA_002393025.1	-
GCA_002420015.1	-
GCA_002422365.1	-
GCA_002422845.1	-
GCA_002430125.1	-
GCA_002457135.1	-
GCA_002469865.1	-
GCA_002482765.1	-
GCA_002500565.1	-
GCA_002501105.1	-
GCA_002632265.1	-
GCA_002684695.1	-
GCA_002687515.1	-
GCA_002690215.1	-
GCA_002699085.1	-
GCA_002721725.1	-
GCA_002722885.1	-
GCA_002731375.1	-
GCA_002869085.1	-
GCA_003122205.1	-
GCA_003173035.1	-
GCA_003241285.1	-
GCA_003246795.1	-
GCA_003250135.1	-
GCA_003250835.1	-
GCA_003252195.1	-
GCA_003454415.1	-
GCA_003536545.1	-
GCA_003574685.1	-
GCA_003576705.1	-
GCA_003693905.1	-
GCA_003695065.1	-
GCA_004356335.1	-
GCA_004356955.1	-
GCA_005240015.1	-
GCA_006226225.1	-
GCA_006226305.1	-
GCA_006738645.1	-
GCA_006844605.1	-
GCA_007694015.1	-
GCA_008728835.1	-
GCA_009377375.1	-
GCA_009377445.1	-
GCA_009649675.1	-
GCA_009691045.1	-
GCA_009694135.1	-
GCA_009694165.1	-
GCA_009694185.1	-
GCA_009694195.1	-
GCA_009765685.1	-
GCA_009779595.1	-
GCA_009780035.1	-
GCA_009784815.1	-
GCA_009839325.1	-
GCA_009929265.1	-
GCA_010031785.1	-
GCA_011524605.1	-
GCA_011762045.1	-
GCA_012103315.1	-
GCA_013003675.1	-
GCA_013204045.1	-
GCA_013287665.1	-
GCA_013389075.1	-
GCA_014237925.1	-
GCA_014323835.1	-
GCA_014803545.1	-
GCA_014859895.1	-
GCA_015062345.1	-
GCA_015222795.1	-
GCA_015491895.1	-
GCA_015655095.1	-
GCA_016124535.1	-
GCA_016125375.1	-
GCA_016195085.1	-
GCA_016195145.1	-
GCA_016202695.1	-
GCA_016742295.1	-
GCA_016780745.1	-
GCA_016793965.1	-
GCA_016869145.1	-
GCA_017307335.1	-
GCA_017476405.1	-
GCA_017481035.1	-
GCA_017643325.1	-
GCA_017963645.1	-
GCA_018062345.1	-
GCA_018063245.1	-
GCA_018332375.1	-
GCA_018658465.1	-
GCA_018662225.1	-
GCA_018662925.1	-
GCA_018663165.1	-
GCA_018971215.1	-
GCA_019240395.1	-
GCA_900167455.1	-
GCA_902784055.1	-
GCA_902826885.1	-
GCA_903884125.1	-
GCA_903912365.1	-
GCA_903919315.1	-
GCA_903930075.1	-
GCA_000427665.1	Geminicoccus.roseus.DSM.18922
GCA_000388175.3	Holospora.undulata.HU1
GCA_000423185.1	Inquilinus.limosus.DSM.16000
GCA_900113265.1	Jannaschia.rubra
GCA_000374005.1	Kiloniella.laminariae.DSM.19542
GCA_000375545.1	Kordiimonas.gwangyangensis.DSM.19435
GCA_000014865.1	Magnetococcus.marinus.MC.1
GCA_002109495.1	Magnetofaba.australis.IT.1
GCA_000009985.1	Magnetospirillum.magneticum.AMB.1
GCA_003634045.1	Maricaulis.maris
GCA_000018845.1	Methylorubrum.extorquens.PA1
GCA_000093025.1	Methylotenera.versatilis.301
GCA_000226315.1	Micavibrio.aeruginosavorus.ARL.13
GCA_000374145.1	Neomegalonema.perideroedes.DSM.15528
GCA_000619905.2	Nitrosospira.briensis.C.128
GCA_003633955.1	Oceanibaculum.indicum
GCA_000155735.2	Octadecabacter.arcticus.238
GCA_000284415.2	Pararhodospirillum.photometricum.DSM.122
GCA_000017565.1	Parvibaculum.lavamentivorans.DS.1
GCA_000152825.2	Parvularcula.bermudensis.HTCC2503
GCA_013004005.1	Pelagibacterium.halotolerans
GCA_902374465.1	Ralstonia.pickettii
GCA_011604525.1	Rhizobium.leguminosarum.bv..trifolii
GCA_000015985.1	Rhodobacter.sphaeroides.ATCC.17029
GCA_014197805.1	Rhodospirillum.centenum
GCA_000225955.1	Rhodospirillum.rubrum.F11
GCA_000515255.1	Rhodovibrio.salinarum.DSM.9154
GCA_001941945.1	Roseomonas.gilardii
GCA_900100455.1	Roseospirillum.parvum
GCA_000169415.1	Sagittula.stellata.E.37
GCA_000616095.1	Sneathiella.glossodoripedis.JCM.23214
GCA_000016765.1	Sphingomonas.wittichii.RW1
GCA_000688235.1	Terasakiella.pusilla.DSM.6293
GCA_000423805.1	Thalassobaculum.salexigens.DSM.19539
GCA_000300275.1	Thalassospira.profundimaris.WP0211
GCA_000746275.1	Thermopetrobacter.sp..TC1
GCA_000264455.2	Tistrella.mobilis.KA081020.065
GCA_000017645.1	Xanthobacter.autotrophicus.Py2
GCA_000007105.1	Zymomonas.mobilis.subsp..mobilis.ATCC.31821
-	Candidatus Hepatincolaceae symbiont of Strigamia maritima
-	Candidatus Tardigradibacter bertolanii
-	Candidatus Hepatincola Av
-	Candidatus Hepatincola Pdp
-	Candidatus Hepatincola Pp
