# Supplementary material for: Hepatincolaceae (Alphaproteobacteria) are Distinct From Holosporales and Independently Evolved to Associate With Ecdysozoa
Source: Environ Microbiol. 2025 Jan 10;27(1):e70028. doi: 10.1111/1462-2920.70028 (PMC11724238; doi:10.1111/1462-2920.70028)
Supplement: Supplementary file 12 — Table S4. Presence/absence and total number of the 179 eggNOGs used for phylogeny identified in the six ‘Candidatus Hepatincolaceae’ genome assemblies. [file EMI-27-e70028-s001.xlsx]

## Sheet: Tardigradibacter
eggnog	Tardigradibacter	Hepatincola Av	Hepatincola Pdp	Hepatincola Pp	Endosymbiont of Strigamia	Endosymbiont of Labiotermes
2TQKA	yes	yes	yes	yes	yes	yes
2TQKB	no	no	no	no	yes	no
2TQKJ	yes	yes	no	yes	yes	yes
2TQKT	yes	yes	no	no	yes	no
2TQM0	yes	yes	yes	yes	no	yes
2TQMT	yes	yes	yes	yes	yes	yes
2TQMX	yes	yes	yes	yes	no	yes
2TQMY	yes	yes	yes	yes	yes	yes
2TQN6	yes	yes	yes	yes	yes	yes
2TQNG	yes	yes	yes	yes	yes	no
2TQPA	yes	yes	yes	yes	yes	yes
2TQPK	yes	yes	yes	yes	yes	yes
2TQPV	yes	yes	yes	yes	yes	yes
2TQQ1	yes	no	no	yes	yes	yes
2TQQ4	yes	yes	yes	yes	yes	yes
2TQRR	yes	yes	yes	yes	yes	yes
2TQSS	yes	yes	yes	yes	yes	yes
2TQSV	yes	yes	no	yes	yes	yes
2TQSW	yes	yes	yes	yes	yes	yes
2TQTQ	yes	yes	yes	yes	yes	yes
2TQU7	yes	yes	no	yes	yes	yes
2TQU9	yes	yes	yes	yes	yes	yes
2TQV4	yes	yes	yes	yes	yes	yes
2TQV8	yes	yes	yes	yes	yes	yes
2TQVI	yes	yes	yes	yes	yes	yes
2TQWI	yes	yes	yes	yes	yes	yes
2TQXN	yes	yes	yes	yes	yes	no
2TQYG	yes	yes	no	yes	no	yes
2TQYN	no	no	no	no	no	yes
2TQZ0	yes	yes	yes	yes	yes	yes
2TQZB	no	no	no	no	no	yes
2TQZG	yes	yes	yes	yes	no	yes
2TQZW	no	yes	yes	yes	yes	yes
2TR11	no	no	no	no	no	no
2TR2M	yes	yes	yes	yes	no	yes
2TR32	yes	yes	yes	yes	no	yes
2TR3H	yes	yes	yes	yes	yes	yes
2TR3N	yes	yes	yes	yes	yes	yes
2TR48	yes	yes	yes	yes	yes	yes
2TR4E	yes	yes	yes	yes	yes	yes
2TR4T	yes	yes	no	yes	yes	yes
2TR57	yes	yes	yes	yes	yes	yes
2TR5H	yes	yes	yes	yes	no	yes
2TR5I	yes	yes	yes	yes	yes	yes
2TR5J	no	no	no	no	no	yes
2TR60	yes	yes	yes	yes	no	no
2TR7W	yes	yes	yes	yes	yes	yes
2TR8J	yes	yes	no	yes	no	yes
2TR8Z	yes	yes	yes	yes	no	yes
2TR9N	yes	yes	yes	yes	yes	yes
2TR9U	yes	yes	yes	yes	no	yes
2TRAA	yes	yes	yes	yes	yes	yes
2TRAD	yes	yes	yes	yes	yes	yes
2TRAH	yes	yes	yes	yes	yes	yes
2TRB2	yes	yes	yes	yes	yes	yes
2TRB4	yes	yes	yes	yes	yes	yes
2TRBK	yes	yes	yes	yes	yes	yes
2TRBW	yes	yes	yes	no	yes	no
2TRBX	yes	yes	yes	yes	yes	yes
2TRD9	yes	yes	yes	yes	no	yes
2TRFY	yes	yes	yes	yes	no	yes
2TRGN	yes	yes	yes	yes	yes	yes
2TRGP	yes	yes	yes	yes	yes	yes
2TRH3	yes	yes	yes	yes	yes	yes
2TRHB	yes	yes	yes	yes	yes	yes
2TRHK	yes	yes	yes	yes	yes	yes
2TRHV	yes	yes	yes	yes	yes	yes
2TRHW	yes	yes	yes	yes	yes	yes
2TRHX	yes	yes	yes	yes	no	yes
2TRI2	yes	no	no	no	yes	no
2TRID	yes	yes	yes	yes	yes	yes
2TRIK	yes	yes	no	yes	yes	yes
2TRJS	yes	yes	yes	yes	yes	yes
2TRK1	yes	yes	yes	yes	yes	yes
2TRNV	yes	yes	yes	yes	yes	yes
2TRP3	yes	yes	yes	yes	no	yes
2TRP4	no	no	no	no	no	no
2TRPB	yes	yes	yes	yes	yes	yes
2TRPR	yes	yes	yes	yes	yes	yes
2TRPZ	yes	yes	yes	yes	no	yes
2TRQA	yes	yes	yes	yes	yes	yes
2TRQH	yes	yes	no	yes	yes	yes
2TRQN	yes	yes	yes	yes	yes	yes
2TRSF	yes	yes	yes	yes	yes	yes
2TRSK	yes	yes	yes	yes	yes	yes
2TRSU	yes	yes	yes	yes	yes	yes
2TRU2	yes	yes	yes	yes	no	yes
2TRUT	yes	yes	yes	yes	yes	yes
2TRWR	yes	yes	yes	yes	no	yes
2TRX2	yes	yes	yes	yes	no	yes
2TRXE	yes	yes	yes	yes	no	yes
2TRXJ	yes	yes	yes	yes	yes	yes
2TRXP	yes	yes	yes	yes	yes	yes
2TRZ1	yes	yes	yes	yes	no	yes
2TRZ5	yes	yes	yes	yes	yes	yes
2TRZM	yes	yes	yes	yes	yes	yes
2TRZQ	yes	yes	yes	yes	no	yes
2TRZZ	yes	no	no	no	yes	no
2TS07	yes	yes	yes	yes	yes	yes
2TS09	yes	yes	yes	yes	yes	yes
2TS0M	yes	no	no	no	yes	yes
2TS0N	yes	yes	no	yes	yes	yes
2TS1Q	yes	yes	yes	yes	yes	yes
2TS2N	yes	yes	no	yes	yes	yes
2TS2T	yes	yes	yes	yes	yes	yes
2TS44	yes	yes	yes	yes	no	yes
2TS6C	yes	yes	yes	yes	yes	yes
2TS6F	yes	yes	no	yes	yes	yes
2TS88	yes	no	no	no	yes	yes
2TS8W	no	no	no	no	yes	yes
2TS97	yes	yes	yes	yes	yes	yes
2TS9E	yes	yes	yes	yes	yes	yes
2TSC9	yes	yes	yes	yes	yes	yes
2TSCN	yes	yes	yes	yes	no	yes
2TSDZ	yes	yes	yes	yes	yes	yes
2TSEJ	yes	yes	yes	yes	yes	yes
2TSF7	yes	yes	yes	yes	yes	yes
2TSF9	yes	yes	yes	yes	yes	yes
2TSHM	yes	yes	yes	yes	yes	yes
2TSI0	yes	yes	yes	yes	yes	yes
2TSIZ	yes	yes	yes	yes	yes	yes
2TSKM	yes	yes	yes	no	yes	yes
2TSMT	yes	yes	yes	yes	yes	yes
2TSNK	yes	yes	yes	yes	yes	yes
2TSPQ	yes	yes	yes	yes	yes	yes
2TSRI	yes	yes	yes	yes	yes	yes
2TSRZ	yes	yes	yes	yes	yes	yes
2TSTJ	yes	yes	yes	yes	yes	yes
2TSWX	yes	yes	yes	yes	no	yes
2TSYQ	yes	yes	yes	yes	yes	yes
2TT03	yes	yes	yes	yes	yes	yes
2TT38	yes	yes	no	yes	yes	yes
2TT6Q	yes	yes	yes	yes	no	yes
2TT75	yes	no	no	no	yes	no
2TTBF	yes	yes	no	yes	yes	yes
2TTFF	yes	yes	yes	yes	no	yes
2TTIA	yes	yes	yes	yes	yes	yes
2TTIX	no	yes	yes	yes	yes	yes
2TTKD	yes	yes	yes	yes	yes	yes
2TTNS	yes	yes	yes	yes	yes	yes
2TTQC	yes	yes	yes	yes	yes	yes
2TUG7	yes	yes	yes	yes	yes	yes
2TUI7	yes	yes	yes	yes	no	yes
2TUWE	yes	yes	yes	yes	yes	yes
2TV09	yes	yes	yes	yes	yes	yes
2TVXI	yes	yes	yes	yes	yes	yes
2TZFK	no	yes	no	yes	yes	yes
2U58Z	no	yes	yes	yes	no	yes
2U592	yes	yes	yes	yes	yes	yes
2U5B2	no	yes	yes	yes	no	yes
2U5B5	yes	yes	no	yes	yes	yes
2U5BZ	yes	yes	yes	yes	yes	yes
2U5CS	no	no	no	no	no	no
2U5FM	yes	yes	no	yes	yes	yes
2U5JU	yes	yes	yes	yes	no	yes
2U5P0	yes	yes	yes	yes	yes	yes
2U6ZH	yes	yes	yes	yes	yes	yes
2U70Z	yes	yes	yes	yes	yes	yes
2U710	yes	yes	yes	yes	yes	yes
2U72D	yes	yes	yes	yes	yes	yes
2U72Q	yes	yes	yes	yes	yes	yes
2U73D	yes	yes	yes	yes	yes	yes
2U749	yes	yes	yes	yes	yes	yes
2U756	yes	yes	yes	yes	yes	yes
2U77Q	no	no	no	no	no	no
2U797	yes	yes	yes	yes	yes	yes
2U79D	yes	no	no	no	yes	no
2U956	yes	yes	yes	yes	no	yes
2U95S	yes	yes	yes	yes	yes	yes
2U96X	yes	yes	yes	yes	yes	yes
2UBQU	yes	yes	yes	yes	no	yes
2UBT3	yes	yes	yes	no	yes	no
2UBTB	no	no	no	no	no	no
2UBUC	yes	no	no	no	yes	no
2UBUX	yes	yes	yes	yes	yes	yes
2UBWJ	yes	yes	yes	yes	yes	yes
2UBXV	no	no	no	no	yes	yes
2UBZ6	yes	yes	no	yes	yes	yes
2UCCR	no	no	no	no	yes	yes
total	162	159	141	156	138	162
