# Supplementary material for: Hepatincolaceae (Alphaproteobacteria) are Distinct From Holosporales and Independently Evolved to Associate With Ecdysozoa
Source: Environ Microbiol. 2025 Jan 10;27(1):e70028. doi: 10.1111/1462-2920.70028 (PMC11724238; doi:10.1111/1462-2920.70028)
Supplement: Supplementary file 13 — Table S5. Tardigrade microbiome samples analysed in this study for the presence of relative of ‘Candidatus Tardigradibacter bertolanii’, including the respective references and the link to the source were reads or precomputed OTUs were downloaded. [file EMI-27-e70028-s008.xlsx]

## Sheet: Sheet1
Reference	SRR code	BioProject code	Github link	NCBI nucleotide accessions
Boscaro et al., 2022	SRR15169723	PRJNA746569	-	-
Boscaro et al., 2022	SRR15169725	PRJNA746569	-	-
Boscaro et al., 2022	SRR15169726	PRJNA746569	-	-
Boscaro et al., 2022	SRR15169727	PRJNA746569	-	-
Boscaro et al., 2022	SRR15169728	PRJNA746569	-	-
Boscaro et al., 2022	SRR15169730	PRJNA746569	-	-
Kaczmarek et al., 2020	SRR8837415	PRJNA530068	-	-
Mioduchowska et al., 2021	SRR15657427	PRJNA758403	-	-
Mioduchowska et al., 2021	SRR15657428	PRJNA758403	-	-
Mioduchowska et al., 2021	SRR15657429	PRJNA758403	-	-
Mioduchowska et al., 2021	SRR15657430	PRJNA758403	-	-
Mioduchowska et al., 2021	SRR15657431	PRJNA758403	-	-
Mioduchowska et al., 2021	SRR15657432	PRJNA758403	-	-
Mioduchowska et al., 2021	SRR15657433	PRJNA758403	-	-
Mioduchowska et al., 2021	SRR15657434	PRJNA758403	-	-
Mioduchowska et al., 2021	SRR15657435	PRJNA758403	-	-
Mioduchowska et al., 2021	SRR15657436	PRJNA758403	-	-
Mioduchowska et al., 2021	SRR15657437	PRJNA758403	-	-
Mioduchowska et al., 2021	SRR15657438	PRJNA758403	-	-
Mioduchowska et al., 2021	SRR15657439	PRJNA758403	-	-
Mioduchowska et al., 2021	SRR15657440	PRJNA758403	-	-
Mioduchowska et al., 2021	SRR15657441	PRJNA758403	-	-
Mioduchowska et al., 2021	SRR15657442	PRJNA758403	-	-
Tibbs-Cortes et al., 2022	-	-	https://github.com/LTibbs/tardigrade_microbiome	-
Zawierucha et al., 2022	-	-		MW282178-MW282322
