# Supplementary material for: Hepatincolaceae (Alphaproteobacteria) are Distinct From Holosporales and Independently Evolved to Associate With Ecdysozoa
Source: Environ Microbiol. 2025 Jan 10;27(1):e70028. doi: 10.1111/1462-2920.70028 (PMC11724238; doi:10.1111/1462-2920.70028)
Supplement: Supplementary file 14 — Table S6. Genome assembly statistics among the ‘Candidatus Hepatincolaceae’. [file EMI-27-e70028-s015.xlsx]

## Sheet: BUSCO_results_summary
Organism	size (bp)	number of contigs/scaffolds	N50 (bp)	L50	largest contig/scaffold	GC content
"Candidatus Hepatincolaceae" symbiont of Labiotermes labralis GCA_009780035.1	1422127	17	130920	4	255719	0.336
"Candidatus Hepatincola” Av	1362783	1	1362783	1	1362783	0.295
"Candidatus Tardigradibacter bertolanii"	1332542	15	996816	1	996816	0.303
"Candidatus Hepatincola” Pp	1284110	1	1284110	1	1284110	0.306
"Candidatus Hepatincola” Pdp	1250108	1	1250108	1	1250108	0.294
"Candidatus Hepatincolaceae" symbiont of Strigamia maritima	1247667	227	7795	49	47219	0.298
