# Supplementary material for: Hepatincolaceae (Alphaproteobacteria) are Distinct From Holosporales and Independently Evolved to Associate With Ecdysozoa
Source: Environ Microbiol. 2025 Jan 10;27(1):e70028. doi: 10.1111/1462-2920.70028 (PMC11724238; doi:10.1111/1462-2920.70028)
Supplement: Supplementary file 15 — Table S7. Results of the CheckM analyses of the ‘Candidatus Hepatincolaceae’ genome assemblies and the other alphaproteobacterial MAGs included in the phylogenomic dataset, including in particular the ‘Completeness’ and ‘Contamination’ scores. [file EMI-27-e70028-s021.xlsx]

## Sheet: report_checkM_all
Organism	marker lineage	#genomes	# markers	# marker sets	Completeness	Contamination	GC	GC std	Genome size	# ambiguous bases	# scaffold	# contigs	Longest scaffold	Longest contig	N50 (scaffolds)	N50 (contigs)	Mean scaffold length	Mean contig length	Coding density	Translation table	# predicted genes	GCN
GCA_018971215.1_ASM1897121v1	'c__Alphaproteobacteria'	564	349	230 {'0': 14],['1': 313],['2': 21],['3': 1],['4': 0]}	94.85507246376811	7.652173913043479	0.658649886883182	0.015129753761464526	2535432	0	243	243	41379	41379	14850	14850	10433.876543209877	10433.876543209877	0.922188013719161	11	2745	{'GCN0': ['TIGR03719','TIGR00382','TIGR00239','PF07542','TIGR03317','TIGR00576','PF03147','PF00318','TIGR03534','TIGR01347','TIGR00096','PF01367','TIGR00649','PF10590'],'GCN1': ['PF03379','TIGR01510','TIGR00050','PF01386','PF01808','TIGR01750','PF02033','PF02390','TIGR00539','PF01245','PF01782','PF02844','TIGR00362','TIGR03592','PF04127','PF02403','PF14450','PF02130','PF01678','PF01783','TIGR0139…
GCA_002690215.1_ASM269021v1	'c__Alphaproteobacteria'	564	349	230 {'0': 28],['1': 300],['2': 21],['3': 0],['4': 0]}	91.83794466403162	6.521739130434782	0.6392211941825352	0.016665249088851915	4311850	2894	245	245	81462	81394	21107	21089	17599.38775510204	17587.575510204082	0.913308672611524	11	4206	{'GCN0': ['TIGR00186','PF04452','PF01783','PF12556','PF01743','PF04565','PF12631','PF13932','PF07542','PF00533','PF08712','PF04390','PF00958','TIGR01162','TIGR01161','PF06213','PF00162','PF00830','PF04561','PF08459','PF03120','TIGR01436','TIGR00634','PF10396','PF02325','PF10385','PF01653','PF02527'],'GCN1': ['PF01119','PF03379','TIGR01510','TIGR00050','PF01386','TIGR03719','PF01808','TIGR01750','…
GCA_003252195.1_ASM325219v1	'o__Rhodospirillales'	63	336	201 {'0': 48],['1': 273],['2': 14],['3': 1],['4': 0]}	80.34825870646766	5.600783958992914	0.3613198969607659	0.016022653404224856	2267874	0	285	285	54941	54941	11031	11031	7957.452631578947	7957.452631578947	0.902372883149593	11	2323	{'GCN0': ['PF03379','PF01808','TIGR01189','PF02844','PF04127','TIGR00482','PF02643','PF05673','PF00988','TIGR00670','PF01368','TIGR01798','TIGR00755','TIGR01191','PF02787','PF06213','PF01702','PF01634','TIGR01134','PF13507','TIGR01325','PF00764','PF00825','PF01960','TIGR00460','TIGR03413','PF03918','TIGR00505','PF12556','PF01423','TIGR00761','TIGR00338','TIGR00987','PF03100','TIGR01347','PF00475'…
GCA_002327565.1_ASM232756v1	'o__Rhodospirillales'	63	336	201 {'0': 29],['1': 292],['2': 15],['3': 0],['4': 0]}	91.27855346921307	5.223880597014926	0.5058398532721387	0.01670343369755734	4397465	36739	195	311	107733	72405	37267	27727	22551.102564102563	14021.627009646303	0.8922065326273205	11	4299	{'GCN0': ['PF01808','PF03118','TIGR00329','PF01193','PF01000','TIGR00482','PF02590','PF10458','PF03119','PF00958','TIGR01027','PF07479','PF04760','PF02410','TIGR01830','TIGR00407','TIGR00505','TIGR00186','PF00829','TIGR00338','PF00533','TIGR01161','PF03255','PF03120','TIGR00515','TIGR03723','PF03726','PF01653','PF01472'],'GCN1': ['PF00416','PF03379','TIGR01510','TIGR00050','PF01386','TIGR01750','…
GCA_003250135.1_ASM325013v1	'c__Alphaproteobacteria'	468	388	250 {'0': 83],['1': 288],['2': 17],['3': 0],['4': 0]}	75.2	4.993333333333334	0.6657602789677806	0.020143946501668796	1863441	0	325	325	33664	33664	7631	7631	5733.664615384615	5733.664615384615	0.9150700236819947	11	2089	{'GCN0': ['TIGR01510','PF01386','TIGR03719','TIGR00539','TIGR02614','PF04127','PF01678','PF01783','TIGR01133','TIGR00239','TIGR03002','TIGR00482','TIGR03594','TIGR00438','TIGR00643','PF07542','TIGR01173','PF05698','PF00958','TIGR00132','PF07497','PF03485','PF01409','TIGR01812','PF04380','TIGR03317','PF02686','TIGR00418','PF03147','TIGR00407','PF01668','PF05697','TIGR01816','PF00163','PF02325','TI…
GCA_002731375.1_ASM273137v1	'c__Alphaproteobacteria'	564	349	230 {'0': 9],['1': 318],['2': 21],['3': 1],['4': 0]}	96.45962732919254	4.841897233201581	0.5886232644821718	0.01580913876638781	4545880	4296	115	115	260396	260213	61850	61797	39529.391304347824	39492.034782608695	0.899595017906324	11	4547	{'GCN0': ['PF01783','TIGR00041','PF08364','PF00958','TIGR00214','PF10276','PF01687','PF08459','PF10590'],'GCN1': ['PF01119','PF02601','PF03379','TIGR01510','TIGR00050','TIGR03719','PF01808','TIGR01750','PF02390','PF02033','TIGR00539','PF12169','TIGR01059','TIGR01246','PF01245','PF01782','PF00829','PF02844','TIGR01036','TIGR00362','PF00889','PF00181','TIGR03592','PF04127','PF02403','PF14450','PF02…
GCA_019240395.1_ASM1924039v1	'o__Rhodospirillales'	63	336	201 {'0': 12],['1': 307],['2': 17],['3': 0],['4': 0]}	95.24253731343283	4.809286898839138	0.6893462555891718	0.024900147584060697	4524597	0	303	303	97560	97560	20579	20579	14932.663366336634	14932.663366336634	0.9180446346934323	11	4447	{'GCN0': ['TIGR00050','PF02768','PF01725','TIGR01496','PF00958','TIGR02210','TIGR00132','PF04560','TIGR01059','TIGR00007','TIGR00344','PF00712'],'GCN1': ['PF00416','PF03379','TIGR01510','PF01386','TIGR01750','PF02033','PF02390','TIGR01189','TIGR01246','PF01245','PF01782','PF02844','TIGR00362','TIGR01362','PF04127','PF02403','PF14450','PF02130','TIGR00653','PF02934','PF00347','TIGR01051','PF03118'…
GCA_002687515.1_ASM268751v1	'o__Rhodospirillales'	63	336	201 {'0': 36],['1': 282],['2': 18],['3': 0],['4': 0]}	85.24046434494197	4.127091813658978	0.601882795051304	0.019866044014370334	4285735	404	181	181	98489	98477	31855	31855	23678.093922651933	23675.861878453037	0.8949328411579344	11	3905	{'GCN0': ['TIGR01510','TIGR00050','PF01808','TIGR00329','PF02643','PF00988','PF01725','PF03840','PF10458','TIGR01173','PF00958','PF02787','PF02938','PF03979','PF06418','PF07479','TIGR01388','TIGR00422','TIGR01063','TIGR00505','PF04386','TIGR00338','PF00164','PF06242','PF01474','PF00177','PF03054','TIGR00154','TIGR01161','PF01406','TIGR00344','PF03255','TIGR00515','PF04551','TIGR03723','PF00731'],…
GCA_006226225.1_ASM622622v1	'c__Alphaproteobacteria'	564	349	230 {'0': 54],['1': 284],['2': 11],['3': 0],['4': 0]}	82.21635610766046	3.952569169960474	0.5171520068298163	0.01665034905909355	2188053	0	229	229	42510	42510	12594	12594	9554.816593886462	9554.816593886462	0.9226430986817961	11	2240	{'GCN0': ['PF03379','PF02844','PF04127','PF02403','TIGR00498','PF01678','PF04546','PF01071','TIGR00329','PF02091','TIGR00382','PF00687','PF00298','TIGR00761','TIGR00559','PF03840','TIGR02639','TIGR00048','PF10458','TIGR02800','PF00677','PF12344','TIGR01173','PF01628','PF08364','TIGR01162','PF12362','PF01330','TIGR01161','TIGR01191','PF07499','TIGR01410','TIGR00132','PF06213','PF02575','TIGR00644'…
GCA_002482765.1_ASM248276v1	'c__Alphaproteobacteria'	564	348	229 {'0': 64],['1': 270],['2': 14],['3': 0],['4': 0]}	88.89582033686837	3.9446870451237266	0.6246753697543257	0.01473839500741312	4474647	9182	173	340	210355	175438	40730	27189	25865.01156069364	13133.720588235294	0.9162316044148286	11	4531	{'GCN0': ['TIGR03719','TIGR00539','PF01624','PF00488','TIGR00329','PF04983','PF00298','PF05188','PF04565','PF03840','PF00252','PF00562','TIGR00670','TIGR01079','PF03946','PF08364','PF00958','PF00831','TIGR00988','PF05000','PF04560','PF00338','PF03947','PF06418','PF00542','PF00297','PF00189','PF00366','PF04561','PF00238','TIGR01134','TIGR00656','PF04997','TIGR02432','PF05190','PF00276','PF04563','…
GCA_006226305.1_ASM622630v1	'k__Bacteria'	5449	104	58 {'0': 11],['1': 77],['2': 16],['3': 0],['4': 0]}	87.06896551724138	3.9184952978056424	0.5588936919926107	0.01701391090837314	2690390	0	221	221	79477	79477	17960	17960	12173.71040723982	12173.71040723982	0.9145328372466446	11	2663	{'GCN0': ['PF01195','TIGR00344','TIGR00855','TIGR00459','PF00687','PF00298','TIGR00922','PF01632','PF03946','PF06071','PF00466'],'GCN1': ['TIGR00967','PF00416','PF08529','PF00338','PF00162','PF00886','PF02033','PF00410','PF03947','PF00828','PF01245','PF00829','PF03484','PF00889','PF00181','PF02130','PF01795','PF00318','TIGR00250','TIGR00019','PF00347','PF00297','TIGR00329','PF04983','PF02978','PF…
GCA_017476405.1_ASM1747640v1	'k__Bacteria'	2993	147	91 {'0': 12],['1': 133],['2': 1],['3': 0],['4': 1]}	88.64468864468864	3.8461538461538463	0.34499232291233695	0.03284440158448049	1525318	0	220	220	87296	87296	9314	9314	6933.263636363637	6933.263636363637	0.8994019607714588	11	1632	{'GCN0': ['PF00889','TIGR01133','TIGR02350','PF12631','PF13932','PF12344','PF01121','PF06418','TIGR00593','PF08459','PF02410','PF10396'],'GCN1': ['PF00416','PF01386','PF02033','TIGR01059','PF01245','PF00829','TIGR02012','PF00181','PF02403','PF02130','PF00281','PF01795','PF02768','PF00318','PF00684','TIGR00442','PF02096','PF00347','TIGR00329','PF04983','TIGR00575','PF02978','PF01193','PF00203','PF…
GCA_002722885.1_ASM272288v1	'c__Alphaproteobacteria'	564	349	230 {'0': 3],['1': 331],['2': 15],['3': 0],['4': 0]}	98.91304347826087	3.7577639751552794	0.6211486871150371	0.009665003599832923	3712544	985	23	23	519209	519036	275899	275829	161414.95652173914	161372.13043478262	0.9146725264400907	11	3892	{'GCN0': ['TIGR00186','TIGR00482','PF03481'],'GCN1': ['PF01119','PF02601','PF03379','TIGR01510','TIGR00050','PF01386','TIGR03719','PF01808','TIGR01750','PF02390','TIGR00539','PF12169','TIGR01059','TIGR01246','PF01782','PF01245','PF00829','PF02844','TIGR00362','TIGR01036','PF00889','PF00181','TIGR03592','PF04127','PF02403','PF14450','PF02130','TIGR00498','PF04452','PF00281','PF01795','PF01678','PF…
GCA_903884125.1_freshwater_MAG_---_Kiruna2_bin-4205	'c__Alphaproteobacteria'	564	349	230 {'0': 69],['1': 270],['2': 10],['3': 0],['4': 0]}	87.2463768115942	3.514492753623188	0.5517767549098058	0.02112818056483116	3369176	0	641	641	30272	30272	6672	6672	5256.1248049922	5256.1248049922	0.9221266564881146	11	3611	{'GCN0': ['TIGR00050','PF00889','TIGR00498','PF00281','PF04546','PF00318','PF00347','PF04983','PF12556','TIGR01133','PF01193','PF00203','PF02224','TIGR01082','PF00687','PF01000','PF00298','TIGR01216','PF00584','TIGR00922','PF04565','TIGR01085','PF04998','TIGR02639','PF00252','PF00562','PF00035','PF07542','TIGR01055','TIGR01079','TIGR01173','TIGR01462','PF03946','TIGR00717','TIGR00436','TIGR03263'…
GCA_014859895.1_ASM1485989v1	'o__Rhodospirillales'	63	336	201 {'0': 12],['1': 310],['2': 14],['3': 0],['4': 0]}	97.10820895522389	3.316749585406302	0.6523752642419909	0.03229518172254151	5096654	0	197	197	183570	183570	59207	59207	25871.34010152284	25871.34010152284	0.9069989840393324	11	4919	{'GCN0': ['PF04983','PF01725','PF05000','PF04560','PF04997','PF00684','TIGR00338','PF00475','TIGR01161','TIGR00007','PF13335','PF00623'],'GCN1': ['PF00416','PF03379','TIGR01510','TIGR00050','PF01386','PF01808','TIGR01750','PF02033','PF02390','TIGR01189','TIGR01246','PF01782','PF01245','PF02844','TIGR00362','TIGR01362','PF04127','PF02403','PF14450','PF02130','TIGR00653','PF02934','PF00347','TIGR01…
GCA_009377375.1_ASM937737v1	'c__Alphaproteobacteria'	564	349	230 {'0': 23],['1': 318],['2': 7],['3': 1],['4': 0]}	95.47167325428195	3.260869565217391	0.6827736986683195	0.02748901776542743	4364454	1846	373	438	156123	106243	39377	36698	11700.949061662199	9960.292237442922	0.9013340500323752	11	4390	{'GCN0': ['PF01808','PF01783','PF03118','TIGR02639','TIGR00128','PF00958','PF04560','PF00338','PF01084','PF03947','TIGR00459','PF00297','TIGR00656','PF01250','PF04997','PF00276','TIGR02393','PF00181','PF04546','PF00584','PF00573','TIGR00922','TIGR01161'],'GCN1': ['PF03379','TIGR01510','TIGR00050','PF01386','TIGR03719','TIGR01750','PF02033','PF02390','TIGR00539','TIGR01246','PF01782','PF01245','PF…
GCA_016780745.1_ASM1678074v1	'c__Alphaproteobacteria'	564	349	230 {'0': 56],['1': 281],['2': 12],['3': 0],['4': 0]}	79.92753623188406	3.0869565217391304	0.6208638131136306	0.01777295851855675	4094381	0	378	378	34536	34536	11980	11980	10831.695767195768	10831.695767195768	0.9058365599097885	11	4033	{'GCN0': ['TIGR00050','PF01808','TIGR01394','TIGR01051','TIGR00239','PF05071','TIGR02639','TIGR00438','PF10458','TIGR00670','TIGR00041','TIGR01173','PF04390','TIGR00755','PF03485','PF01687','TIGR01388','PF13507','PF09923','PF04453','TIGR00634','PF02622','PF00163','PF02527','TIGR00460','PF00478','PF09326','PF01743','PF13932','PF00471','TIGR00057','TIGR03302','TIGR03263','TIGR01162','TIGR01347','TI…
GCA_015222795.1_ASM1522279v1	'c__Alphaproteobacteria'	564	349	230 {'0': 44],['1': 298],['2': 7],['3': 0],['4': 0]}	87.27536231884059	3.0434782608695654	0.6186109749982165	0.018812456173381387	3840766	0	589	589	28668	28668	8879	8879	6520.825127334465	6520.825127334465	0.8988227869128189	11	4018	{'GCN0': ['TIGR00050','PF01782','PF01245','PF00298','TIGR00670','TIGR02784','TIGR01173','PF03946','TIGR00128','PF02132','PF02787','PF02575','PF00338','PF03947','TIGR01951','PF00297','TIGR00644','TIGR00656','PF00163','PF00276','TIGR01063','TIGR02393','PF00181','PF01795','PF04386','PF04546','PF02367','PF00687','TIGR02786','PF00584','PF00573','TIGR00922','TIGR01085','TIGR00761','PF01746','TIGR01055'…
GCA_016793965.1_ASM1679396v1	'c__Alphaproteobacteria'	564	349	230 {'0': 101],['1': 239],['2': 9],['3': 0],['4': 0]}	73.58893280632411	3.0434782608695654	0.7067661069255542	0.0152765756319421	4277275	0	481	481	47428	47428	10272	10272	8892.463617463618	8892.463617463618	0.9096925028201367	11	4310	{'GCN0': ['PF03379','PF01386','TIGR00539','PF02844','PF14450','PF02934','PF04983','PF02637','PF01193','TIGR00691','PF01000','PF00298','TIGR00482','TIGR03594','TIGR02639','PF00252','PF02590','PF10458','PF07542','TIGR02800','PF00453','PF01709','TIGR02784','PF03946','PF00572','PF00958','TIGR00453','PF05000','TIGR01191','PF00344','PF07499','PF00707','PF06213','PF04560','PF00338','PF03947','PF05198','…
GCA_007694015.1_ASM769401v1	'o__Rhodospirillales'	63	336	201 {'0': 20],['1': 307],['2': 9],['3': 0],['4': 0]}	92.08955223880596	2.9436152570480925	0.6845845121735078	0.016149538788091677	3808475	0	322	322	77741	77741	19824	19824	11827.562111801242	11827.562111801242	0.905336125352011	11	3675	{'GCN0': ['PF01386','PF02978','PF02637','TIGR00510','PF05673','TIGR01496','PF13603','PF02699','PF01288','TIGR00186','PF12100','PF02618','TIGR01347','PF00886','PF01195','TIGR00904','TIGR00007','PF03588','PF03255','TIGR00365'],'GCN1': ['PF00416','PF03379','TIGR01510','TIGR00050','PF01808','TIGR01750','PF02390','PF02033','TIGR01189','TIGR01246','PF01245','PF01782','PF02844','TIGR00362','TIGR01362','…
GCA_009377445.1_ASM937744v1	'c__Alphaproteobacteria'	564	349	230 {'0': 28],['1': 316],['2': 4],['3': 1],['4': 0]}	94.78260869565217	2.608695652173913	0.6593158003783898	0.02203869066754041	4551391	0	36	36	1176858	1176858	280436	280436	126427.52777777778	126427.52777777778	0.8896427487772419	11	4360	{'GCN0': ['PF01783','PF04983','PF00298','PF04565','PF00562','PF03946','PF00572','PF05000','PF00380','PF04560','PF00542','TIGR00644','PF04561','TIGR00656','TIGR03317','PF04997','PF04563','PF02091','PF00687','PF00584','TIGR00922','PF00164','PF04998','PF00177','PF00623','PF02092','PF10385','PF00466'],'GCN1': ['PF03379','TIGR01510','TIGR00050','PF01386','TIGR03719','PF01808','TIGR01750','PF02033','PF…
GCA_002632265.1_ASM263226v1	'o__Rhodospirillales'	63	336	201 {'0': 26],['1': 304],['2': 6],['3': 0],['4': 0]}	89.35323383084577	2.36318407960199	0.35550089604990315	0.005761715460383575	2046227	24	19	19	335511	335507	153593	153593	107696.15789473684	107694.8947368421	0.8444859734526032	11	1657	{'GCN0': ['TIGR01246','PF05673','TIGR00670','TIGR01798','PF00677','PF01351','PF13603','TIGR00988','PF06213','TIGR01027','PF03668','PF00334','TIGR00656','PF04380','TIGR01325','TIGR00965','TIGR00407','TIGR00505','PF12556','TIGR01347','TIGR01161','TIGR01365','TIGR00515','PF02700','TIGR01736','PF01472'],'GCN1': ['PF00416','PF03379','TIGR01510','TIGR00050','PF01386','PF01808','TIGR01750','PF02033','PF…
GCA_002393025.1_ASM239302v1	'k__Bacteria'	2993	147	91 {'0': 45],['1': 100],['2': 2],['3': 0],['4': 0]}	79.62331785861197	2.197802197802198	0.38443876716729736	0.018331891938033775	1039836	214	103	106	52332	52332	13232	13232	10095.495145631068	9807.754716981131	0.8964153962740278	11	1048	{'GCN0': ['TIGR01059','PF00181','PF00281','PF00347','PF04983','TIGR01133','PF00203','PF00573','PF00333','PF13184','PF00164','PF04998','PF00252','PF12631','PF13932','PF05491','TIGR01079','PF12344','PF00177','TIGR00755','PF00237','PF01121','PF00831','PF06071','PF05000','PF00338','PF00410','PF03947','PF00253','PF06418','PF07497','PF00297','PF00673','PF00189','PF00366','PF00238','PF08459','PF02410','…
GCA_018332375.1_ASM1833237v1	'c__Alphaproteobacteria'	564	348	229 {'0': 2],['1': 342],['2': 3],['3': 1],['4': 0]}	99.12663755458516	2.183406113537118	0.6373754727505078	0.013938902215132134	4249070	0	3	3	4229965	4229965	4229965	4229965	1416356.6666666667	1416356.6666666667	0.9359400998336106	11	4147	{'GCN0': ['PF01783','PF04380'],'GCN1': ['PF03379','TIGR01510','TIGR00050','PF01386','TIGR03719','PF01808','TIGR01750','PF02033','PF02390','TIGR00539','TIGR01246','PF01245','PF01782','PF02844','TIGR00362','TIGR03592','PF04127','PF02403','PF14450','PF02130','PF01678','TIGR01394','PF02934','PF00347','PF01624','TIGR01051','PF03118','PF00488','TIGR00329','PF04983','PF02978','TIGR01133','PF02637','PF01…
GCA_002869085.1_ASM286908v1	'c__Alphaproteobacteria'	564	349	230 {'0': 11],['1': 331],['2': 6],['3': 1],['4': 0]}	96.12318840579711	2.1699604743083007	0.6130090800293753	0.03794000635550008	3529706	202	429	438	44321	44321	11363	11309	8227.752913752915	8058.228310502283	0.8880133359548925	11	3547	{'GCN0': ['TIGR00186','PF04127','TIGR01082','TIGR02639','TIGR00048','PF00533','TIGR01462','PF02609','TIGR00096','PF10396','TIGR01063'],'GCN1': ['PF01119','PF02601','PF03379','TIGR01510','TIGR00050','PF01386','TIGR03719','PF01808','TIGR01750','PF02033','PF02390','TIGR00539','PF12169','TIGR01059','TIGR01246','PF01245','PF01782','PF00829','PF02844','TIGR00362','TIGR01036','PF00889','PF00181','TIGR03…
GCA_009929265.1_ASM992926v1	'k__Bacteria'	2921	152	93 {'0': 5],['1': 142],['2': 5],['3': 0],['4': 0]}	95.6989247311828	2.150537634408602	0.37050571836305657	0.026601110024856756	1239603	0	87	87	221961	221961	155560	155560	14248.310344827587	14248.310344827587	0.9113103146733269	11	1244	{'GCN0': ['PF13603','TIGR03263','PF01121','PF01687','PF06574'],'GCN1': ['PF00416','PF01386','TIGR01750','PF02033','TIGR01059','PF01245','PF00829','TIGR02012','PF00889','PF00181','PF02403','PF02130','PF00281','PF01795','PF02768','PF00318','PF00684','TIGR00442','PF02096','PF00347','TIGR00329','PF04983','TIGR00575','PF02978','TIGR01133','PF01193','PF00203','PF02367','PF00687','PF01000','PF00298','PF…
GCA_013003675.1_ASM1300367v1	'c__Alphaproteobacteria'	564	348	229 {'0': 56],['1': 285],['2': 7],['3': 0],['4': 0]}	82.2374714077771	2.0378457059679764	0.6774048170152555	0.021716140069317727	3590190	0	583	583	31198	31198	7035	7035	6158.1303602058315	6158.1303602058315	0.8938487935178918	11	3746	{'GCN0': ['PF02844','PF01783','PF02934','PF00298','PF05071','PF10458','TIGR02800','TIGR00041','TIGR02784','PF03946','PF08364','PF02132','TIGR00054','TIGR00132','PF02575','TIGR01951','PF06418','PF13742','PF03485','PF13507','PF09923','TIGR03317','PF02686','PF04453','TIGR00595','TIGR00576','PF03147','PF00163','PF01119','PF02601','PF12169','TIGR01036','TIGR00442','PF01071','PF02091','PF02843','PF0058…
GCA_001899585.1_ASM189958v1	'o__Rhodospirillales'	63	336	201 {'0': 1],['1': 331],['2': 4],['3': 0],['4': 0]}	99.75124378109453	1.9900497512437811	0.7007257776294961	0.05184582583957316	5052204	1759	57	111	527264	195437	246234	110467	88635.15789473684	45499.504504504504	0.9088528491723612	11	4639	{'GCN0': ['PF02527'],'GCN1': ['PF00416','PF03379','TIGR01510','TIGR00050','PF01386','PF01808','TIGR01750','PF02033','PF02390','TIGR01189','TIGR01246','PF01245','PF01782','TIGR00362','TIGR01362','PF04127','PF02403','PF14450','PF02130','PF02768','TIGR00653','PF02934','PF00347','TIGR01051','PF03118','TIGR00329','PF04983','TIGR00010','PF02978','TIGR01133','PF02637','PF01193','PF02224','TIGR00691','TI…
GCA_004356335.1_ASM435633v1	'c__Alphaproteobacteria'	564	349	230 {'0': 76],['1': 265],['2': 8],['3': 0],['4': 0]}	75.36231884057972	1.9565217391304348	0.5431791136686097	0.015859933432670333	1922712	0	175	175	40322	40322	11629	11629	10986.925714285715	10986.925714285715	0.8754654883310657	11	1829	{'GCN0': ['PF01119','PF02601','PF01808','PF02033','TIGR00186','PF01245','PF01782','PF02844','PF04452','PF01783','PF01264','TIGR01394','PF02934','PF01071','PF01624','PF02620','PF00488','PF00478','PF02978','PF02637','TIGR00382','PF00687','PF02843','PF09326','PF00298','TIGR01216','PF05188','PF00584','TIGR00922','TIGR03534','PF02618','PF03840','TIGR02639','PF01474','PF01746','PF07542','TIGR02800','PF…
GCA_003695065.1_ASM369506v1	'c__Alphaproteobacteria'	564	349	230 {'0': 65],['1': 279],['2': 5],['3': 0],['4': 0]}	81.88829286655374	1.826086956521739	0.6066983450975161	0.01968687313075003	2458876	0	301	301	47404	47404	11483	11483	8169.023255813953	8169.023255813953	0.9124116059532892	11	2500	{'GCN0': ['PF01119','PF01808','TIGR01750','PF02390','TIGR00539','TIGR00186','PF01245','PF01782','PF02565','TIGR00329','PF02978','TIGR01082','PF00687','TIGR02786','PF09326','PF00298','TIGR01216','PF00584','TIGR00922','TIGR03534','PF04565','TIGR01357','PF01474','PF00562','PF03948','PF01746','PF00035','PF06421','PF00533','PF07516','TIGR01055','PF01281','PF13763','PF12344','TIGR01173','PF03946','TIGR…
GCA_009694135.1_ASM969413v1	'c__Alphaproteobacteria'	564	349	230 {'0': 89],['1': 256],['2': 4],['3': 0],['4': 0]}	76.52173913043478	1.7391304347826086	0.6544827547472887	0.01110500335649247	1602441	0	30	30	135345	135345	74422	74422	53414.7	53414.7	0.9092759109383747	11	1644	{'GCN0': ['TIGR00539','TIGR00362','PF01783','PF01624','PF00488','PF04983','TIGR00691','TIGR01934','TIGR00239','PF00298','PF05188','PF04565','PF01725','PF00562','PF00035','PF08712','PF00453','PF00677','PF04390','PF03946','PF06831','PF00572','PF05000','PF00380','PF04560','TIGR01951','PF00542','PF07497','PF03969','PF04561','PF01409','TIGR03692','TIGR01406','PF01018','TIGR01812','PF04997','TIGR00595'…
GCA_016742295.1_ASM1674229v1	'c__Alphaproteobacteria'	564	349	230 {'0': 96],['1': 250],['2': 1],['3': 2],['4': 0]}	71.71325051759835	1.7391304347826086	0.38593744245712674	0.027105491103629774	1629220	0	317	317	30805	30805	6479	6479	5139.495268138801	5139.495268138801	0.8489105215992929	11	1682	{'GCN0': ['TIGR03719','PF01808','TIGR01750','PF02390','PF02844','TIGR01036','PF00181','TIGR03592','PF04127','TIGR00498','PF01783','PF01264','PF01071','PF02620','PF00478','PF02978','PF12556','PF00203','PF00902','PF00687','PF02843','TIGR00239','TIGR01574','PF00298','PF00584','PF00573','TIGR00482','TIGR00922','TIGR00761','TIGR00559','PF00988','PF00164','TIGR01357','TIGR02639','PF01474','PF12631','TI…
GCA_009694165.1_ASM969416v1	'k__Bacteria'	5449	104	58 {'0': 62],['1': 40],['2': 2],['3': 0],['4': 0]}	60.3448275862069	1.7241379310344827	0.6540893682951572	0.01067470737405467	2037613	0	85	85	65748	65748	26776	26776	23971.917647058825	23971.917647058825	0.9122350515038921	11	2165	{'GCN0': ['TIGR00967','PF00416','PF04560','PF00338','PF00410','PF03947','PF00828','PF00889','PF00181','PF00281','PF01795','TIGR00344','TIGR00855','PF00318','TIGR00250','TIGR00459','TIGR00019','PF00347','PF00297','PF00673','PF00189','PF04983','PF00366','PF04561','PF01193','PF00203','PF00687','PF00238','TIGR02075','PF01000','PF00298','PF00573','PF00333','TIGR00922','PF04565','PF00164','PF04998','PF…
GCA_015655095.1_ASM1565509v1	'c__Alphaproteobacteria'	564	349	230 {'0': 135],['1': 209],['2': 5],['3': 0],['4': 0]}	67.32872200263505	1.6666666666666665	0.6043329194884439	0.02341782508023903	2465497	0	437	437	34551	34551	6765	6765	5641.869565217391	5641.869565217391	0.88545717151552	11	2766	{'GCN0': ['PF02601','PF01386','PF01808','PF00829','PF02844','PF00181','PF04127','PF02403','TIGR00498','PF00281','PF04386','PF04546','PF02565','TIGR01394','PF02934','PF01071','PF00347','TIGR00416','TIGR01051','PF03118','TIGR00329','PF00478','PF04983','PF02637','PF01193','PF00203','PF01423','PF00902','PF02843','PF01000','TIGR00239','PF13167','PF01197','PF09326','TIGR01216','PF00573','TIGR00482','PF…
GCA_002422845.1_ASM242284v1	'k__Bacteria'	2921	152	93 {'0': 11],['1': 139],['2': 2],['3': 0],['4': 0]}	89.78494623655914	1.6129032258064515	0.4013208387161972	0.01627296297516136	1465155	631	103	112	66804	66804	24862	21795	14224.805825242718	13076.107142857143	0.8879340411082787	11	1462	{'GCN0': ['TIGR03594','PF00177','PF01121','PF00338','TIGR01951','PF06418','PF00830','TIGR00020','PF01687','PF02873','PF06574'],'GCN1': ['PF00416','PF01386','TIGR01750','PF02033','TIGR01059','PF01245','PF00829','TIGR02012','PF00889','PF00181','PF02403','PF02130','PF00281','PF01795','PF02768','PF00318','PF00684','TIGR00442','PF00347','TIGR00329','PF04983','TIGR00575','PF02978','TIGR01133','PF01193'…
GCA_003246795.1_ASM324679v1	'c__Alphaproteobacteria'	564	349	230 {'0': 129],['1': 216],['2': 4],['3': 0],['4': 0]}	58.97891963109355	1.5217391304347827	0.6443250971760648	0.014958127647342688	1951355	0	376	376	27061	27061	5428	5428	5189.773936170212	5189.773936170212	0.9155397147110598	11	2225	{'GCN0': ['PF01119','PF02601','TIGR00050','TIGR03719','TIGR01750','TIGR00539','TIGR00186','TIGR01246','PF01782','PF02844','TIGR01036','PF02403','TIGR00498','PF04452','PF02636','PF04546','PF02565','PF01783','PF01264','TIGR01394','PF01071','PF01624','PF02620','PF00488','TIGR00329','PF02091','PF00478','PF02978','PF02224','TIGR00691','PF02367','PF00902','PF02843','TIGR02786','PF09326','TIGR01216','PF…
GCA_003454415.1_ASM345441v1	'c__Alphaproteobacteria'	564	349	230 {'0': 113],['1': 232],['2': 4],['3': 0],['4': 0]}	72.19640504423113	1.5217391304347827	0.5908305354044459	0.022655273388145863	2451115	126181	314	846	35685	22763	9120	5683	7806.098726114649	2748.148936170213	0.8135603592650692	11	2660	{'GCN0': ['PF01119','PF01386','TIGR01750','TIGR01059','TIGR00186','PF00829','PF02844','PF00181','PF02403','PF04452','PF01678','PF04386','PF00684','TIGR00442','PF02934','PF01071','PF00347','PF03118','TIGR00329','PF02637','PF00902','TIGR00239','PF00573','PF00333','PF04565','PF03840','PF05071','TIGR02639','PF01474','PF00562','PF12631','TIGR00048','PF11987','TIGR00643','PF02075','PF08712','PF01709','…
GCA_016195085.1_ASM1619508v1	'c__Alphaproteobacteria'	564	349	230 {'0': 22],['1': 322],['2': 5],['3': 0],['4': 0]}	93.61660079051383	1.5217391304347827	0.6596802036616544	0.010645425030816568	4812688	0	95	95	273859	273859	89136	89136	50659.87368421053	50659.87368421053	0.8983175306606205	11	4579	{'GCN0': ['TIGR01246','PF04390','TIGR00128','PF04560','PF07497','TIGR01455','TIGR03692','TIGR01406','PF04997','PF02527','TIGR01059','TIGR00186','PF00684','PF12631','PF13932','TIGR00154','PF01121','TIGR00390','TIGR01365','PF10396','PF01713','PF00466'],'GCN1': ['PF03379','TIGR01510','TIGR00050','PF01386','TIGR03719','PF01808','TIGR01750','PF02033','PF02390','TIGR00539','PF01245','PF01782','PF02844'…
GCA_016869145.1_JGI_2017-08-21	'c__Alphaproteobacteria'	564	349	230 {'0': 9],['1': 335],['2': 5],['3': 0],['4': 0]}	98.04347826086956	1.5217391304347827	0.6962968036227408	0.017803346820557304	3927634	0	247	247	193297	193297	25692	25692	15901.352226720648	15901.352226720648	0.9230460373853572	11	4023	{'GCN0': ['PF01782','PF01624','PF00488','TIGR00239','PF05188','TIGR02432','PF05190','PF05192','TIGR00096'],'GCN1': ['PF03379','TIGR01510','TIGR00050','PF01386','TIGR03719','PF01808','TIGR01750','PF02033','PF02390','TIGR00539','TIGR01246','PF01245','PF02844','TIGR00362','TIGR03592','PF04127','PF02403','PF14450','PF02130','PF01678','PF01783','TIGR01394','PF02934','PF00347','TIGR01051','PF03118','TI…
GCA_002699085.1_ASM269908v1	'c__Alphaproteobacteria'	564	349	230 {'0': 32],['1': 312],['2': 5],['3': 0],['4': 0]}	87.83229813664595	1.4492753623188406	0.4168561720443787	0.023309501900829498	1886490	0	31	31	239688	239688	81846	81846	60854.51612903226	60854.51612903226	0.9369066361337722	11	1924	{'GCN0': ['PF03379','TIGR01246','PF01678','PF01264','PF02091','PF02224','PF00902','PF01743','TIGR00761','TIGR01143','TIGR00559','TIGR01357','PF06242','PF01474','PF08364','TIGR03263','TIGR00453','TIGR00154','TIGR01191','TIGR01951','TIGR00344','PF03969','TIGR00656','TIGR01436','PF04380','PF02542','TIGR00965','PF04296','TIGR00407','PF02092','PF01960','PF10590'],'GCN1': ['PF01119','PF02601','TIGR0151…
GCA_014237925.1_ASM1423792v1	'k__Bacteria'	2921	152	93 {'0': 14],['1': 133],['2': 5],['3': 0],['4': 0]}	88.5304659498208	1.4317750560634812	0.5625181848879456	0.10318145332884149	1973535	4180	409	455	183860	183860	31236	25202	4825.268948655256	4328.252747252747	0.8879072324534402	11	1945	{'GCN0': ['TIGR00329','PF07516','PF01043','PF01121','PF00380','TIGR01951','PF00542','TIGR00344','TIGR00064','TIGR02075','PF02410','TIGR02432','TIGR03723','TIGR00460'],'GCN1': ['PF01386','TIGR01750','PF02033','TIGR01059','PF01245','PF00829','TIGR02012','PF00889','PF00181','PF02403','PF00281','PF01795','PF02768','PF00318','PF00684','TIGR00442','PF02096','PF00347','TIGR00575','PF02978','TIGR01133','…
GCA_016195145.1_ASM1619514v1	'c__Alphaproteobacteria'	564	349	230 {'0': 66],['1': 276],['2': 7],['3': 0],['4': 0]}	81.35422548466028	1.4202898550724639	0.6561874127141955	0.02040974817476057	2824056	0	320	320	34714	34714	11068	11068	8825175	8825175	0.9087291470140819	11	3051	{'GCN0': ['TIGR01510','PF01808','TIGR00539','PF14450','PF01783','TIGR01051','PF04983','TIGR00382','PF00298','PF04565','PF00562','PF10458','PF08712','TIGR02800','TIGR01798','PF03946','PF05000','TIGR00054','TIGR00132','PF04560','TIGR01951','PF05198','PF00542','PF03799','PF00830','TIGR00020','PF04561','TIGR01134','TIGR01388','PF04997','TIGR02432','PF00163','PF04563','PF13491','TIGR01063','PF02527','…
GCA_015491895.1_ASM1549189v1	'c__Alphaproteobacteria'	468	388	250 {'0': 5],['1': 379],['2': 4],['3': 0],['4': 0]}	98.4	1.4	0.650016517696867	0.02140641834118245	2790946	0	166	166	122322	122322	25160	25160	16812.927710843374	16812.927710843374	0.9106152537526703	11	2734	{'GCN0': ['PF05198','PF00830','TIGR00498','PF06071','PF03481'],'GCN1': ['TIGR00967','PF03379','TIGR01510','TIGR00050','PF01386','TIGR03719','PF01808','TIGR01750','PF02390','PF02033','TIGR00539','TIGR01189','TIGR01246','PF01245','PF01782','PF02844','TIGR00362','TIGR02614','TIGR03592','PF04127','PF02403','PF14450','PF02130','PF01678','TIGR02802','TIGR00409','PF01783','TIGR01394','PF02934','PF02556'…
GCA_902826885.1_RBC064	'c__Alphaproteobacteria'	564	348	229 {'0': 24],['1': 320],['2': 4],['3': 0],['4': 0]}	95.43204975519386	1.3245997088791848	0.6522723498061777	0.014892837766638899	3867683	8220	134	218	236428	92616	54711	29823	28863.305970149253	17703.95871559633	0.91996370953876	11	3857	{'GCN0': ['PF04983','TIGR01133','PF04565','TIGR02639','PF00562','PF02590','PF05000','PF02787','PF04560','TIGR00020','TIGR01812','PF04997','TIGR00407','TIGR01816','TIGR02393','PF04546','TIGR01085','TIGR01143','PF03948','PF01281','TIGR00717','PF00623','TIGR00392','PF10385'],'GCN1': ['PF03379','TIGR01510','TIGR00050','PF01386','TIGR03719','PF01808','TIGR01750','PF02033','PF02390','TIGR00539','TIGR01…
GCA_002420015.1_ASM242001v1	'c__Alphaproteobacteria'	564	349	230 {'0': 40],['1': 306],['2': 3],['3': 0],['4': 0]}	89.90080933559194	1.3043478260869565	0.5397704495106189	0.016347497301459256	2223520	23394	79	171	119196	102106	43663	28807	28145.822784810127	12866.233918128655	0.8873259516442398	11	2227	{'GCN0': ['TIGR01059','PF00829','PF04546','PF00318','PF02091','PF04983','PF04565','TIGR01143','TIGR00559','PF00988','PF00164','PF04998','PF00562','TIGR00048','PF00177','TIGR00057','PF08364','TIGR01347','TIGR01161','PF05000','PF04560','PF03481','TIGR00459','TIGR00420','PF07497','PF03969','PF04561','PF01367','TIGR01436','PF04997','PF04296','TIGR00358','PF00623','PF02700','TIGR00576','PF02092','PF01…
GCA_003250835.1_ASM325083v1	'k__Bacteria'	2993	147	91 {'0': 27],['1': 119],['2': 1],['3': 0],['4': 0]}	71.42857142857143	1.098901098901099	0.3541901006088976	0.013803335243895055	671213	0	39	39	50055	50055	27537	27537	17210.589743589742	17210.589743589742	0.9123899566903502	11	677	{'GCN0': ['PF02033','TIGR02012','PF00684','TIGR00442','TIGR00575','TIGR01085','TIGR03594','PF12631','PF01121','TIGR01951','TIGR00344','TIGR00019','PF00830','TIGR00593','TIGR02075','PF08459','PF01018','PF01509','PF02410','PF10396','TIGR02432','PF03726','PF01668','TIGR00392','PF05697','PF00163','PF00312'],'GCN1': ['PF00416','PF01386','TIGR01059','PF01245','PF00829','PF00889','PF00181','PF02403','PF…
Hepatincola_Pdp	'k__Bacteria'	2993	147	91 {'0': 11],['1': 135],['2': 1],['3': 0],['4': 0]}	90.10989010989012	1.098901098901099	0.29425472279745124	0.0	1229614	152	1	16	1229614	434857	1229614	134668	1229614.0	76841375	0.856955922752994	11	1105	{'GCN0': ['PF01043','TIGR00019','TIGR03594','PF02699','PF02403','TIGR00442','PF00163','PF07516','PF00380','TIGR01951','PF00572'],'GCN1': ['PF04997','PF05000','PF00298','PF01084','TIGR00755','PF11987','PF04998','PF02978','PF00177','PF08459','PF00416','PF00829','PF06418','PF03946','PF00189','PF00333','TIGR02350','TIGR01085','PF00410','TIGR00460','PF00861','PF00562','TIGR00422','PF00889','TIGR03263'…
Symbiont_of_Strigamia_maritima	'k__Bacteria'	2993	147	91 {'0': 14],['1': 132],['2': 1],['3': 0],['4': 0]}	86.81318681318682	1.098901098901099	0.2975441363761324	0.029128358989252763	1247667	0	227	227	47219	47219	7795	7795	5496.330396475771	5496.330396475771	0.8671424346400122	11	1261	{'GCN0': ['PF06418','PF00889','TIGR03263','PF01668','TIGR02075','PF00318','PF02410','PF00830','PF13603','PF01121','TIGR01951','PF00627','PF02938','PF01765'],'GCN1': ['PF04997','PF05000','PF00298','PF01084','TIGR00755','PF11987','PF04998','PF02978','PF00177','PF08459','PF00416','PF00829','PF03946','PF00189','PF00333','PF01043','TIGR02350','TIGR01085','TIGR00019','PF00410','TIGR00460','PF00861','PF…
Hepatincola_Pp	'k__Bacteria'	2993	147	91 {'0': 2],['1': 144],['2': 1],['3': 0],['4': 0]}	97.8021978021978	1.098901098901099	0.3064527182250742	0.0	1284110	0	1	1	1284110	1284110	1284110	1284110	1284110.0	1284110.0	0.8681475886022225	11	1144	{'GCN0': ['TIGR01133','TIGR01951'],'GCN1': ['PF04997','PF05000','PF00298','PF01084','TIGR00755','PF11987','PF04998','PF02978','PF00177','PF08459','PF00416','PF00829','PF06418','PF03946','PF00189','PF00333','PF01043','TIGR02350','TIGR01085','TIGR00019','PF00410','TIGR00460','PF00861','PF00562','TIGR00422','PF00889','TIGR03263','TIGR02432','PF08529','TIGR03594','PF03719','TIGR00615','PF02367','TIGR…
GCA_016124535.1_ASM1612453v1	'c__Alphaproteobacteria'	564	348	229 {'0': 47],['1': 298],['2': 3],['3': 0],['4': 0]}	89.95633187772926	1.091703056768559	0.6594871704447081	0.012636723098725001	4763844	0	71	71	488250	488250	96923	96923	67096.39436619719	67096.39436619719	0.8850736925894299	11	4288	{'GCN0': ['PF02934','PF01624','PF00488','PF04983','PF02637','PF01197','PF00298','PF05188','PF04565','PF00562','TIGR00438','PF03946','TIGR00453','PF05000','PF02787','PF00707','PF04560','PF01084','PF05198','PF00542','TIGR00020','PF04561','PF01687','PF09923','TIGR00418','PF02542','PF01250','PF04997','PF05190','PF02622','PF04563','TIGR00186','PF00687','PF00584','TIGR00922','PF04998','PF03948','PF0128…
GCA_010031785.1_ASM1003178v1	'c__Alphaproteobacteria'	564	349	230 {'0': 20],['1': 325],['2': 4],['3': 0],['4': 0]}	94.94080557124036	1.0869565217391304	0.47923385875481167	0.061896702195827435	2179076	0	294	294	48392	48392	13495	13495	7411.8231292517	7411.8231292517	0.9021787216232935	11	2355	{'GCN0': ['TIGR01246','TIGR01036','PF02091','PF00584','TIGR00922','PF13932','TIGR00670','PF08364','PF00327','TIGR00054','PF08529','TIGR00019','PF13742','PF01409','PF01367','PF02912','PF04296','PF02092','PF10385','TIGR03413'],'GCN1': ['PF01119','PF02601','PF03379','TIGR01510','TIGR00050','PF01386','TIGR03719','PF01808','TIGR01750','PF02033','TIGR00539','PF12169','TIGR00186','TIGR01059','PF01782','…
GCA_014323835.1_ASM1432383v1	'k__Bacteria'	2921	152	93 {'0': 8],['1': 143],['2': 1],['3': 0],['4': 0]}	91.39784946236558	1.075268817204301	0.5312008935090962	0.022415833770905863	1828912	615	49	58	196147	143231	86120	62062	37324.73469387755	31522.362068965518	0.9173492218324337	11	1843	{'GCN0': ['TIGR00442','PF02978','TIGR01951','TIGR00344','TIGR00019','TIGR00064','PF02699','PF00163'],'GCN1': ['PF00416','PF01386','TIGR01750','PF02033','TIGR01059','PF01245','PF00829','TIGR02012','PF00889','PF00181','PF02403','PF02130','PF00281','PF01795','PF02768','PF00318','PF00684','PF02096','PF00347','TIGR00329','PF04983','TIGR00575','TIGR01133','PF01193','PF00203','PF02367','PF00687','PF0100…
GCA_016202695.1_ASM1620269v1	'o__Rhodospirillales'	63	336	201 {'0': 33],['1': 301],['2': 2],['3': 0],['4': 0]}	93.06592039800995	0.9950248756218906	0.7102732652823953	0.015635742822987648	3363069	0	100	100	149057	149057	57568	57568	33630.69	33630.69	0.8990529186287882	11	3090	{'GCN0': ['TIGR01510','PF02223','PF04983','TIGR00010','PF12100','PF01423','PF00687','PF00298','TIGR00922','PF04565','PF02643','PF00164','PF04998','PF06242','PF00562','TIGR00643','PF01368','PF00177','PF03946','PF13603','TIGR01161','PF05000','PF04560','PF04561','PF02542','PF04997','PF00623','PF00731','PF10385','PF04563','TIGR01063','PF00466','PF01128'],'GCN1': ['PF01119','PF00416','PF03918','PF0337…
GCA_018663165.1_ASM1866316v1	'c__Alphaproteobacteria'	564	349	230 {'0': 49],['1': 297],['2': 3],['3': 0],['4': 0]}	89.39130434782611	0.9782608695652174	0.5509595157973178	0.022852553416802264	2045094	0	306	306	34740	34740	8464	8464	6683.313725490196	6683.313725490196	0.916502615527697	11	2209	{'GCN0': ['TIGR01750','TIGR00362','PF04983','PF02978','TIGR00239','PF00298','PF04565','TIGR01357','PF00562','TIGR01798','PF03946','PF00958','PF05000','PF04560','PF00338','PF00542','PF03799','PF00297','PF04561','PF01687','TIGR03692','PF04997','PF00276','PF04563','TIGR00186','PF00181','PF01264','PF00687','PF00584','PF00573','TIGR00922','PF01743','TIGR01085','TIGR01143','PF02618','PF00164','PF04998'…
GCA_002469865.1_ASM246986v1	'c__Alphaproteobacteria'	564	349	230 {'0': 69],['1': 276],['2': 4],['3': 0],['4': 0]}	83.80350084697912	0.8840579710144927	0.5140041139456686	0.01935153669499861	1629558	48594	175	307	37017	29230	11712	7570	9311.76	5149.719869706841	0.8828860341270455	11	1730	{'GCN0': ['TIGR00186','PF00181','PF04983','TIGR01133','PF00687','TIGR02786','PF00298','PF00584','PF00573','TIGR00922','PF04565','PF00164','PF05071','PF04998','PF12631','TIGR00048','PF13932','PF07516','TIGR01055','PF01192','TIGR02784','PF00177','PF04390','PF03946','PF08364','TIGR01347','TIGR00154','PF01121','PF05000','PF00380','PF07499','TIGR03725','PF04560','PF00338','PF00828','PF00542','TIGR0001…
GCA_005240015.1_ASM524001v1	'c__Alphaproteobacteria'	564	348	229 {'0': 101],['1': 245],['2': 2],['3': 0],['4': 0]}	72.10438760657102	0.8733624454148472	0.6805180143106405	0.016015627511829566	3523532	0	624	624	21782	21782	6277	6277	5646.6858974358975	5646.6858974358975	0.8819956793353941	11	3843	{'GCN0': ['TIGR03719','PF01782','PF01245','PF02844','PF02403','TIGR00329','PF04983','PF02978','PF00902','PF13167','PF00298','PF04565','TIGR01357','PF03840','TIGR03594','TIGR02639','PF00562','PF07542','PF01709','TIGR00041','TIGR02784','PF12344','PF03946','PF06831','PF08364','TIGR00453','PF02132','PF05000','PF04560','PF01084','PF06418','PF00542','TIGR00019','PF13742','PF03969','PF04760','PF04561','…
GCA_002343265.1_ASM234326v1	'c__Alphaproteobacteria'	564	349	230 {'0': 62],['1': 285],['2': 2],['3': 0],['4': 0]}	80.01976284584981	0.8695652173913043	0.5753012933941075	0.015790641586539235	1984085	11755	41	90	207394	157204	70236	49333	48392.31707317073	21914.777777777777	0.9175645196652361	11	2095	{'GCN0': ['PF01119','PF03379','PF01808','TIGR01246','PF02844','TIGR01036','PF04127','PF01264','PF01071','PF00478','PF04983','PF02843','TIGR00482','TIGR00761','TIGR00559','PF00988','PF00164','TIGR01357','PF04998','PF01474','PF12631','TIGR00670','PF00677','PF12344','PF00177','PF05698','TIGR03263','PF00958','TIGR01162','TIGR00453','TIGR00154','PF01121','TIGR01161','PF05000','TIGR01191','PF02787','PF…
GCA_002340345.1_ASM234034v1	'c__Alphaproteobacteria'	564	349	230 {'0': 52],['1': 295],['2': 2],['3': 0],['4': 0]}	80.8695652173913	0.8695652173913043	0.4793640263492481	0.029362332987464292	3684210	158	382	385	44103	44103	13123	13084	9644.528795811519	9568.966233766234	0.8056739436677063	11	3085	{'GCN0': ['PF03379','TIGR00050','PF02978','PF01197','TIGR03594','PF01709','PF13763','TIGR00128','PF00958','TIGR00988','PF07499','TIGR01951','PF07497','PF00830','TIGR01455','PF08459','PF09923','TIGR03317','TIGR00418','PF04364','TIGR00576','TIGR00407','PF01960','PF02527','TIGR01059','TIGR00498','PF00684','PF02091','TIGR03534','PF02618','PF06242','PF12631','PF13932','PF02075','TIGR01055','PF05491','…
GCA_003693905.1_ASM369390v1	'c__Alphaproteobacteria'	564	349	230 {'0': 158],['1': 188],['2': 3],['3': 0],['4': 0]}	57.16685488424619	0.8695652173913043	0.660078547842894	0.019403341603766174	2331318	0	455	455	21065	21065	5327	5327	5123.775824175824	5123.775824175824	0.8963955153265235	11	2495	{'GCN0': ['PF03379','TIGR01510','TIGR00050','PF01386','TIGR03719','PF01808','PF02390','TIGR00539','PF02844','TIGR01394','PF01624','PF03118','TIGR00329','PF04983','PF01193','TIGR00382','PF00902','PF01000','TIGR00239','PF13167','PF01197','PF00298','PF05188','PF04565','PF00988','PF01725','PF00562','PF10458','PF00035','PF01709','TIGR00670','TIGR00041','TIGR02784','PF05698','PF03946','PF08364','TIGR00…
GCA_009694185.1_ASM969418v1	'c__Alphaproteobacteria'	564	349	230 {'0': 73],['1': 274],['2': 2],['3': 0],['4': 0]}	80.21739130434783	0.8695652173913043	0.663197914194979	0.006695250172600976	2811001	0	78	78	149378	149378	39925	39925	36038.47435897436	36038.47435897436	0.9224447091978978	11	2782	{'GCN0': ['TIGR01246','PF01783','TIGR00329','PF04983','TIGR00691','TIGR00382','PF01197','PF00298','PF04565','TIGR03594','TIGR02639','PF00562','PF00035','PF00453','PF04390','PF05698','PF03946','PF05000','PF04560','PF00542','PF07497','PF03485','TIGR00020','PF04561','PF01409','TIGR01406','TIGR03317','TIGR00965','PF04997','PF05258','PF03147','PF01668','PF05697','PF04563','TIGR02212','PF02527','TIGR00…
GCA_900167455.1_IMG-taxon_2582581318_annotated_assembly	'c__Alphaproteobacteria'	564	349	230 {'0': 2],['1': 344],['2': 3],['3': 0],['4': 0]}	99.1304347826087	0.8695652173913043	0.646772341844477	0.029175542992913847	6769764	2675	30	34	1937261	1937261	392597	320666	225658.8	199032.0294117647	0.9114019336567715	11	6543	{'GCN0': ['PF04390','PF04453'],'GCN1': ['PF01119','PF02601','PF03379','TIGR00050','PF01386','TIGR03719','PF01808','TIGR01750','PF02033','PF02390','TIGR00539','PF12169','TIGR00186','TIGR01059','TIGR01246','PF01782','PF01245','PF00829','PF02844','TIGR00362','TIGR01036','PF00889','PF00181','TIGR03592','PF04127','PF02403','PF14450','PF02130','TIGR00498','PF04452','PF00281','PF01795','PF01678','PF0263…
GCA_002422365.1_ASM242236v1	'p__Proteobacteria'	2231	190	119 {'0': 26],['1': 163],['2': 1],['3': 0],['4': 0]}	80.99906629318394	0.8403361344537815	0.5968172490243863	0.01932667686869103	1273710	409	47	53	157564	108005	47278	43239	27100.212765957447	24024.54716981132	0.8769405908723336	11	1320	{'GCN0': ['PF01386','TIGR01750','TIGR00186','TIGR00409','TIGR00416','PF02091','PF04565','TIGR00438','PF01746','PF02075','PF05491','TIGR00755','PF01121','PF01330','PF07499','PF00830','TIGR01499','PF01687','TIGR02075','TIGR03598','PF03726','PF02092','PF10385','TIGR01063','TIGR01302','TIGR02393'],'GCN1': ['PF02033','PF12169','TIGR01059','PF01245','PF01782','PF00829','PF00889','PF00181','PF02403','PF…
GCA_016125375.1_ASM1612537v1	'p__Proteobacteria'	2231	190	119 {'0': 3],['1': 186],['2': 1],['3': 0],['4': 0]}	97.47899159663865	0.8403361344537815	0.5654301546551549	0.00645864966134874	1983833	0	9	9	517983	517983	275226	275226	220425.88888888888	220425.88888888888	0.924111555760994	11	2014	{'GCN0': ['PF02091','PF01687','PF02092'],'GCN1': ['PF01386','TIGR01750','PF02033','PF12169','TIGR00186','TIGR01059','PF01245','PF01782','PF00829','PF00889','PF00181','PF02403','PF14450','PF02130','PF00281','PF01795','PF02768','TIGR00409','PF02565','PF00318','PF00684','PF01783','TIGR00442','TIGR01394','PF02096','PF00347','TIGR00416','PF01624','TIGR00329','PF04983','TIGR00575','PF02978','TIGR01133'…
GCA_017307335.1_ASM1730733v1	'o__Rhodospirillales'	63	336	201 {'0': 26],['1': 306],['2': 4],['3': 0],['4': 0]}	91.22773230621088	0.8084577114427861	0.7023379073629957	0.023436824040331507	4340141	277	373	378	83647	83647	17357	17257	11635.766756032172	11481.121693121693	0.9207521138138138	11	4392	{'GCN0': ['TIGR00186','PF01782','PF02130','PF04386','PF02223','PF00347','TIGR00416','PF02224','TIGR00482','PF02590','PF00533','PF03119','TIGR01798','TIGR00095','TIGR00132','PF06213','PF00886','TIGR01027','PF03255','PF01450','PF01702','PF03120','TIGR01325','TIGR00634','PF08676','PF01653'],'GCN1': ['PF01119','PF00416','PF03918','PF03379','TIGR01510','TIGR00050','PF01386','PF01808','TIGR01750','PF02…
GCA_009765685.1_ASM976568v1	'o__Rhodospirillales'	63	336	201 {'0': 13],['1': 321],['2': 2],['3': 0],['4': 0]}	95.02487562189054	0.746268656716418	0.6487078356051938	0.03550677879912339	6380195	16028	162	400	379482	184033	103729	42347	39383.91975308642	15910.4175	0.8888283195106106	11	6169	{'GCN0': ['TIGR00482','PF01368','PF13603','PF07497','TIGR00965','TIGR00186','PF04452','PF12631','PF13932','PF07498','TIGR00237','PF06835','PF10396'],'GCN1': ['PF00416','PF03379','TIGR01510','TIGR00050','PF01386','PF01808','TIGR01750','PF02033','PF02390','TIGR01189','TIGR01246','PF01245','PF01782','PF02844','TIGR00362','TIGR01362','PF04127','PF02403','PF14450','PF02130','PF02768','TIGR00653','PF02…
GCA_006738645.1_ASM673864v1	'c__Alphaproteobacteria'	564	349	230 {'0': 2],['1': 345],['2': 2],['3': 0],['4': 0]}	99.56521739130434	0.6521739130434783	0.6984833651942085	0.0	5832650	0	1	1	5832650	5832650	5832650	5832650	5832650.0	5832650.0	0.929356124574593	11	5465	{'GCN0': ['PF13167','PF01423'],'GCN1': ['PF03379','TIGR01510','TIGR00050','PF01386','TIGR03719','PF01808','TIGR01750','PF02033','PF02390','TIGR00539','TIGR01246','PF01245','PF01782','PF02844','TIGR00362','TIGR03592','PF04127','PF02403','PF14450','PF02130','PF01678','PF01783','TIGR01394','PF02934','PF00347','PF01624','TIGR01051','PF03118','PF00488','TIGR00329','PF04983','PF02978','TIGR01133','PF02…
GCA_013287665.1_ASM1328766v1	'c__Alphaproteobacteria'	564	349	230 {'0': 102],['1': 245],['2': 2],['3': 0],['4': 0]}	66.54658385093167	0.6521739130434783	0.43468140581176334	0.02104888183184871	1580843	290	74	85	94906	94906	34457	34457	21362.743243243243	18594.741176470587	0.8931063995602346	11	1526	{'GCN0': ['TIGR00050','PF01808','TIGR01750','PF01245','PF01782','PF02844','TIGR00362','TIGR00329','PF02978','TIGR01133','PF02224','PF13167','TIGR00482','PF00988','PF01725','TIGR01357','PF03840','TIGR02639','PF00035','PF08712','TIGR00670','PF13763','PF00677','PF06831','PF00958','TIGR00453','PF02787','PF06213','PF13742','PF01687','TIGR01134','PF13507','TIGR00656','TIGR01406','PF04380','TIGR03317','…
GCA_013204045.1_ASM1320404v1	'o__Rhodospirillales'	63	336	201 {'0': 19],['1': 313],['2': 4],['3': 0],['4': 0]}	92.74084124830394	0.6218905472636815	0.5702778743434311	0.024279827867836806	2683839	0	177	177	87490	87490	22453	22453	15162.93220338983	15162.93220338983	0.9209289379877109	11	2758	{'GCN0': ['TIGR01133','PF04085','PF00677','PF12344','TIGR01951','TIGR00020','PF02542','PF01128','TIGR00186','PF01423','TIGR00338','TIGR00987','PF12631','PF01430','PF02504','TIGR01161','TIGR00904','PF01715','PF10396'],'GCN1': ['PF00416','PF03379','TIGR01510','TIGR00050','PF01386','PF01808','TIGR01750','PF02033','PF02390','TIGR01189','TIGR01246','PF01782','PF01245','PF02844','TIGR00362','TIGR01362'…
GCA_003574685.1_ASM357468v1	'o__Rhodospirillales'	63	336	201 {'0': 1],['1': 333],['2': 2],['3': 0],['4': 0]}	99.75124378109453	0.5286069651741293	0.6627953527005762	0.016139974099637876	5340564	0	58	58	462006	462006	163233	163233	92078.68965517242	92078.68965517242	0.9060168551486323	11	5098	{'GCN0': ['PF02618'],'GCN1': ['PF01119','PF00416','PF03918','PF03379','TIGR01510','TIGR00050','PF01386','PF01808','TIGR01750','PF02033','PF02390','TIGR00505','PF07517','TIGR01189','PF12169','TIGR01059','TIGR01246','PF01245','PF01782','PF00829','PF02844','TIGR00362','PF00889','TIGR01362','PF00181','TIGR01464','PF13277','PF04127','PF02403','PF14450','PF02130','PF04452','PF00281','PF01795','PF02768'…
GCA_002457135.1_ASM245713v1	'c__Alphaproteobacteria'	564	349	230 {'0': 67],['1': 280],['2': 2],['3': 0],['4': 0]}	79.44513457556936	0.5217391304347826	0.5744659553771485	0.013651357681049928	1558484	0	65	65	68591	68591	27732	27732	23976.676923076924	23976.676923076924	0.9322893273206526	11	1555	{'GCN0': ['TIGR01510','TIGR00539','PF02934','PF02637','TIGR00239','PF13167','PF01725','TIGR01357','TIGR00643','TIGR00670','PF13763','TIGR01173','PF04390','PF08364','PF07499','TIGR00132','PF06213','PF00338','PF03947','TIGR00459','TIGR00019','PF07497','PF00297','PF00830','TIGR00644','PF00189','PF03969','TIGR03692','TIGR00656','TIGR01812','PF04380','PF02686','PF04453','PF03937','TIGR01816','PF01960'…
GCA_018063245.1_ASM1806324v1	'c__Alphaproteobacteria'	564	349	230 {'0': 39],['1': 308],['2': 2],['3': 0],['4': 0]}	86.0248447204969	0.5217391304347826	0.40395402635917144	0.01198155030647855	1991689	200	91	93	64089	64089	35228	34684	21886.69230769231	21413.860215053763	0.8970336232212961	11	1785	{'GCN0': ['PF01808','PF02844','TIGR01036','PF04127','PF01264','PF01071','PF00478','PF02843','TIGR00559','PF00988','TIGR01357','PF01149','PF01474','TIGR00048','TIGR01055','TIGR00670','PF00677','PF06831','PF01628','PF08364','PF00572','PF00958','TIGR01162','TIGR01161','PF00380','PF02787','TIGR01951','PF10276','PF01687','TIGR01134','TIGR00878','TIGR01365','PF13507','TIGR00656','TIGR00639','PF02700','…
GCA_009649675.1_ASM964967v1	'o__Rhodospirillales'	63	336	201 {'0': 0],['1': 335],['2': 1],['3': 0],['4': 0]}	100.0	0.4975124378109453	0.5759888341608846	0.025947873121439816	4423878	386	19	23	2439466	2196578	2439466	845363	232835.68421052632	192325.73913043478	0.9262357596660667	11	4086	{'GCN1': ['PF00416','PF03379','TIGR01510','TIGR00050','PF01386','PF01808','TIGR01750','PF02033','PF02390','TIGR01189','TIGR01246','PF01782','PF01245','PF02844','TIGR00362','TIGR01362','PF04127','PF02403','PF14450','PF02130','PF02768','TIGR00653','PF02934','PF00347','TIGR01051','PF03118','TIGR00329','PF04983','TIGR00010','PF02978','TIGR01133','PF02637','PF01193','PF02224','TIGR00691','TIGR00382','…
GCA_001483205.1_ASM148320v1	'f__Rhodobacteraceae'	67	616	330 {'0': 77],['1': 536],['2': 3],['3': 0],['4': 0]}	84.56117566643884	0.43771043771043766	0.6359677394070005	0.02411081912835791	2168838	0	337	337	26726	26726	8357	8357	6435.721068249258	6435.721068249258	0.8753304765040082	11	2081	{'GCN0': ['PF06108','PF01433','TIGR03346','PF11700','PF05128','TIGR02639','PF01923','PF01351','PF06831','TIGR01072','TIGR01331','TIGR01356','PF02277','TIGR01191','PF07499','PF02575','PF00162','PF03979','TIGR00494','TIGR00644','PF07219','PF01687','TIGR03692','PF06319','TIGR00737','PF12607','TIGR00595','PF05190','PF04102','PF03411','PF01668','PF03900','PF05958','PF13491','PF00091','PF07896','PF0726…
GCA_008728835.1_ASM872883v1	'c__Alphaproteobacteria'	564	348	229 {'0': 2],['1': 345],['2': 1],['3': 0],['4': 0]}	99.12663755458516	0.4366812227074236	0.6735130973193623	0.0	5865246	0	1	1	5865246	5865246	5865246	5865246	5865246.0	5865246.0	0.8907525788347156	11	5178	{'GCN0': ['PF05071','TIGR00559'],'GCN1': ['PF03379','TIGR01510','TIGR00050','PF01386','TIGR03719','PF01808','TIGR01750','PF02033','PF02390','TIGR00539','TIGR01246','PF01782','PF01245','PF02844','TIGR00362','TIGR03592','PF04127','PF02403','PF14450','PF02130','PF01783','TIGR01394','PF02934','PF00347','PF01624','TIGR01051','PF03118','PF00488','TIGR00329','PF04983','PF02978','TIGR01133','PF02637','PF…
GCA_002251735.1_ASM225173v1	'c__Alphaproteobacteria'	564	349	230 {'0': 2],['1': 346],['2': 1],['3': 0],['4': 0]}	99.1304347826087	0.43478260869565216	0.6239811659052047	0.03585682429375626	3950134	276	35	38	605801	605800	367730	323648	112860.97142857143	103943.63157894737	0.9208102813727331	11	3776	{'GCN0': ['PF01783','TIGR01055'],'GCN1': ['PF03379','TIGR01510','TIGR00050','PF01386','TIGR03719','PF01808','TIGR01750','PF02033','PF02390','TIGR00539','TIGR01246','PF01245','PF01782','PF02844','TIGR00362','TIGR03592','PF04127','PF02403','PF14450','PF02130','PF01678','TIGR01394','PF02934','PF00347','PF01624','TIGR01051','PF03118','PF00488','TIGR00329','PF04983','PF02978','TIGR01133','PF02637','PF…
GCA_004356955.1_ASM435695v1	'c__Alphaproteobacteria'	564	349	230 {'0': 31],['1': 317],['2': 1],['3': 0],['4': 0]}	89.55072463768117	0.43478260869565216	0.547944892472504	0.012659519569254951	2188231	0	171	171	42700	42700	16650	16650	12796.672514619882	12796.672514619882	0.9168017453367583	11	2311	{'GCN0': ['TIGR00050','PF01386','TIGR00186','TIGR03592','PF02403','PF02091','PF00902','TIGR00239','PF01197','PF00584','TIGR00761','TIGR00041','TIGR03593','TIGR01347','TIGR00244','TIGR01410','TIGR01087','TIGR00420','PF07497','TIGR00644','TIGR02075','TIGR03598','TIGR03317','TIGR01145','PF02542','TIGR00595','PF02092','PF00825','PF01713','PF02325','PF04977'],'GCN1': ['PF01119','PF02601','PF03379','TI…
GCA_006844605.1_ASM684460v1	'c__Alphaproteobacteria'	564	349	230 {'0': 43],['1': 305],['2': 1],['3': 0],['4': 0]}	85.41614906832298	0.43478260869565216	0.5478821079310094	0.027234627891680782	2013842	0	46	46	212351	212351	107948	107948	43779.17391304348	43779.17391304348	0.9203125170693629	11	1921	{'GCN0': ['PF01119','PF02601','TIGR00186','PF02844','PF04127','PF01795','PF01783','TIGR00442','PF01264','PF01071','PF02091','PF02367','TIGR01934','PF02843','TIGR02786','TIGR03534','TIGR01085','PF01149','PF07516','TIGR02784','PF13763','PF01649','TIGR00057','TIGR00095','PF06831','PF08364','PF02609','TIGR01951','PF03481','PF10276','TIGR00019','PF13742','PF01367','PF01687','TIGR00656','PF04551','TIGR…
GCA_009691045.1_ASM969104v1	'c__Alphaproteobacteria'	564	349	230 {'0': 131],['1': 217],['2': 1],['3': 0],['4': 0]}	61.73913043478261	0.43478260869565216	0.6198607909649458	0.005165664843107103	1810371	0	52	52	97963	97963	37262	37262	34814.82692307692	34814.82692307692	0.913627096324455	11	1822	{'GCN0': ['TIGR00050','PF14450','PF01783','TIGR01394','PF02934','TIGR01051','PF04983','TIGR01133','PF02637','PF01197','PF00298','PF04565','PF00988','TIGR01357','PF05071','PF00562','TIGR02800','PF00453','PF01709','TIGR00670','PF13763','PF00677','TIGR01173','PF03946','PF00572','PF02132','PF05000','PF00380','PF02787','PF07499','PF00707','TIGR00132','PF06213','PF04560','PF02575','PF00162','TIGR01951'…
GCA_903930075.1_freshwater_MAG_---_T8_bin-474	'c__Alphaproteobacteria'	564	349	230 {'0': 72],['1': 276],['2': 1],['3': 0],['4': 0]}	74.53933747412009	0.43478260869565216	0.40347115116820625	0.024131144182638915	1709116	0	204	204	52683	52683	13714	13714	8378.019607843138	8378.019607843138	0.90592388111749	11	1697	{'GCN0': ['TIGR01510','PF01808','PF12169','PF02844','TIGR01036','PF04127','TIGR00498','PF01264','PF01071','PF02620','PF00478','PF12556','PF02843','TIGR02786','PF09326','TIGR01216','TIGR00482','TIGR00761','TIGR00559','PF00988','PF01725','TIGR01357','PF01149','TIGR02639','PF01474','PF12631','PF13932','PF02590','PF07542','TIGR00670','TIGR02784','PF13763','PF00677','PF04390','PF00471','PF06831','PF00…
GCA_903919315.1_freshwater_MAG_---_I2_bin-116	'c__Alphaproteobacteria'	564	349	230 {'0': 12],['1': 336],['2': 1],['3': 0],['4': 0]}	95.15527950310559	0.43478260869565216	0.5885068436938241	0.02800601449053156	2400385	0	70	70	160898	160898	58709	58709	34291.21428571428	34291.21428571428	0.8950551682334292	11	2461	{'GCN0': ['PF03379','TIGR01246','TIGR01191','TIGR03317','PF01960','PF02091','TIGR03534','TIGR00559','PF02576','TIGR01365','TIGR01436','PF02092'],'GCN1': ['TIGR01510','TIGR00050','PF01386','TIGR03719','PF01808','TIGR01750','PF02033','PF02390','TIGR00539','PF01245','PF01782','PF02844','TIGR00362','TIGR03592','PF04127','PF02403','PF14450','PF02130','PF01678','PF01783','TIGR01394','PF02934','PF00347'…
GCA_018662225.1_ASM1866222v1	'o__Rhodospirillales'	63	336	201 {'0': 20],['1': 314],['2': 2],['3': 0],['4': 0]}	98.00995024875621	0.41459369817578773	0.5345526968279135	0.01220086761194373	3499148	0	103	103	213525	213525	49313	49313	33972.31067961165	33972.31067961165	0.9169249200090993	11	3427	{'GCN0': ['PF04983','PF00298','PF04565','PF00562','PF03946','PF05000','PF04560','PF00542','PF04561','PF04997','PF04563','TIGR00186','PF00687','TIGR00922','PF00164','PF04998','PF00177','PF00623','PF10385','PF00466'],'GCN1': ['PF00416','PF03379','TIGR01510','TIGR00050','PF01386','PF01808','TIGR01750','PF02033','PF02390','TIGR01189','TIGR01246','PF01782','PF01245','PF02844','TIGR00362','TIGR01362','…
GCA_009839325.1_ASM983932v1	'o__Rhodospirillales'	63	336	201 {'0': 23],['1': 311],['2': 2],['3': 0],['4': 0]}	91.03755416466058	0.373134328358209	0.6539263267701613	0.017975059390194528	2732159	6800	111	188	169611	96617	58958	28042	24614.045045045044	14496.590425531915	0.8630636064738546	11	2623	{'GCN0': ['PF02978','PF02224','TIGR00482','PF02590','TIGR00643','PF03772','PF03979','PF03668','PF00189','PF01702','TIGR00064','TIGR01325','PF02527','TIGR00186','TIGR00416','TIGR00338','PF02618','TIGR00987','TIGR01055','PF01430','PF00327','PF02576','PF13335'],'GCN1': ['PF00416','PF03379','TIGR01510','TIGR00050','PF01386','PF01808','TIGR01750','PF02390','PF02033','TIGR01189','TIGR01246','PF01245','…
GCA_003576705.1_ASM357670v1	'o__Rhodospirillales'	63	336	201 {'0': 1],['1': 333],['2': 2],['3': 0],['4': 0]}	99.50248756218906	0.2939846223428313	0.682262710303263	0.017717746829430857	5667292	0	132	132	267640	267640	81168	81168	42934.030303030304	42934.030303030304	0.921160406063425	11	5562	{'GCN0': ['PF13603'],'GCN1': ['PF01119','PF00416','PF03918','PF03379','TIGR01510','TIGR00050','PF01386','PF01808','TIGR01750','PF02033','PF02390','TIGR00505','PF07517','TIGR01189','PF12169','TIGR01059','TIGR00186','TIGR01246','PF01245','PF01782','PF00829','PF02844','TIGR00362','PF00889','TIGR01362','PF00181','TIGR01464','PF13277','PF04127','PF02403','PF14450','PF02130','PF04452','PF00281','PF0179…
GCA_001830425.1_ASM183042v1	'o__Rhodospirillales'	63	336	201 {'0': 7],['1': 328],['2': 1],['3': 0],['4': 0]}	97.59158751696066	0.24875621890547264	0.5824686320424356	0.016568873896902023	2729753	2607	53	130	317700	97592	83188	37868	51504.77358490566	20978.046153846153	0.9160605373453202	11	2721	{'GCN0': ['TIGR01133','PF05673','PF13603','TIGR00338','PF01430','TIGR01161','PF04296'],'GCN1': ['PF00416','PF03379','TIGR01510','TIGR00050','PF01386','PF01808','TIGR01750','PF02033','PF02390','TIGR01189','TIGR01246','PF01782','PF01245','PF02844','TIGR00362','TIGR01362','PF04127','PF02403','PF14450','PF02130','PF02768','TIGR00653','PF02934','PF00347','TIGR01051','PF03118','TIGR00329','PF04983','TI…
GCA_011524605.1_ASM1152460v1	'o__Rhizobiales'	356	416	249 {'0': 27],['1': 388],['2': 1],['3': 0],['4': 0]}	92.00133868808568	0.20080321285140562	0.3923672152812193	0.01912554649783221	2305540	5200	164	216	67291	58521	26673	16638	14058.170731707318	10649.722222222223	0.8669431022667141	11	2093	{'GCN0': ['TIGR01246','TIGR00326','PF02130','TIGR00164','PF10458','TIGR02800','TIGR03263','TIGR01162','PF06827','PF02132','TIGR03706','TIGR02204','TIGR00478','PF05198','TIGR00067','PF01715','PF06559','TIGR00938','PF06026','TIGR00422','PF04364','PF04551','TIGR00473','TIGR00595','PF02622','PF02325','PF13491'],'GCN1': ['PF01119','TIGR00967','PF02601','PF13090','PF03379','TIGR01510','TIGR00050','PF01…
GCA_018658465.1_ASM1865846v1	'c__Alphaproteobacteria'	564	349	230 {'0': 10],['1': 337],['2': 2],['3': 0],['4': 0]}	96.43478260869566	0.1844532279314888	0.5826158899990725	0.015517372168325112	2048710	0	155	155	60908	60908	20768	20768	13217.483870967742	13217.483870967742	0.9223408876805405	11	2127	{'GCN0': ['TIGR01750','TIGR01059','PF04452','PF02590','TIGR01055','TIGR02800','TIGR01161','PF03969','PF05190','TIGR00365'],'GCN1': ['PF01119','PF02601','PF03379','TIGR01510','TIGR00050','PF01386','TIGR03719','PF01808','PF02390','PF02033','TIGR00539','PF12169','TIGR00186','TIGR01246','PF01245','PF01782','PF00829','PF02844','TIGR01036','TIGR00362','PF00889','PF00181','TIGR03592','PF04127','PF02403'…
GCA_002430125.1_ASM243012v1	'f__Rhodobacteraceae'	67	615	329 {'0': 144],['1': 469],['2': 2],['3': 0],['4': 0]}	81.52691955123565	0.13677811550151975	0.5571008302803807	0.01617581309188898	2755094	39144	197	455	69231	41773	21494	11038	13985.248730964468	5969.120879120879	0.8774952869121707	11	2856	{'GCN0': ['TIGR03719','TIGR00539','TIGR02614','TIGR01932','TIGR00653','PF03938','PF00438','TIGR03346','PF02556','PF01624','PF00113','PF00488','TIGR03002','PF00298','PF05188','PF04565','PF02643','PF01725','PF05128','PF00562','TIGR02350','PF11987','PF01351','PF12344','PF03946','PF13603','PF08364','TIGR01331','TIGR00118','PF01255','TIGR02210','PF07499','TIGR00054','PF06213','PF04560','PF03979','PF00…
GCA_003536545.1_ASM353654v1	'k__Bacteria'	2921	152	93 {'0': 62],['1': 89],['2': 1],['3': 0],['4': 0]}	71.13641155386887	0.06325110689437065	0.5072407130640646	0.01545011267600483	1355031	29540	188	331	32560	32560	8123	7205	7207.61170212766	4004.5045317220543	0.8845340069710582	11	1481	{'GCN0': ['PF01386','PF00829','PF00181','PF00281','PF01795','PF00318','TIGR00329','PF04983','TIGR01133','PF00203','PF00687','PF00298','PF00573','PF04565','PF13184','TIGR01085','PF00164','PF04998','PF00252','PF00562','PF07516','PF05491','TIGR01079','PF00177','PF03946','PF00237','PF00831','PF05000','PF08529','PF04560','PF00338','PF01195','PF02938','PF03947','TIGR01951','PF00542','PF00297','PF00189'…
GCA_002501105.1_ASM250110v1	'o__Rhodospirillales'	63	336	201 {'0': 51],['1': 284],['2': 1],['3': 0],['4': 0]}	82.3324664556008	0.03109452736318408	0.6150734404598217	0.018199478035485214	2401966	29568	268	351	49317	49317	11100	9904	8962.559701492537	6758.9686609686605	0.8843380797230269	11	2581	{'GCN0': ['PF02033','PF02390','PF07517','TIGR01059','TIGR00186','TIGR01464','TIGR00653','PF00318','TIGR00442','TIGR01033','PF02091','PF02978','PF01423','PF01743','PF04565','TIGR01085','PF03840','PF12631','TIGR00438','PF02590','PF04085','PF11987','TIGR01055','PF01043','PF03772','PF01281','TIGR01496','TIGR02784','PF01649','TIGR01331','TIGR01347','PF01430','PF00475','PF07498','PF01121','PF02787','TI…
Tardigradibacter_bertolanii	'k__Bacteria'	2921	152	93 {'0': 1],['1': 151],['2': 0],['3': 0],['4': 0]}	98.9247311827957	0.0	0.3025300515856161	0.035234530867658334	1332542	0	15	15	996816	996816	996816	996816	88836.13333333333	88836.13333333333	0.819412821509566	11	1180	{'GCN0': ['TIGR01951'],'GCN1': ['PF01193','TIGR00615','PF01746','PF00344','PF06071','PF00829','PF02075','TIGR00019','TIGR02012','TIGR02397','PF12344','PF04997','PF07516','PF02912','PF00411','PF01043','PF00347','PF00366','PF07497','PF00181','PF03946','PF00889','PF00410','PF12631','PF00298','PF07499','PF04560','PF00673','TIGR00460','PF02096','PF00562','TIGR01750','PF08459','TIGR00922','TIGR03263','…
GCA_001897475.1_ASM189747v1	'k__Bacteria'	2921	152	93 {'0': 5],['1': 147],['2': 0],['3': 0],['4': 0]}	95.6989247311828	0.0	0.43421989249449455	0.017744140745965243	1559746	384	35	41	182404	182404	84837	74987	44564.171428571426	38033.21951219512	0.8965831616173403	11	1466	{'GCN0': ['PF12631','PF13932','PF13603','TIGR00755','PF10396'],'GCN1': ['PF00416','PF01386','TIGR01750','PF02033','TIGR01059','PF01245','PF00829','TIGR02012','PF00889','PF00181','PF02403','PF02130','PF00281','PF01795','PF02768','PF00318','PF00684','TIGR00442','PF02096','PF00347','TIGR00329','PF04983','TIGR00575','PF02978','TIGR01133','PF01193','PF00203','PF02367','PF00687','PF01000','PF00298','PF…
GCA_002238905.1_ASM223890v1	'k__Bacteria'	2993	147	91 {'0': 9],['1': 138],['2': 0],['3': 0],['4': 0]}	91.20879120879121	0.0	0.4064852220777441	0.020716432822784514	1583477	0	105	105	125038	125038	46493	46493	15080.733333333334	15080.733333333334	0.8442964438384644	11	1473	{'GCN0': ['PF02096','TIGR01133','PF12631','PF13932','PF13603','PF01121','PF10396','PF05697','TIGR00460'],'GCN1': ['PF00416','PF01386','PF02033','TIGR01059','PF01245','PF00829','TIGR02012','PF00889','PF00181','PF02403','PF02130','PF00281','PF01795','PF02768','PF00318','PF00684','TIGR00442','PF00347','TIGR00329','PF04983','TIGR00575','PF02978','PF01193','PF00203','PF02367','PF00687','PF01000','PF00…
GCA_001510075.1_ASM151007v1	'o__Rhodospirillales'	63	336	201 {'0': 61],['1': 275],['2': 0],['3': 0],['4': 0]}	75.87064676616916	0.0	0.5816752558849735	0.01510825308042204	1772183	0	84	84	64392	64392	22433	22433	21097.416666666668	21097.416666666668	0.9212191968888089	11	1823	{'GCN0': ['PF01386','PF01808','PF01782','PF01245','PF02978','PF02643','PF04085','TIGR01496','TIGR02784','TIGR01173','PF04390','PF13603','TIGR00755','PF02132','TIGR00988','TIGR02210','PF02575','PF03979','PF07497','PF03485','TIGR00020','TIGR00064','TIGR01388','PF13507','TIGR00393','TIGR01128','PF04453','PF00290','PF00764','PF02527','TIGR03413','PF12169','TIGR00186','PF12100','TIGR00338','PF01474','…
GCA_002257235.1_ASM225723v1	'k__Bacteria'	2921	152	93 {'0': 5],['1': 147],['2': 0],['3': 0],['4': 0]}	96.7741935483871	0.0	0.39328743180526216	0.02111180367250635	1885776	0	128	128	73695	73695	20251	20251	14732625	14732625	0.8641328556519968	11	1693	{'GCN0': ['PF12631','PF13932','PF01687','PF10396','PF06574'],'GCN1': ['PF00416','PF01386','TIGR01750','PF02033','TIGR01059','PF01245','PF00829','TIGR02012','PF00889','PF00181','PF02403','PF02130','PF00281','PF01795','PF02768','PF00318','PF00684','TIGR00442','PF02096','PF00347','TIGR00329','PF04983','TIGR00575','PF02978','TIGR01133','PF01193','PF00203','PF02367','PF00687','PF01000','PF00298','PF00…
GCA_002337525.1_ASM233752v1	'k__Bacteria'	2921	152	93 {'0': 6],['1': 146],['2': 0],['3': 0],['4': 0]}	95.6989247311828	0.0	0.4103434942693244	0.01703321207250703	1740990	8210	36	87	174936	92347	90650	48357	48360.833333333336	19917.011494252874	0.8668464494339427	11	1561	{'GCN0': ['PF02033','PF12631','PF13932','PF01687','PF10396','PF06574'],'GCN1': ['PF00416','PF01386','TIGR01750','TIGR01059','PF01245','PF00829','TIGR02012','PF00889','PF00181','PF02403','PF02130','PF00281','PF01795','PF02768','PF00318','PF00684','TIGR00442','PF02096','PF00347','TIGR00329','PF04983','TIGR00575','PF02978','TIGR01133','PF01193','PF00203','PF02367','PF00687','PF01000','PF00298','PF00…
GCA_002299005.1_ASM229900v1	'c__Alphaproteobacteria'	564	347	229 {'0': 62],['1': 285],['2': 0],['3': 0],['4': 0]}	79.33420291498894	0.0	0.49636456459665307	0.013407826905828079	1735973	51443	186	445	58753	23225	13190	5797	9333.18817204301	3785.4606741573034	0.8213157693120803	11	1671	{'GCN0': ['TIGR01510','TIGR00539','TIGR00362','TIGR03592','TIGR00482','PF01725','TIGR01357','PF03840','TIGR03594','TIGR02784','PF13763','PF04390','PF06831','TIGR00128','PF00958','TIGR00988','PF06418','TIGR00019','TIGR00020','PF01687','PF04380','TIGR03317','PF04364','PF04997','PF03937','PF05697','TIGR01063','TIGR02212','PF02527','TIGR00186','PF02636','PF00478','PF12556','TIGR01082','PF02367','TIGR…
GCA_002500565.1_ASM250056v1	'k__Bacteria'	2921	152	93 {'0': 10],['1': 142],['2': 0],['3': 0],['4': 0]}	95.2101661779081	0.0	0.4053799015627592	0.017716272457106472	1146799	7596	36	60	109735	71349	48353	33298	31855.527777777777	18986.716666666667	0.9095081178131478	11	1097	{'GCN0': ['PF04983','TIGR01133','TIGR03263','PF05000','PF04560','PF01687','PF04997','PF00623','PF00163','PF06574'],'GCN1': ['PF00416','PF01386','TIGR01750','PF02033','TIGR01059','PF01245','PF00829','TIGR02012','PF00889','PF00181','PF02403','PF02130','PF00281','PF01795','PF02768','PF00318','PF00684','TIGR00442','PF02096','PF00347','TIGR00329','TIGR00575','PF02978','PF01193','PF00203','PF02367','PF…
GCA_002684695.1_ASM268469v1	'c__Alphaproteobacteria'	564	349	230 {'0': 58],['1': 291],['2': 0],['3': 0],['4': 0]}	80.96273291925466	0.0	0.31921346034785053	0.046808567209044624	1934576	12486	87	87	78523	77880	32074	31887	22236.505747126437	22092.988505747126	0.9487257156090017	11	1957	{'GCN0': ['PF01808','PF01782','PF02844','PF01783','TIGR00691','PF00035','TIGR00670','TIGR00041','TIGR02784','PF00677','PF08364','PF00958','PF02575','TIGR01951','TIGR01134','TIGR03692','PF13507','PF04380','PF04364','PF01668','TIGR01036','PF02636','PF04386','PF02565','PF00318','PF01071','TIGR00416','PF02620','PF02091','PF02843','TIGR02786','TIGR00559','PF00164','PF01746','TIGR01055','PF01192','PF00…
GCA_002721725.1_ASM272172v1	'c__Alphaproteobacteria'	564	349	230 {'0': 44],['1': 305],['2': 0],['3': 0],['4': 0]}	88.63354037267081	0.0	0.5286099141714278	0.0198673465024612	1715815	6827	26	26	279454	277982	90299	88854	65992.88461538461	65730.30769230769	0.9417967554777176	11	1664	{'GCN0': ['TIGR01059','TIGR00186','PF01245','PF01782','PF00829','PF00889','PF14450','PF01795','TIGR01133','TIGR01082','PF01423','PF13167','TIGR00482','TIGR03534','TIGR01085','TIGR01143','PF01746','PF10458','PF13763','PF04390','TIGR03302','PF01628','PF02575','TIGR01087','PF03799','TIGR00019','TIGR00390','TIGR02075','TIGR03692','TIGR00656','PF01018','TIGR01812','TIGR00634','PF04551','PF04296','PF02…
GCA_003241285.1_ASM324128v1	'c__Alphaproteobacteria'	564	349	230 {'0': 32],['1': 317],['2': 0],['3': 0],['4': 0]}	88.94409937888197	0.0	0.4829909072630601	0.028225805845985125	2183391	0	212	212	69719	69719	14090	14090	10299.014150943396	10299.014150943396	0.9254636480593719	11	2342	{'GCN0': ['PF03379','TIGR03719','PF02130','PF02091','TIGR01574','PF01197','TIGR00761','TIGR00559','PF03840','TIGR00048','PF10458','PF07516','TIGR01055','TIGR01462','PF08364','TIGR03263','PF06071','TIGR01191','PF06418','PF13368','TIGR00420','PF03255','PF04760','TIGR00390','TIGR03692','PF04355','TIGR00649','TIGR03317','PF04296','PF02092','PF01960','PF05164'],'GCN1': ['PF01119','PF02601','TIGR01510'…
GCA_003173035.1_ASM317303v1	'c__Alphaproteobacteria'	564	349	230 {'0': 1],['1': 348],['2': 0],['3': 0],['4': 0]}	99.56521739130434	0.0	0.6719444456232568	0.03723437231659891	4477202	3	41	41	694577	694577	285689	285689	109200.0487804878	109199.9756097561	0.9228122832072352	11	4227	{'GCN0': ['TIGR00576'],'GCN1': ['PF01119','PF02601','PF03379','TIGR01510','TIGR00050','PF01386','TIGR03719','PF01808','TIGR01750','PF02390','PF02033','TIGR00539','PF12169','TIGR01059','TIGR00186','TIGR01246','PF01245','PF01782','PF00829','PF02844','TIGR01036','TIGR00362','PF00889','PF00181','TIGR03592','PF04127','PF02403','PF14450','PF02130','TIGR00498','PF04452','PF00281','PF01795','PF01678','PF…
GCA_003122205.1_ASM312220v1	'c__Alphaproteobacteria'	468	388	250 {'0': 0],['1': 388],['2': 0],['3': 0],['4': 0]}	100.0	0.0	0.6599400996310089	0.03768463646774997	3810661	0	74	74	330366	330366	159355	159355	51495.41891891892	51495.41891891892	0.8938737924995165	11	3842	{'GCN1': ['TIGR00967','PF03379','TIGR01510','TIGR00050','PF01386','TIGR03719','PF01808','TIGR01750','PF02390','PF02033','TIGR00539','TIGR01189','TIGR01246','PF01245','PF01782','PF02844','TIGR00362','TIGR02614','TIGR03592','PF04127','PF02403','PF14450','PF02130','PF01678','TIGR02802','TIGR00409','PF01783','TIGR01394','PF02934','PF02556','PF00347','PF01624','TIGR01051','PF03118','PF00488','TIGR0032…
GCA_009779595.1_ASM977959v1	'k__Bacteria'	2921	152	93 {'0': 55],['1': 97],['2': 0],['3': 0],['4': 0]}	62.13271232246564	0.0	0.5632405704465282	0.027544428445518153	862342	0	151	151	26491	26491	6609	6609	5710.87417218543	5710.87417218543	0.9099835100227056	11	978	{'GCN0': ['PF00416','PF01386','PF01245','PF00889','PF02130','PF00318','PF00684','TIGR00575','PF02978','PF01193','PF01000','TIGR00435','PF00164','PF00252','TIGR02350','PF03948','PF01746','PF00035','PF06421','PF01043','PF01281','PF00177','PF13603','PF00572','TIGR00755','PF01121','PF00831','PF06071','PF00380','PF08529','PF00886','PF01084','PF01195','TIGR01087','TIGR01951','PF03484','PF06418','PF0018…
GCA_009694195.1_ASM969419v1	'o__Rhodospirillales'	63	336	201 {'0': 152],['1': 184],['2': 0],['3': 0],['4': 0]}	62.18905472636816	0.0	0.6567093452735492	0.01043280963843818	2504924	0	49	49	175886	175886	70024	70024	51120.897959183676	51120.897959183676	0.9124268840092554	11	2452	{'GCN0': ['PF01119','PF00416','TIGR01510','PF07517','TIGR00186','PF02844','PF00181','PF02403','PF14450','PF04452','PF00281','PF01795','PF04386','PF00347','TIGR00416','TIGR01051','PF03118','PF02091','PF04983','PF12556','TIGR01474','TIGR01133','PF01193','PF00203','PF02224','TIGR01082','PF12100','PF00902','PF00687','PF01000','PF00298','PF00573','PF00333','TIGR01351','TIGR00922','PF04565','TIGR01085'…
GCA_009780035.1_ASM978003v1	'k__Bacteria'	2921	152	93 {'0': 1],['1': 151],['2': 0],['3': 0],['4': 0]}	98.9247311827957	0.0	0.3356205177174753	0.01057485510135856	1422127	0	17	17	255719	255719	130920	130920	83654.5294117647	83654.5294117647	0.9095805086324921	11	1378	{'GCN0': ['TIGR01951'],'GCN1': ['PF00416','PF01386','TIGR01750','PF02033','TIGR01059','PF01245','PF00829','TIGR02012','PF00889','PF00181','PF02403','PF02130','PF00281','PF01795','PF02768','PF00318','PF00684','TIGR00442','PF02096','PF00347','TIGR00329','PF04983','TIGR00575','PF02978','TIGR01133','PF01193','PF00203','PF02367','PF00687','PF01000','PF00298','PF00573','TIGR00435','PF00333','TIGR00922'…
GCA_009784815.1_ASM978481v1	'k__Bacteria'	2993	147	91 {'0': 41],['1': 106],['2': 0],['3': 0],['4': 0]}	72.52747252747253	0.0	0.49331236578230947	0.018046366166298025	827946	0	12	12	237851	237851	185759	185759	68995.5	68995.5	0.9114881888432337	11	832	{'GCN0': ['PF04983','PF00298','PF04565','TIGR03594','PF00562','PF03946','PF13603','PF00572','TIGR00755','PF00380','PF05000','PF04560','TIGR01951','PF06418','PF00542','PF00830','PF04561','TIGR00064','PF02410','PF04997','PF05697','PF04563','PF02873','TIGR00460','TIGR02012','PF00687','TIGR00922','TIGR01085','PF04998','PF13932','TIGR03263','PF01121','TIGR01087','TIGR02075','PF01509','TIGR00615','PF00…
GCA_011762045.1_ASM1176204v1	'c__Alphaproteobacteria'	564	349	230 {'0': 3],['1': 346],['2': 0],['3': 0],['4': 0]}	99.20289855072463	0.0	0.627818066311023	0.019347710001722283	4731796	94	16	17	646677	609294	438627	434810	295737.25	278335.4117647059	0.8956639297213996	11	4139	{'GCN0': ['PF01783','TIGR01161','PF02575'],'GCN1': ['PF01119','PF02601','PF03379','TIGR01510','TIGR00050','PF01386','TIGR03719','PF01808','TIGR01750','PF02033','PF02390','TIGR00539','PF12169','TIGR01059','TIGR00186','TIGR01246','PF01245','PF01782','PF00829','PF02844','TIGR00362','TIGR01036','PF00889','PF00181','TIGR03592','PF04127','PF02403','PF14450','PF02130','TIGR00498','PF04452','PF00281','PF…
GCA_012103315.1_ASM1210331v1	'c__Alphaproteobacteria'	564	349	230 {'0': 3],['1': 346],['2': 0],['3': 0],['4': 0]}	98.91304347826087	0.0	0.5198006377393742	0.01134147447636977	4111711	0	25	25	920794	920794	225473	225473	164468.44	164468.44	0.9302305050136063	11	3949	{'GCN0': ['PF01783','TIGR01161','TIGR00649'],'GCN1': ['PF03379','TIGR01510','TIGR00050','PF01386','TIGR03719','PF01808','TIGR01750','PF02033','PF02390','TIGR00539','TIGR01246','PF01782','PF01245','PF02844','TIGR00362','TIGR03592','PF04127','PF02403','PF14450','PF02130','PF01678','TIGR01394','PF02934','PF00347','PF01624','TIGR01051','PF03118','PF00488','TIGR00329','PF04983','PF02978','TIGR01133','…
GCA_013389075.1_ASM1338907v1	'c__Alphaproteobacteria'	564	349	230 {'0': 62],['1': 287],['2': 0],['3': 0],['4': 0]}	82.81159420289856	0.0	0.691267337918972	0.020358831623373232	2742039	0	237	237	82553	82553	15913	15913	11569.784810126583	11569.784810126583	0.898871241437485	11	2717	{'GCN0': ['TIGR01510','PF12169','PF00829','TIGR00362','TIGR03592','PF01678','PF04386','PF00684','TIGR01051','PF02620','PF02978','TIGR01133','TIGR01934','TIGR00761','TIGR01143','PF03840','PF01149','PF05071','PF12631','PF13932','PF02590','PF00453','TIGR02784','PF01649','TIGR00057','PF06831','TIGR03593','PF02132','PF12362','TIGR01161','TIGR03725','PF02575','PF00886','PF03484','PF00542','PF13368','TI…
GCA_015062345.1_ASM1506234v1	'k__Bacteria'	2921	152	93 {'0': 5],['1': 147],['2': 0],['3': 0],['4': 0]}	95.6989247311828	0.0	0.36078962397864284	0.0143002430409399	1581107	0	62	62	125594	125594	39676	39676	25501.725806451614	25501.725806451614	0.8757212509969281	11	1569	{'GCN0': ['TIGR01085','PF13603','TIGR01087','PF01687','PF06574'],'GCN1': ['PF00416','PF01386','TIGR01750','PF02033','TIGR01059','PF01245','PF00829','TIGR02012','PF00889','PF00181','PF02403','PF02130','PF00281','PF01795','PF02768','PF00318','PF00684','TIGR00442','PF02096','PF00347','TIGR00329','PF04983','TIGR00575','PF02978','TIGR01133','PF01193','PF00203','PF02367','PF00687','PF01000','PF00298','…
GCA_014803545.1_ASM1480354v1	'k__Bacteria'	2993	147	91 {'0': 6],['1': 141],['2': 0],['3': 0],['4': 0]}	93.4065934065934	0.0	0.32106538945090657	0.01504253891428729	1062744	1686	39	39	73962	73660	36212	36177	27249.846153846152	27206.615384615383	0.9000888266600423	11	1085	{'GCN0': ['PF13603','PF01121','TIGR01951','TIGR02075','PF02410','PF02699'],'GCN1': ['PF00416','PF01386','PF02033','TIGR01059','PF01245','PF00829','TIGR02012','PF00889','PF00181','PF02403','PF02130','PF00281','PF01795','PF02768','PF00318','PF00684','TIGR00442','PF02096','PF00347','TIGR00329','PF04983','TIGR00575','PF02978','TIGR01133','PF01193','PF00203','PF02367','PF00687','PF01000','PF00298','PF…
GCA_017481035.1_ASM1748103v1	'k__Bacteria'	2993	147	91 {'0': 12],['1': 135],['2': 0],['3': 0],['4': 0]}	87.91208791208791	0.0	0.33308078745074515	0.016255805844704995	893567	0	83	83	64426	64426	17165	17165	10765.867469879518	10765.867469879518	0.8234536414169279	11	853	{'GCN0': ['PF02130','PF01795','TIGR01133','PF12631','PF13932','PF13603','PF01121','TIGR01951','TIGR00593','TIGR02075','PF10396','TIGR00460'],'GCN1': ['PF00416','PF01386','PF02033','TIGR01059','PF01245','PF00829','TIGR02012','PF00889','PF00181','PF02403','PF00281','PF02768','PF00318','PF00684','TIGR00442','PF02096','PF00347','TIGR00329','PF04983','TIGR00575','PF02978','PF01193','PF00203','PF02367'…
GCA_018062345.1_ASM1806234v1	'k__Bacteria'	2921	152	93 {'0': 7],['1': 145],['2': 0],['3': 0],['4': 0]}	94.6236559139785	0.0	0.3848418251241767	0.011175249277130763	1462632	200	31	33	259380	259380	99280	98191	47181.67741935484	44316.121212121216	0.9134204639307768	11	1436	{'GCN0': ['PF12631','PF13932','PF13603','PF01121','PF01687','PF10396','PF06574'],'GCN1': ['PF00416','PF01386','TIGR01750','PF02033','TIGR01059','PF01245','PF00829','TIGR02012','PF00889','PF00181','PF02403','PF02130','PF00281','PF01795','PF02768','PF00318','PF00684','TIGR00442','PF02096','PF00347','TIGR00329','PF04983','TIGR00575','PF02978','TIGR01133','PF01193','PF00203','PF02367','PF00687','PF01…
GCA_017643325.1_ASM1764332v1	'c__Alphaproteobacteria'	564	349	230 {'0': 32],['1': 317],['2': 0],['3': 0],['4': 0]}	90.4327122153209	0.0	0.6622569241859483	0.02346905621473684	3348760	1399	501	635	32572	26341	8844	7204	6684.151696606787	5271.434645669291	0.9243630478147135	11	3656	{'GCN0': ['PF01808','TIGR00539','TIGR03592','TIGR02639','PF07542','TIGR02800','PF12344','PF04390','PF08364','PF00831','TIGR00459','PF04760','TIGR03598','PF09923','TIGR03317','PF02686','PF00411','TIGR02432','PF03147','PF13491','TIGR00442','PF02620','PF00584','PF13184','TIGR00761','PF03484','PF01715','TIGR01436','TIGR01145','PF04296','PF03652','TIGR00445'],'GCN1': ['PF03379','TIGR01510','TIGR00050'…
GCA_017963645.1_ASM1796364v1	'c__Alphaproteobacteria'	564	349	230 {'0': 1],['1': 348],['2': 0],['3': 0],['4': 0]}	99.91304347826087	0.0	0.6615286695172042	0.035999628416964455	4182369	0	22	22	998447	998447	437596	437596	190107.68181818182	190107.68181818182	0.8958489793703043	11	3797	{'GCN0': ['TIGR01143'],'GCN1': ['PF03379','TIGR01510','TIGR00050','PF01386','TIGR03719','PF01808','TIGR01750','PF02033','PF02390','TIGR00539','TIGR01246','PF01782','PF01245','PF02844','TIGR00362','TIGR03592','PF04127','PF02403','PF14450','PF02130','PF01678','PF01783','TIGR01394','PF02934','PF00347','PF01624','TIGR01051','PF03118','PF00488','TIGR00329','PF04983','PF02978','TIGR01133','PF02637','PF…
GCA_018662925.1_ASM1866292v1	'c__Alphaproteobacteria'	564	349	230 {'0': 56],['1': 293],['2': 0],['3': 0],['4': 0]}	79.95962732919253	0.0	0.4283714046996248	0.02842299398952183	1831210	0	91	91	102813	102813	30492	30492	20123.186813186814	20123.186813186814	0.8797030378820562	11	1706	{'GCN0': ['PF01808','TIGR01246','PF02844','PF04127','PF01678','TIGR00482','PF00988','TIGR01357','TIGR02639','TIGR00670','PF00677','PF06831','PF00958','TIGR00453','PF02787','PF06213','PF03969','PF01687','TIGR01134','PF13507','TIGR00656','PF04380','PF02542','TIGR00965','TIGR00407','PF02622','PF01960','TIGR01036','TIGR00498','PF01264','PF01071','TIGR00416','PF00478','PF12556','PF02843','TIGR00761','…
GCA_902784055.1_Rumen_uncultured_genome_RUG12940	'k__Bacteria'	2993	147	91 {'0': 13],['1': 134],['2': 0],['3': 0],['4': 0]}	86.81318681318682	0.0	0.3411112649947798	0.009301082000500867	751025	97	28	30	87921	87921	44599	37282	26822.321428571428	25030.933333333334	0.9059378848906494	11	678	{'GCN0': ['PF12631','PF13932','PF05491','PF12344','PF01121','PF01330','TIGR01951','PF06418','TIGR00593','PF08459','TIGR00615','PF10396','TIGR00460'],'GCN1': ['PF00416','PF01386','PF02033','TIGR01059','PF01245','PF00829','TIGR02012','PF00889','PF00181','PF02403','PF02130','PF00281','PF01795','PF02768','PF00318','PF00684','TIGR00442','PF02096','PF00347','TIGR00329','PF04983','TIGR00575','PF02978','…
GCA_903912365.1_freshwater_MAG_---_Ki1-1-6m_bin-1266	'k__Bacteria'	2921	152	93 {'0': 7],['1': 145],['2': 0],['3': 0],['4': 0]}	94.6236559139785	0.0	0.44900248897465345	0.020546379284056386	1171165	0	47	47	125813	125813	43125	43125	24918.40425531915	24918.40425531915	0.9162278585852549	11	1124	{'GCN0': ['PF12631','PF13932','PF13603','PF01121','PF01687','PF10396','PF06574'],'GCN1': ['PF00416','PF01386','TIGR01750','PF02033','TIGR01059','PF01245','PF00829','TIGR02012','PF00889','PF00181','PF02403','PF02130','PF00281','PF01795','PF02768','PF00318','PF00684','TIGR00442','PF02096','PF00347','TIGR00329','PF04983','TIGR00575','PF02978','TIGR01133','PF01193','PF00203','PF02367','PF00687','PF01…
Symbiont_of_Labiotermes_GCA_009780035.1_ASM978003v1	'k__Bacteria'	2921	152	93 {'0': 1],['1': 151],['2': 0],['3': 0],['4': 0]}	98.9247311827957	0.0	0.3356205177174753	0.01057485510135856	1422127	0	17	17	255719	255719	130920	130920	83654.5294117647	83654.5294117647	0.9095805086324921	11	1378	{'GCN0': ['TIGR01951'],'GCN1': ['PF04997','PF05000','PF00298','PF01084','TIGR00755','PF11987','PF04998','PF02978','PF00177','PF08459','PF00416','PF00829','PF06418','PF03946','PF00189','TIGR01750','PF00333','PF01043','TIGR02350','TIGR01085','TIGR00019','PF00410','TIGR00460','PF00861','PF00562','TIGR00422','PF00889','TIGR03263','TIGR02432','PF08529','TIGR03594','PF03719','TIGR00615','PF02367','TIGR…
Hepatincola_Av	'k__Bacteria'	2993	147	91 {'0': 1],['1': 146],['2': 0],['3': 0],['4': 0]}	98.9010989010989	0.0	0.2952757374060198	0.0	1340442	0	1	1	1340442	1340442	1340442	1340442	1340442.0	1340442.0	0.8609794381256332	11	1188	{'GCN0': ['TIGR01951'],'GCN1': ['PF04997','PF05000','PF00298','PF01084','TIGR00755','PF11987','PF04998','PF02978','PF00177','PF08459','PF00416','PF00829','PF06418','PF03946','PF00189','PF00333','PF01043','TIGR02350','TIGR01085','TIGR00019','PF00410','TIGR00460','PF00861','PF00562','TIGR00422','PF00889','TIGR03263','TIGR02432','PF08529','TIGR03594','PF03719','TIGR00615','PF02367','TIGR00064','PF00…

## Sheet: Foglio2
{'GCN0': ['TIGR03719','TIGR00382','TIGR00239','PF07542','TIGR03317','TIGR00576','PF03147','PF00318','TIGR03534','TIGR01347','TIGR00096','PF01367','TIGR00649','PF10590'],'GCN1': ['PF03379','TIGR01510','TIGR00050','PF01386','PF01808','TIGR01750','PF02033','PF02390','TIGR00539','PF01245','PF01782','PF02844','TIGR00362','TIGR03592','PF04127','PF02403','PF14450','PF02130','PF01678','PF01783','TIGR0139…
{'GCN0': ['TIGR00186','PF04452','PF01783','PF12556','PF01743','PF04565','PF12631','PF13932','PF07542','PF00533','PF08712','PF04390','PF00958','TIGR01162','TIGR01161','PF06213','PF00162','PF00830','PF04561','PF08459','PF03120','TIGR01436','TIGR00634','PF10396','PF02325','PF10385','PF01653','PF02527'],'GCN1': ['PF01119','PF03379','TIGR01510','TIGR00050','PF01386','TIGR03719','PF01808','TIGR01750','…
{'GCN0': ['PF03379','PF01808','TIGR01189','PF02844','PF04127','TIGR00482','PF02643','PF05673','PF00988','TIGR00670','PF01368','TIGR01798','TIGR00755','TIGR01191','PF02787','PF06213','PF01702','PF01634','TIGR01134','PF13507','TIGR01325','PF00764','PF00825','PF01960','TIGR00460','TIGR03413','PF03918','TIGR00505','PF12556','PF01423','TIGR00761','TIGR00338','TIGR00987','PF03100','TIGR01347','PF00475'…
{'GCN0': ['PF01808','PF03118','TIGR00329','PF01193','PF01000','TIGR00482','PF02590','PF10458','PF03119','PF00958','TIGR01027','PF07479','PF04760','PF02410','TIGR01830','TIGR00407','TIGR00505','TIGR00186','PF00829','TIGR00338','PF00533','TIGR01161','PF03255','PF03120','TIGR00515','TIGR03723','PF03726','PF01653','PF01472'],'GCN1': ['PF00416','PF03379','TIGR01510','TIGR00050','PF01386','TIGR01750','…
{'GCN0': ['TIGR01510','PF01386','TIGR03719','TIGR00539','TIGR02614','PF04127','PF01678','PF01783','TIGR01133','TIGR00239','TIGR03002','TIGR00482','TIGR03594','TIGR00438','TIGR00643','PF07542','TIGR01173','PF05698','PF00958','TIGR00132','PF07497','PF03485','PF01409','TIGR01812','PF04380','TIGR03317','PF02686','TIGR00418','PF03147','TIGR00407','PF01668','PF05697','TIGR01816','PF00163','PF02325','TI…
{'GCN0': ['PF01783','TIGR00041','PF08364','PF00958','TIGR00214','PF10276','PF01687','PF08459','PF10590'],'GCN1': ['PF01119','PF02601','PF03379','TIGR01510','TIGR00050','TIGR03719','PF01808','TIGR01750','PF02390','PF02033','TIGR00539','PF12169','TIGR01059','TIGR01246','PF01245','PF01782','PF00829','PF02844','TIGR01036','TIGR00362','PF00889','PF00181','TIGR03592','PF04127','PF02403','PF14450','PF02…
{'GCN0': ['TIGR00050','PF02768','PF01725','TIGR01496','PF00958','TIGR02210','TIGR00132','PF04560','TIGR01059','TIGR00007','TIGR00344','PF00712'],'GCN1': ['PF00416','PF03379','TIGR01510','PF01386','TIGR01750','PF02033','PF02390','TIGR01189','TIGR01246','PF01245','PF01782','PF02844','TIGR00362','TIGR01362','PF04127','PF02403','PF14450','PF02130','TIGR00653','PF02934','PF00347','TIGR01051','PF03118'…
{'GCN0': ['TIGR01510','TIGR00050','PF01808','TIGR00329','PF02643','PF00988','PF01725','PF03840','PF10458','TIGR01173','PF00958','PF02787','PF02938','PF03979','PF06418','PF07479','TIGR01388','TIGR00422','TIGR01063','TIGR00505','PF04386','TIGR00338','PF00164','PF06242','PF01474','PF00177','PF03054','TIGR00154','TIGR01161','PF01406','TIGR00344','PF03255','TIGR00515','PF04551','TIGR03723','PF00731'],…
{'GCN0': ['PF03379','PF02844','PF04127','PF02403','TIGR00498','PF01678','PF04546','PF01071','TIGR00329','PF02091','TIGR00382','PF00687','PF00298','TIGR00761','TIGR00559','PF03840','TIGR02639','TIGR00048','PF10458','TIGR02800','PF00677','PF12344','TIGR01173','PF01628','PF08364','TIGR01162','PF12362','PF01330','TIGR01161','TIGR01191','PF07499','TIGR01410','TIGR00132','PF06213','PF02575','TIGR00644'…
{'GCN0': ['TIGR03719','TIGR00539','PF01624','PF00488','TIGR00329','PF04983','PF00298','PF05188','PF04565','PF03840','PF00252','PF00562','TIGR00670','TIGR01079','PF03946','PF08364','PF00958','PF00831','TIGR00988','PF05000','PF04560','PF00338','PF03947','PF06418','PF00542','PF00297','PF00189','PF00366','PF04561','PF00238','TIGR01134','TIGR00656','PF04997','TIGR02432','PF05190','PF00276','PF04563','…
{'GCN0': ['PF01195','TIGR00344','TIGR00855','TIGR00459','PF00687','PF00298','TIGR00922','PF01632','PF03946','PF06071','PF00466'],'GCN1': ['TIGR00967','PF00416','PF08529','PF00338','PF00162','PF00886','PF02033','PF00410','PF03947','PF00828','PF01245','PF00829','PF03484','PF00889','PF00181','PF02130','PF01795','PF00318','TIGR00250','TIGR00019','PF00347','PF00297','TIGR00329','PF04983','PF02978','PF…
{'GCN0': ['PF00889','TIGR01133','TIGR02350','PF12631','PF13932','PF12344','PF01121','PF06418','TIGR00593','PF08459','PF02410','PF10396'],'GCN1': ['PF00416','PF01386','PF02033','TIGR01059','PF01245','PF00829','TIGR02012','PF00181','PF02403','PF02130','PF00281','PF01795','PF02768','PF00318','PF00684','TIGR00442','PF02096','PF00347','TIGR00329','PF04983','TIGR00575','PF02978','PF01193','PF00203','PF…
{'GCN0': ['TIGR00186','TIGR00482','PF03481'],'GCN1': ['PF01119','PF02601','PF03379','TIGR01510','TIGR00050','PF01386','TIGR03719','PF01808','TIGR01750','PF02390','TIGR00539','PF12169','TIGR01059','TIGR01246','PF01782','PF01245','PF00829','PF02844','TIGR00362','TIGR01036','PF00889','PF00181','TIGR03592','PF04127','PF02403','PF14450','PF02130','TIGR00498','PF04452','PF00281','PF01795','PF01678','PF…
{'GCN0': ['TIGR00050','PF00889','TIGR00498','PF00281','PF04546','PF00318','PF00347','PF04983','PF12556','TIGR01133','PF01193','PF00203','PF02224','TIGR01082','PF00687','PF01000','PF00298','TIGR01216','PF00584','TIGR00922','PF04565','TIGR01085','PF04998','TIGR02639','PF00252','PF00562','PF00035','PF07542','TIGR01055','TIGR01079','TIGR01173','TIGR01462','PF03946','TIGR00717','TIGR00436','TIGR03263'…
{'GCN0': ['PF04983','PF01725','PF05000','PF04560','PF04997','PF00684','TIGR00338','PF00475','TIGR01161','TIGR00007','PF13335','PF00623'],'GCN1': ['PF00416','PF03379','TIGR01510','TIGR00050','PF01386','PF01808','TIGR01750','PF02033','PF02390','TIGR01189','TIGR01246','PF01782','PF01245','PF02844','TIGR00362','TIGR01362','PF04127','PF02403','PF14450','PF02130','TIGR00653','PF02934','PF00347','TIGR01…
{'GCN0': ['PF01808','PF01783','PF03118','TIGR02639','TIGR00128','PF00958','PF04560','PF00338','PF01084','PF03947','TIGR00459','PF00297','TIGR00656','PF01250','PF04997','PF00276','TIGR02393','PF00181','PF04546','PF00584','PF00573','TIGR00922','TIGR01161'],'GCN1': ['PF03379','TIGR01510','TIGR00050','PF01386','TIGR03719','TIGR01750','PF02033','PF02390','TIGR00539','TIGR01246','PF01782','PF01245','PF…
{'GCN0': ['TIGR00050','PF01808','TIGR01394','TIGR01051','TIGR00239','PF05071','TIGR02639','TIGR00438','PF10458','TIGR00670','TIGR00041','TIGR01173','PF04390','TIGR00755','PF03485','PF01687','TIGR01388','PF13507','PF09923','PF04453','TIGR00634','PF02622','PF00163','PF02527','TIGR00460','PF00478','PF09326','PF01743','PF13932','PF00471','TIGR00057','TIGR03302','TIGR03263','TIGR01162','TIGR01347','TI…
{'GCN0': ['TIGR00050','PF01782','PF01245','PF00298','TIGR00670','TIGR02784','TIGR01173','PF03946','TIGR00128','PF02132','PF02787','PF02575','PF00338','PF03947','TIGR01951','PF00297','TIGR00644','TIGR00656','PF00163','PF00276','TIGR01063','TIGR02393','PF00181','PF01795','PF04386','PF04546','PF02367','PF00687','TIGR02786','PF00584','PF00573','TIGR00922','TIGR01085','TIGR00761','PF01746','TIGR01055'…
{'GCN0': ['PF03379','PF01386','TIGR00539','PF02844','PF14450','PF02934','PF04983','PF02637','PF01193','TIGR00691','PF01000','PF00298','TIGR00482','TIGR03594','TIGR02639','PF00252','PF02590','PF10458','PF07542','TIGR02800','PF00453','PF01709','TIGR02784','PF03946','PF00572','PF00958','TIGR00453','PF05000','TIGR01191','PF00344','PF07499','PF00707','PF06213','PF04560','PF00338','PF03947','PF05198','…
{'GCN0': ['PF01386','PF02978','PF02637','TIGR00510','PF05673','TIGR01496','PF13603','PF02699','PF01288','TIGR00186','PF12100','PF02618','TIGR01347','PF00886','PF01195','TIGR00904','TIGR00007','PF03588','PF03255','TIGR00365'],'GCN1': ['PF00416','PF03379','TIGR01510','TIGR00050','PF01808','TIGR01750','PF02390','PF02033','TIGR01189','TIGR01246','PF01245','PF01782','PF02844','TIGR00362','TIGR01362','…
{'GCN0': ['PF01783','PF04983','PF00298','PF04565','PF00562','PF03946','PF00572','PF05000','PF00380','PF04560','PF00542','TIGR00644','PF04561','TIGR00656','TIGR03317','PF04997','PF04563','PF02091','PF00687','PF00584','TIGR00922','PF00164','PF04998','PF00177','PF00623','PF02092','PF10385','PF00466'],'GCN1': ['PF03379','TIGR01510','TIGR00050','PF01386','TIGR03719','PF01808','TIGR01750','PF02033','PF…
{'GCN0': ['TIGR01246','PF05673','TIGR00670','TIGR01798','PF00677','PF01351','PF13603','TIGR00988','PF06213','TIGR01027','PF03668','PF00334','TIGR00656','PF04380','TIGR01325','TIGR00965','TIGR00407','TIGR00505','PF12556','TIGR01347','TIGR01161','TIGR01365','TIGR00515','PF02700','TIGR01736','PF01472'],'GCN1': ['PF00416','PF03379','TIGR01510','TIGR00050','PF01386','PF01808','TIGR01750','PF02033','PF…
{'GCN0': ['TIGR01059','PF00181','PF00281','PF00347','PF04983','TIGR01133','PF00203','PF00573','PF00333','PF13184','PF00164','PF04998','PF00252','PF12631','PF13932','PF05491','TIGR01079','PF12344','PF00177','TIGR00755','PF00237','PF01121','PF00831','PF06071','PF05000','PF00338','PF00410','PF03947','PF00253','PF06418','PF07497','PF00297','PF00673','PF00189','PF00366','PF00238','PF08459','PF02410','…
{'GCN0': ['PF01783','PF04380'],'GCN1': ['PF03379','TIGR01510','TIGR00050','PF01386','TIGR03719','PF01808','TIGR01750','PF02033','PF02390','TIGR00539','TIGR01246','PF01245','PF01782','PF02844','TIGR00362','TIGR03592','PF04127','PF02403','PF14450','PF02130','PF01678','TIGR01394','PF02934','PF00347','PF01624','TIGR01051','PF03118','PF00488','TIGR00329','PF04983','PF02978','TIGR01133','PF02637','PF01…
{'GCN0': ['TIGR00186','PF04127','TIGR01082','TIGR02639','TIGR00048','PF00533','TIGR01462','PF02609','TIGR00096','PF10396','TIGR01063'],'GCN1': ['PF01119','PF02601','PF03379','TIGR01510','TIGR00050','PF01386','TIGR03719','PF01808','TIGR01750','PF02033','PF02390','TIGR00539','PF12169','TIGR01059','TIGR01246','PF01245','PF01782','PF00829','PF02844','TIGR00362','TIGR01036','PF00889','PF00181','TIGR03…
{'GCN0': ['PF13603','TIGR03263','PF01121','PF01687','PF06574'],'GCN1': ['PF00416','PF01386','TIGR01750','PF02033','TIGR01059','PF01245','PF00829','TIGR02012','PF00889','PF00181','PF02403','PF02130','PF00281','PF01795','PF02768','PF00318','PF00684','TIGR00442','PF02096','PF00347','TIGR00329','PF04983','TIGR00575','PF02978','TIGR01133','PF01193','PF00203','PF02367','PF00687','PF01000','PF00298','PF…
{'GCN0': ['PF02844','PF01783','PF02934','PF00298','PF05071','PF10458','TIGR02800','TIGR00041','TIGR02784','PF03946','PF08364','PF02132','TIGR00054','TIGR00132','PF02575','TIGR01951','PF06418','PF13742','PF03485','PF13507','PF09923','TIGR03317','PF02686','PF04453','TIGR00595','TIGR00576','PF03147','PF00163','PF01119','PF02601','PF12169','TIGR01036','TIGR00442','PF01071','PF02091','PF02843','PF0058…
{'GCN0': ['PF02527'],'GCN1': ['PF00416','PF03379','TIGR01510','TIGR00050','PF01386','PF01808','TIGR01750','PF02033','PF02390','TIGR01189','TIGR01246','PF01245','PF01782','TIGR00362','TIGR01362','PF04127','PF02403','PF14450','PF02130','PF02768','TIGR00653','PF02934','PF00347','TIGR01051','PF03118','TIGR00329','PF04983','TIGR00010','PF02978','TIGR01133','PF02637','PF01193','PF02224','TIGR00691','TI…
{'GCN0': ['PF01119','PF02601','PF01808','PF02033','TIGR00186','PF01245','PF01782','PF02844','PF04452','PF01783','PF01264','TIGR01394','PF02934','PF01071','PF01624','PF02620','PF00488','PF00478','PF02978','PF02637','TIGR00382','PF00687','PF02843','PF09326','PF00298','TIGR01216','PF05188','PF00584','TIGR00922','TIGR03534','PF02618','PF03840','TIGR02639','PF01474','PF01746','PF07542','TIGR02800','PF…
{'GCN0': ['PF01119','PF01808','TIGR01750','PF02390','TIGR00539','TIGR00186','PF01245','PF01782','PF02565','TIGR00329','PF02978','TIGR01082','PF00687','TIGR02786','PF09326','PF00298','TIGR01216','PF00584','TIGR00922','TIGR03534','PF04565','TIGR01357','PF01474','PF00562','PF03948','PF01746','PF00035','PF06421','PF00533','PF07516','TIGR01055','PF01281','PF13763','PF12344','TIGR01173','PF03946','TIGR…
{'GCN0': ['TIGR00539','TIGR00362','PF01783','PF01624','PF00488','PF04983','TIGR00691','TIGR01934','TIGR00239','PF00298','PF05188','PF04565','PF01725','PF00562','PF00035','PF08712','PF00453','PF00677','PF04390','PF03946','PF06831','PF00572','PF05000','PF00380','PF04560','TIGR01951','PF00542','PF07497','PF03969','PF04561','PF01409','TIGR03692','TIGR01406','PF01018','TIGR01812','PF04997','TIGR00595'…
{'GCN0': ['TIGR03719','PF01808','TIGR01750','PF02390','PF02844','TIGR01036','PF00181','TIGR03592','PF04127','TIGR00498','PF01783','PF01264','PF01071','PF02620','PF00478','PF02978','PF12556','PF00203','PF00902','PF00687','PF02843','TIGR00239','TIGR01574','PF00298','PF00584','PF00573','TIGR00482','TIGR00922','TIGR00761','TIGR00559','PF00988','PF00164','TIGR01357','TIGR02639','PF01474','PF12631','TI…
{'GCN0': ['TIGR00967','PF00416','PF04560','PF00338','PF00410','PF03947','PF00828','PF00889','PF00181','PF00281','PF01795','TIGR00344','TIGR00855','PF00318','TIGR00250','TIGR00459','TIGR00019','PF00347','PF00297','PF00673','PF00189','PF04983','PF00366','PF04561','PF01193','PF00203','PF00687','PF00238','TIGR02075','PF01000','PF00298','PF00573','PF00333','TIGR00922','PF04565','PF00164','PF04998','PF…
{'GCN0': ['PF02601','PF01386','PF01808','PF00829','PF02844','PF00181','PF04127','PF02403','TIGR00498','PF00281','PF04386','PF04546','PF02565','TIGR01394','PF02934','PF01071','PF00347','TIGR00416','TIGR01051','PF03118','TIGR00329','PF00478','PF04983','PF02637','PF01193','PF00203','PF01423','PF00902','PF02843','PF01000','TIGR00239','PF13167','PF01197','PF09326','TIGR01216','PF00573','TIGR00482','PF…
{'GCN0': ['TIGR03594','PF00177','PF01121','PF00338','TIGR01951','PF06418','PF00830','TIGR00020','PF01687','PF02873','PF06574'],'GCN1': ['PF00416','PF01386','TIGR01750','PF02033','TIGR01059','PF01245','PF00829','TIGR02012','PF00889','PF00181','PF02403','PF02130','PF00281','PF01795','PF02768','PF00318','PF00684','TIGR00442','PF00347','TIGR00329','PF04983','TIGR00575','PF02978','TIGR01133','PF01193'…
{'GCN0': ['PF01119','PF02601','TIGR00050','TIGR03719','TIGR01750','TIGR00539','TIGR00186','TIGR01246','PF01782','PF02844','TIGR01036','PF02403','TIGR00498','PF04452','PF02636','PF04546','PF02565','PF01783','PF01264','TIGR01394','PF01071','PF01624','PF02620','PF00488','TIGR00329','PF02091','PF00478','PF02978','PF02224','TIGR00691','PF02367','PF00902','PF02843','TIGR02786','PF09326','TIGR01216','PF…
{'GCN0': ['PF01119','PF01386','TIGR01750','TIGR01059','TIGR00186','PF00829','PF02844','PF00181','PF02403','PF04452','PF01678','PF04386','PF00684','TIGR00442','PF02934','PF01071','PF00347','PF03118','TIGR00329','PF02637','PF00902','TIGR00239','PF00573','PF00333','PF04565','PF03840','PF05071','TIGR02639','PF01474','PF00562','PF12631','TIGR00048','PF11987','TIGR00643','PF02075','PF08712','PF01709','…
{'GCN0': ['TIGR01246','PF04390','TIGR00128','PF04560','PF07497','TIGR01455','TIGR03692','TIGR01406','PF04997','PF02527','TIGR01059','TIGR00186','PF00684','PF12631','PF13932','TIGR00154','PF01121','TIGR00390','TIGR01365','PF10396','PF01713','PF00466'],'GCN1': ['PF03379','TIGR01510','TIGR00050','PF01386','TIGR03719','PF01808','TIGR01750','PF02033','PF02390','TIGR00539','PF01245','PF01782','PF02844'…
{'GCN0': ['PF01782','PF01624','PF00488','TIGR00239','PF05188','TIGR02432','PF05190','PF05192','TIGR00096'],'GCN1': ['PF03379','TIGR01510','TIGR00050','PF01386','TIGR03719','PF01808','TIGR01750','PF02033','PF02390','TIGR00539','TIGR01246','PF01245','PF02844','TIGR00362','TIGR03592','PF04127','PF02403','PF14450','PF02130','PF01678','PF01783','TIGR01394','PF02934','PF00347','TIGR01051','PF03118','TI…
{'GCN0': ['PF03379','TIGR01246','PF01678','PF01264','PF02091','PF02224','PF00902','PF01743','TIGR00761','TIGR01143','TIGR00559','TIGR01357','PF06242','PF01474','PF08364','TIGR03263','TIGR00453','TIGR00154','TIGR01191','TIGR01951','TIGR00344','PF03969','TIGR00656','TIGR01436','PF04380','PF02542','TIGR00965','PF04296','TIGR00407','PF02092','PF01960','PF10590'],'GCN1': ['PF01119','PF02601','TIGR0151…
{'GCN0': ['TIGR00329','PF07516','PF01043','PF01121','PF00380','TIGR01951','PF00542','TIGR00344','TIGR00064','TIGR02075','PF02410','TIGR02432','TIGR03723','TIGR00460'],'GCN1': ['PF01386','TIGR01750','PF02033','TIGR01059','PF01245','PF00829','TIGR02012','PF00889','PF00181','PF02403','PF00281','PF01795','PF02768','PF00318','PF00684','TIGR00442','PF02096','PF00347','TIGR00575','PF02978','TIGR01133','…
{'GCN0': ['TIGR01510','PF01808','TIGR00539','PF14450','PF01783','TIGR01051','PF04983','TIGR00382','PF00298','PF04565','PF00562','PF10458','PF08712','TIGR02800','TIGR01798','PF03946','PF05000','TIGR00054','TIGR00132','PF04560','TIGR01951','PF05198','PF00542','PF03799','PF00830','TIGR00020','PF04561','TIGR01134','TIGR01388','PF04997','TIGR02432','PF00163','PF04563','PF13491','TIGR01063','PF02527','…
{'GCN0': ['PF05198','PF00830','TIGR00498','PF06071','PF03481'],'GCN1': ['TIGR00967','PF03379','TIGR01510','TIGR00050','PF01386','TIGR03719','PF01808','TIGR01750','PF02390','PF02033','TIGR00539','TIGR01189','TIGR01246','PF01245','PF01782','PF02844','TIGR00362','TIGR02614','TIGR03592','PF04127','PF02403','PF14450','PF02130','PF01678','TIGR02802','TIGR00409','PF01783','TIGR01394','PF02934','PF02556'…
{'GCN0': ['PF04983','TIGR01133','PF04565','TIGR02639','PF00562','PF02590','PF05000','PF02787','PF04560','TIGR00020','TIGR01812','PF04997','TIGR00407','TIGR01816','TIGR02393','PF04546','TIGR01085','TIGR01143','PF03948','PF01281','TIGR00717','PF00623','TIGR00392','PF10385'],'GCN1': ['PF03379','TIGR01510','TIGR00050','PF01386','TIGR03719','PF01808','TIGR01750','PF02033','PF02390','TIGR00539','TIGR01…
{'GCN0': ['TIGR01059','PF00829','PF04546','PF00318','PF02091','PF04983','PF04565','TIGR01143','TIGR00559','PF00988','PF00164','PF04998','PF00562','TIGR00048','PF00177','TIGR00057','PF08364','TIGR01347','TIGR01161','PF05000','PF04560','PF03481','TIGR00459','TIGR00420','PF07497','PF03969','PF04561','PF01367','TIGR01436','PF04997','PF04296','TIGR00358','PF00623','PF02700','TIGR00576','PF02092','PF01…
{'GCN0': ['PF02033','TIGR02012','PF00684','TIGR00442','TIGR00575','TIGR01085','TIGR03594','PF12631','PF01121','TIGR01951','TIGR00344','TIGR00019','PF00830','TIGR00593','TIGR02075','PF08459','PF01018','PF01509','PF02410','PF10396','TIGR02432','PF03726','PF01668','TIGR00392','PF05697','PF00163','PF00312'],'GCN1': ['PF00416','PF01386','TIGR01059','PF01245','PF00829','PF00889','PF00181','PF02403','PF…
{'GCN0': ['PF01043','TIGR00019','TIGR03594','PF02699','PF02403','TIGR00442','PF00163','PF07516','PF00380','TIGR01951','PF00572'],'GCN1': ['PF04997','PF05000','PF00298','PF01084','TIGR00755','PF11987','PF04998','PF02978','PF00177','PF08459','PF00416','PF00829','PF06418','PF03946','PF00189','PF00333','TIGR02350','TIGR01085','PF00410','TIGR00460','PF00861','PF00562','TIGR00422','PF00889','TIGR03263'…
{'GCN0': ['PF06418','PF00889','TIGR03263','PF01668','TIGR02075','PF00318','PF02410','PF00830','PF13603','PF01121','TIGR01951','PF00627','PF02938','PF01765'],'GCN1': ['PF04997','PF05000','PF00298','PF01084','TIGR00755','PF11987','PF04998','PF02978','PF00177','PF08459','PF00416','PF00829','PF03946','PF00189','PF00333','PF01043','TIGR02350','TIGR01085','TIGR00019','PF00410','TIGR00460','PF00861','PF…
{'GCN0': ['TIGR01133','TIGR01951'],'GCN1': ['PF04997','PF05000','PF00298','PF01084','TIGR00755','PF11987','PF04998','PF02978','PF00177','PF08459','PF00416','PF00829','PF06418','PF03946','PF00189','PF00333','PF01043','TIGR02350','TIGR01085','TIGR00019','PF00410','TIGR00460','PF00861','PF00562','TIGR00422','PF00889','TIGR03263','TIGR02432','PF08529','TIGR03594','PF03719','TIGR00615','PF02367','TIGR…
{'GCN0': ['PF02934','PF01624','PF00488','PF04983','PF02637','PF01197','PF00298','PF05188','PF04565','PF00562','TIGR00438','PF03946','TIGR00453','PF05000','PF02787','PF00707','PF04560','PF01084','PF05198','PF00542','TIGR00020','PF04561','PF01687','PF09923','TIGR00418','PF02542','PF01250','PF04997','PF05190','PF02622','PF04563','TIGR00186','PF00687','PF00584','TIGR00922','PF04998','PF03948','PF0128…
{'GCN0': ['TIGR01246','TIGR01036','PF02091','PF00584','TIGR00922','PF13932','TIGR00670','PF08364','PF00327','TIGR00054','PF08529','TIGR00019','PF13742','PF01409','PF01367','PF02912','PF04296','PF02092','PF10385','TIGR03413'],'GCN1': ['PF01119','PF02601','PF03379','TIGR01510','TIGR00050','PF01386','TIGR03719','PF01808','TIGR01750','PF02033','TIGR00539','PF12169','TIGR00186','TIGR01059','PF01782','…
{'GCN0': ['TIGR00442','PF02978','TIGR01951','TIGR00344','TIGR00019','TIGR00064','PF02699','PF00163'],'GCN1': ['PF00416','PF01386','TIGR01750','PF02033','TIGR01059','PF01245','PF00829','TIGR02012','PF00889','PF00181','PF02403','PF02130','PF00281','PF01795','PF02768','PF00318','PF00684','PF02096','PF00347','TIGR00329','PF04983','TIGR00575','TIGR01133','PF01193','PF00203','PF02367','PF00687','PF0100…
{'GCN0': ['TIGR01510','PF02223','PF04983','TIGR00010','PF12100','PF01423','PF00687','PF00298','TIGR00922','PF04565','PF02643','PF00164','PF04998','PF06242','PF00562','TIGR00643','PF01368','PF00177','PF03946','PF13603','TIGR01161','PF05000','PF04560','PF04561','PF02542','PF04997','PF00623','PF00731','PF10385','PF04563','TIGR01063','PF00466','PF01128'],'GCN1': ['PF01119','PF00416','PF03918','PF0337…
{'GCN0': ['TIGR01750','TIGR00362','PF04983','PF02978','TIGR00239','PF00298','PF04565','TIGR01357','PF00562','TIGR01798','PF03946','PF00958','PF05000','PF04560','PF00338','PF00542','PF03799','PF00297','PF04561','PF01687','TIGR03692','PF04997','PF00276','PF04563','TIGR00186','PF00181','PF01264','PF00687','PF00584','PF00573','TIGR00922','PF01743','TIGR01085','TIGR01143','PF02618','PF00164','PF04998'…
{'GCN0': ['TIGR00186','PF00181','PF04983','TIGR01133','PF00687','TIGR02786','PF00298','PF00584','PF00573','TIGR00922','PF04565','PF00164','PF05071','PF04998','PF12631','TIGR00048','PF13932','PF07516','TIGR01055','PF01192','TIGR02784','PF00177','PF04390','PF03946','PF08364','TIGR01347','TIGR00154','PF01121','PF05000','PF00380','PF07499','TIGR03725','PF04560','PF00338','PF00828','PF00542','TIGR0001…
{'GCN0': ['TIGR03719','PF01782','PF01245','PF02844','PF02403','TIGR00329','PF04983','PF02978','PF00902','PF13167','PF00298','PF04565','TIGR01357','PF03840','TIGR03594','TIGR02639','PF00562','PF07542','PF01709','TIGR00041','TIGR02784','PF12344','PF03946','PF06831','PF08364','TIGR00453','PF02132','PF05000','PF04560','PF01084','PF06418','PF00542','TIGR00019','PF13742','PF03969','PF04760','PF04561','…
{'GCN0': ['PF01119','PF03379','PF01808','TIGR01246','PF02844','TIGR01036','PF04127','PF01264','PF01071','PF00478','PF04983','PF02843','TIGR00482','TIGR00761','TIGR00559','PF00988','PF00164','TIGR01357','PF04998','PF01474','PF12631','TIGR00670','PF00677','PF12344','PF00177','PF05698','TIGR03263','PF00958','TIGR01162','TIGR00453','TIGR00154','PF01121','TIGR01161','PF05000','TIGR01191','PF02787','PF…
{'GCN0': ['PF03379','TIGR00050','PF02978','PF01197','TIGR03594','PF01709','PF13763','TIGR00128','PF00958','TIGR00988','PF07499','TIGR01951','PF07497','PF00830','TIGR01455','PF08459','PF09923','TIGR03317','TIGR00418','PF04364','TIGR00576','TIGR00407','PF01960','PF02527','TIGR01059','TIGR00498','PF00684','PF02091','TIGR03534','PF02618','PF06242','PF12631','PF13932','PF02075','TIGR01055','PF05491','…
{'GCN0': ['PF03379','TIGR01510','TIGR00050','PF01386','TIGR03719','PF01808','PF02390','TIGR00539','PF02844','TIGR01394','PF01624','PF03118','TIGR00329','PF04983','PF01193','TIGR00382','PF00902','PF01000','TIGR00239','PF13167','PF01197','PF00298','PF05188','PF04565','PF00988','PF01725','PF00562','PF10458','PF00035','PF01709','TIGR00670','TIGR00041','TIGR02784','PF05698','PF03946','PF08364','TIGR00…
{'GCN0': ['TIGR01246','PF01783','TIGR00329','PF04983','TIGR00691','TIGR00382','PF01197','PF00298','PF04565','TIGR03594','TIGR02639','PF00562','PF00035','PF00453','PF04390','PF05698','PF03946','PF05000','PF04560','PF00542','PF07497','PF03485','TIGR00020','PF04561','PF01409','TIGR01406','TIGR03317','TIGR00965','PF04997','PF05258','PF03147','PF01668','PF05697','PF04563','TIGR02212','PF02527','TIGR00…
{'GCN0': ['PF04390','PF04453'],'GCN1': ['PF01119','PF02601','PF03379','TIGR00050','PF01386','TIGR03719','PF01808','TIGR01750','PF02033','PF02390','TIGR00539','PF12169','TIGR00186','TIGR01059','TIGR01246','PF01782','PF01245','PF00829','PF02844','TIGR00362','TIGR01036','PF00889','PF00181','TIGR03592','PF04127','PF02403','PF14450','PF02130','TIGR00498','PF04452','PF00281','PF01795','PF01678','PF0263…
{'GCN0': ['PF01386','TIGR01750','TIGR00186','TIGR00409','TIGR00416','PF02091','PF04565','TIGR00438','PF01746','PF02075','PF05491','TIGR00755','PF01121','PF01330','PF07499','PF00830','TIGR01499','PF01687','TIGR02075','TIGR03598','PF03726','PF02092','PF10385','TIGR01063','TIGR01302','TIGR02393'],'GCN1': ['PF02033','PF12169','TIGR01059','PF01245','PF01782','PF00829','PF00889','PF00181','PF02403','PF…
{'GCN0': ['PF02091','PF01687','PF02092'],'GCN1': ['PF01386','TIGR01750','PF02033','PF12169','TIGR00186','TIGR01059','PF01245','PF01782','PF00829','PF00889','PF00181','PF02403','PF14450','PF02130','PF00281','PF01795','PF02768','TIGR00409','PF02565','PF00318','PF00684','PF01783','TIGR00442','TIGR01394','PF02096','PF00347','TIGR00416','PF01624','TIGR00329','PF04983','TIGR00575','PF02978','TIGR01133'…
{'GCN0': ['TIGR00186','PF01782','PF02130','PF04386','PF02223','PF00347','TIGR00416','PF02224','TIGR00482','PF02590','PF00533','PF03119','TIGR01798','TIGR00095','TIGR00132','PF06213','PF00886','TIGR01027','PF03255','PF01450','PF01702','PF03120','TIGR01325','TIGR00634','PF08676','PF01653'],'GCN1': ['PF01119','PF00416','PF03918','PF03379','TIGR01510','TIGR00050','PF01386','PF01808','TIGR01750','PF02…
{'GCN0': ['TIGR00482','PF01368','PF13603','PF07497','TIGR00965','TIGR00186','PF04452','PF12631','PF13932','PF07498','TIGR00237','PF06835','PF10396'],'GCN1': ['PF00416','PF03379','TIGR01510','TIGR00050','PF01386','PF01808','TIGR01750','PF02033','PF02390','TIGR01189','TIGR01246','PF01245','PF01782','PF02844','TIGR00362','TIGR01362','PF04127','PF02403','PF14450','PF02130','PF02768','TIGR00653','PF02…
{'GCN0': ['PF13167','PF01423'],'GCN1': ['PF03379','TIGR01510','TIGR00050','PF01386','TIGR03719','PF01808','TIGR01750','PF02033','PF02390','TIGR00539','TIGR01246','PF01245','PF01782','PF02844','TIGR00362','TIGR03592','PF04127','PF02403','PF14450','PF02130','PF01678','PF01783','TIGR01394','PF02934','PF00347','PF01624','TIGR01051','PF03118','PF00488','TIGR00329','PF04983','PF02978','TIGR01133','PF02…
{'GCN0': ['TIGR00050','PF01808','TIGR01750','PF01245','PF01782','PF02844','TIGR00362','TIGR00329','PF02978','TIGR01133','PF02224','PF13167','TIGR00482','PF00988','PF01725','TIGR01357','PF03840','TIGR02639','PF00035','PF08712','TIGR00670','PF13763','PF00677','PF06831','PF00958','TIGR00453','PF02787','PF06213','PF13742','PF01687','TIGR01134','PF13507','TIGR00656','TIGR01406','PF04380','TIGR03317','…
{'GCN0': ['TIGR01133','PF04085','PF00677','PF12344','TIGR01951','TIGR00020','PF02542','PF01128','TIGR00186','PF01423','TIGR00338','TIGR00987','PF12631','PF01430','PF02504','TIGR01161','TIGR00904','PF01715','PF10396'],'GCN1': ['PF00416','PF03379','TIGR01510','TIGR00050','PF01386','PF01808','TIGR01750','PF02033','PF02390','TIGR01189','TIGR01246','PF01782','PF01245','PF02844','TIGR00362','TIGR01362'…
{'GCN0': ['PF02618'],'GCN1': ['PF01119','PF00416','PF03918','PF03379','TIGR01510','TIGR00050','PF01386','PF01808','TIGR01750','PF02033','PF02390','TIGR00505','PF07517','TIGR01189','PF12169','TIGR01059','TIGR01246','PF01245','PF01782','PF00829','PF02844','TIGR00362','PF00889','TIGR01362','PF00181','TIGR01464','PF13277','PF04127','PF02403','PF14450','PF02130','PF04452','PF00281','PF01795','PF02768'…
{'GCN0': ['TIGR01510','TIGR00539','PF02934','PF02637','TIGR00239','PF13167','PF01725','TIGR01357','TIGR00643','TIGR00670','PF13763','TIGR01173','PF04390','PF08364','PF07499','TIGR00132','PF06213','PF00338','PF03947','TIGR00459','TIGR00019','PF07497','PF00297','PF00830','TIGR00644','PF00189','PF03969','TIGR03692','TIGR00656','TIGR01812','PF04380','PF02686','PF04453','PF03937','TIGR01816','PF01960'…
{'GCN0': ['PF01808','PF02844','TIGR01036','PF04127','PF01264','PF01071','PF00478','PF02843','TIGR00559','PF00988','TIGR01357','PF01149','PF01474','TIGR00048','TIGR01055','TIGR00670','PF00677','PF06831','PF01628','PF08364','PF00572','PF00958','TIGR01162','TIGR01161','PF00380','PF02787','TIGR01951','PF10276','PF01687','TIGR01134','TIGR00878','TIGR01365','PF13507','TIGR00656','TIGR00639','PF02700','…
{'GCN0': [],'GCN1': ['PF00416','PF03379','TIGR01510','TIGR00050','PF01386','PF01808','TIGR01750','PF02033','PF02390','TIGR01189','TIGR01246','PF01782','PF01245','PF02844','TIGR00362','TIGR01362','PF04127','PF02403','PF14450','PF02130','PF02768','TIGR00653','PF02934','PF00347','TIGR01051','PF03118','TIGR00329','PF04983','TIGR00010','PF02978','TIGR01133','PF02637','PF01193','PF02224','TIGR00691','T…
{'GCN0': ['PF06108','PF01433','TIGR03346','PF11700','PF05128','TIGR02639','PF01923','PF01351','PF06831','TIGR01072','TIGR01331','TIGR01356','PF02277','TIGR01191','PF07499','PF02575','PF00162','PF03979','TIGR00494','TIGR00644','PF07219','PF01687','TIGR03692','PF06319','TIGR00737','PF12607','TIGR00595','PF05190','PF04102','PF03411','PF01668','PF03900','PF05958','PF13491','PF00091','PF07896','PF0726…
{'GCN0': ['PF05071','TIGR00559'],'GCN1': ['PF03379','TIGR01510','TIGR00050','PF01386','TIGR03719','PF01808','TIGR01750','PF02033','PF02390','TIGR00539','TIGR01246','PF01782','PF01245','PF02844','TIGR00362','TIGR03592','PF04127','PF02403','PF14450','PF02130','PF01783','TIGR01394','PF02934','PF00347','PF01624','TIGR01051','PF03118','PF00488','TIGR00329','PF04983','PF02978','TIGR01133','PF02637','PF…
{'GCN0': ['PF01783','TIGR01055'],'GCN1': ['PF03379','TIGR01510','TIGR00050','PF01386','TIGR03719','PF01808','TIGR01750','PF02033','PF02390','TIGR00539','TIGR01246','PF01245','PF01782','PF02844','TIGR00362','TIGR03592','PF04127','PF02403','PF14450','PF02130','PF01678','TIGR01394','PF02934','PF00347','PF01624','TIGR01051','PF03118','PF00488','TIGR00329','PF04983','PF02978','TIGR01133','PF02637','PF…
{'GCN0': ['TIGR00050','PF01386','TIGR00186','TIGR03592','PF02403','PF02091','PF00902','TIGR00239','PF01197','PF00584','TIGR00761','TIGR00041','TIGR03593','TIGR01347','TIGR00244','TIGR01410','TIGR01087','TIGR00420','PF07497','TIGR00644','TIGR02075','TIGR03598','TIGR03317','TIGR01145','PF02542','TIGR00595','PF02092','PF00825','PF01713','PF02325','PF04977'],'GCN1': ['PF01119','PF02601','PF03379','TI…
{'GCN0': ['PF01119','PF02601','TIGR00186','PF02844','PF04127','PF01795','PF01783','TIGR00442','PF01264','PF01071','PF02091','PF02367','TIGR01934','PF02843','TIGR02786','TIGR03534','TIGR01085','PF01149','PF07516','TIGR02784','PF13763','PF01649','TIGR00057','TIGR00095','PF06831','PF08364','PF02609','TIGR01951','PF03481','PF10276','TIGR00019','PF13742','PF01367','PF01687','TIGR00656','PF04551','TIGR…
{'GCN0': ['TIGR00050','PF14450','PF01783','TIGR01394','PF02934','TIGR01051','PF04983','TIGR01133','PF02637','PF01197','PF00298','PF04565','PF00988','TIGR01357','PF05071','PF00562','TIGR02800','PF00453','PF01709','TIGR00670','PF13763','PF00677','TIGR01173','PF03946','PF00572','PF02132','PF05000','PF00380','PF02787','PF07499','PF00707','TIGR00132','PF06213','PF04560','PF02575','PF00162','TIGR01951'…
{'GCN0': ['TIGR01510','PF01808','PF12169','PF02844','TIGR01036','PF04127','TIGR00498','PF01264','PF01071','PF02620','PF00478','PF12556','PF02843','TIGR02786','PF09326','TIGR01216','TIGR00482','TIGR00761','TIGR00559','PF00988','PF01725','TIGR01357','PF01149','TIGR02639','PF01474','PF12631','PF13932','PF02590','PF07542','TIGR00670','TIGR02784','PF13763','PF00677','PF04390','PF00471','PF06831','PF00…
{'GCN0': ['PF03379','TIGR01246','TIGR01191','TIGR03317','PF01960','PF02091','TIGR03534','TIGR00559','PF02576','TIGR01365','TIGR01436','PF02092'],'GCN1': ['TIGR01510','TIGR00050','PF01386','TIGR03719','PF01808','TIGR01750','PF02033','PF02390','TIGR00539','PF01245','PF01782','PF02844','TIGR00362','TIGR03592','PF04127','PF02403','PF14450','PF02130','PF01678','PF01783','TIGR01394','PF02934','PF00347'…
{'GCN0': ['PF04983','PF00298','PF04565','PF00562','PF03946','PF05000','PF04560','PF00542','PF04561','PF04997','PF04563','TIGR00186','PF00687','TIGR00922','PF00164','PF04998','PF00177','PF00623','PF10385','PF00466'],'GCN1': ['PF00416','PF03379','TIGR01510','TIGR00050','PF01386','PF01808','TIGR01750','PF02033','PF02390','TIGR01189','TIGR01246','PF01782','PF01245','PF02844','TIGR00362','TIGR01362','…
{'GCN0': ['PF02978','PF02224','TIGR00482','PF02590','TIGR00643','PF03772','PF03979','PF03668','PF00189','PF01702','TIGR00064','TIGR01325','PF02527','TIGR00186','TIGR00416','TIGR00338','PF02618','TIGR00987','TIGR01055','PF01430','PF00327','PF02576','PF13335'],'GCN1': ['PF00416','PF03379','TIGR01510','TIGR00050','PF01386','PF01808','TIGR01750','PF02390','PF02033','TIGR01189','TIGR01246','PF01245','…
{'GCN0': ['PF13603'],'GCN1': ['PF01119','PF00416','PF03918','PF03379','TIGR01510','TIGR00050','PF01386','PF01808','TIGR01750','PF02033','PF02390','TIGR00505','PF07517','TIGR01189','PF12169','TIGR01059','TIGR00186','TIGR01246','PF01245','PF01782','PF00829','PF02844','TIGR00362','PF00889','TIGR01362','PF00181','TIGR01464','PF13277','PF04127','PF02403','PF14450','PF02130','PF04452','PF00281','PF0179…
{'GCN0': ['TIGR01133','PF05673','PF13603','TIGR00338','PF01430','TIGR01161','PF04296'],'GCN1': ['PF00416','PF03379','TIGR01510','TIGR00050','PF01386','PF01808','TIGR01750','PF02033','PF02390','TIGR01189','TIGR01246','PF01782','PF01245','PF02844','TIGR00362','TIGR01362','PF04127','PF02403','PF14450','PF02130','PF02768','TIGR00653','PF02934','PF00347','TIGR01051','PF03118','TIGR00329','PF04983','TI…
{'GCN0': ['TIGR01246','TIGR00326','PF02130','TIGR00164','PF10458','TIGR02800','TIGR03263','TIGR01162','PF06827','PF02132','TIGR03706','TIGR02204','TIGR00478','PF05198','TIGR00067','PF01715','PF06559','TIGR00938','PF06026','TIGR00422','PF04364','PF04551','TIGR00473','TIGR00595','PF02622','PF02325','PF13491'],'GCN1': ['PF01119','TIGR00967','PF02601','PF13090','PF03379','TIGR01510','TIGR00050','PF01…
{'GCN0': ['TIGR01750','TIGR01059','PF04452','PF02590','TIGR01055','TIGR02800','TIGR01161','PF03969','PF05190','TIGR00365'],'GCN1': ['PF01119','PF02601','PF03379','TIGR01510','TIGR00050','PF01386','TIGR03719','PF01808','PF02390','PF02033','TIGR00539','PF12169','TIGR00186','TIGR01246','PF01245','PF01782','PF00829','PF02844','TIGR01036','TIGR00362','PF00889','PF00181','TIGR03592','PF04127','PF02403'…
{'GCN0': ['TIGR03719','TIGR00539','TIGR02614','TIGR01932','TIGR00653','PF03938','PF00438','TIGR03346','PF02556','PF01624','PF00113','PF00488','TIGR03002','PF00298','PF05188','PF04565','PF02643','PF01725','PF05128','PF00562','TIGR02350','PF11987','PF01351','PF12344','PF03946','PF13603','PF08364','TIGR01331','TIGR00118','PF01255','TIGR02210','PF07499','TIGR00054','PF06213','PF04560','PF03979','PF00…
{'GCN0': ['PF01386','PF00829','PF00181','PF00281','PF01795','PF00318','TIGR00329','PF04983','TIGR01133','PF00203','PF00687','PF00298','PF00573','PF04565','PF13184','TIGR01085','PF00164','PF04998','PF00252','PF00562','PF07516','PF05491','TIGR01079','PF00177','PF03946','PF00237','PF00831','PF05000','PF08529','PF04560','PF00338','PF01195','PF02938','PF03947','TIGR01951','PF00542','PF00297','PF00189'…
{'GCN0': ['PF02033','PF02390','PF07517','TIGR01059','TIGR00186','TIGR01464','TIGR00653','PF00318','TIGR00442','TIGR01033','PF02091','PF02978','PF01423','PF01743','PF04565','TIGR01085','PF03840','PF12631','TIGR00438','PF02590','PF04085','PF11987','TIGR01055','PF01043','PF03772','PF01281','TIGR01496','TIGR02784','PF01649','TIGR01331','TIGR01347','PF01430','PF00475','PF07498','PF01121','PF02787','TI…
{'GCN0': ['TIGR01951'],'GCN1': ['PF01193','TIGR00615','PF01746','PF00344','PF06071','PF00829','PF02075','TIGR00019','TIGR02012','TIGR02397','PF12344','PF04997','PF07516','PF02912','PF00411','PF01043','PF00347','PF00366','PF07497','PF00181','PF03946','PF00889','PF00410','PF12631','PF00298','PF07499','PF04560','PF00673','TIGR00460','PF02096','PF00562','TIGR01750','PF08459','TIGR00922','TIGR03263','…
{'GCN0': ['PF12631','PF13932','PF13603','TIGR00755','PF10396'],'GCN1': ['PF00416','PF01386','TIGR01750','PF02033','TIGR01059','PF01245','PF00829','TIGR02012','PF00889','PF00181','PF02403','PF02130','PF00281','PF01795','PF02768','PF00318','PF00684','TIGR00442','PF02096','PF00347','TIGR00329','PF04983','TIGR00575','PF02978','TIGR01133','PF01193','PF00203','PF02367','PF00687','PF01000','PF00298','PF…
{'GCN0': ['PF02096','TIGR01133','PF12631','PF13932','PF13603','PF01121','PF10396','PF05697','TIGR00460'],'GCN1': ['PF00416','PF01386','PF02033','TIGR01059','PF01245','PF00829','TIGR02012','PF00889','PF00181','PF02403','PF02130','PF00281','PF01795','PF02768','PF00318','PF00684','TIGR00442','PF00347','TIGR00329','PF04983','TIGR00575','PF02978','PF01193','PF00203','PF02367','PF00687','PF01000','PF00…
{'GCN0': ['PF01386','PF01808','PF01782','PF01245','PF02978','PF02643','PF04085','TIGR01496','TIGR02784','TIGR01173','PF04390','PF13603','TIGR00755','PF02132','TIGR00988','TIGR02210','PF02575','PF03979','PF07497','PF03485','TIGR00020','TIGR00064','TIGR01388','PF13507','TIGR00393','TIGR01128','PF04453','PF00290','PF00764','PF02527','TIGR03413','PF12169','TIGR00186','PF12100','TIGR00338','PF01474','…
{'GCN0': ['PF12631','PF13932','PF01687','PF10396','PF06574'],'GCN1': ['PF00416','PF01386','TIGR01750','PF02033','TIGR01059','PF01245','PF00829','TIGR02012','PF00889','PF00181','PF02403','PF02130','PF00281','PF01795','PF02768','PF00318','PF00684','TIGR00442','PF02096','PF00347','TIGR00329','PF04983','TIGR00575','PF02978','TIGR01133','PF01193','PF00203','PF02367','PF00687','PF01000','PF00298','PF00…
{'GCN0': ['PF02033','PF12631','PF13932','PF01687','PF10396','PF06574'],'GCN1': ['PF00416','PF01386','TIGR01750','TIGR01059','PF01245','PF00829','TIGR02012','PF00889','PF00181','PF02403','PF02130','PF00281','PF01795','PF02768','PF00318','PF00684','TIGR00442','PF02096','PF00347','TIGR00329','PF04983','TIGR00575','PF02978','TIGR01133','PF01193','PF00203','PF02367','PF00687','PF01000','PF00298','PF00…
{'GCN0': ['TIGR01510','TIGR00539','TIGR00362','TIGR03592','TIGR00482','PF01725','TIGR01357','PF03840','TIGR03594','TIGR02784','PF13763','PF04390','PF06831','TIGR00128','PF00958','TIGR00988','PF06418','TIGR00019','TIGR00020','PF01687','PF04380','TIGR03317','PF04364','PF04997','PF03937','PF05697','TIGR01063','TIGR02212','PF02527','TIGR00186','PF02636','PF00478','PF12556','TIGR01082','PF02367','TIGR…
{'GCN0': ['PF04983','TIGR01133','TIGR03263','PF05000','PF04560','PF01687','PF04997','PF00623','PF00163','PF06574'],'GCN1': ['PF00416','PF01386','TIGR01750','PF02033','TIGR01059','PF01245','PF00829','TIGR02012','PF00889','PF00181','PF02403','PF02130','PF00281','PF01795','PF02768','PF00318','PF00684','TIGR00442','PF02096','PF00347','TIGR00329','TIGR00575','PF02978','PF01193','PF00203','PF02367','PF…
{'GCN0': ['PF01808','PF01782','PF02844','PF01783','TIGR00691','PF00035','TIGR00670','TIGR00041','TIGR02784','PF00677','PF08364','PF00958','PF02575','TIGR01951','TIGR01134','TIGR03692','PF13507','PF04380','PF04364','PF01668','TIGR01036','PF02636','PF04386','PF02565','PF00318','PF01071','TIGR00416','PF02620','PF02091','PF02843','TIGR02786','TIGR00559','PF00164','PF01746','TIGR01055','PF01192','PF00…
{'GCN0': ['TIGR01059','TIGR00186','PF01245','PF01782','PF00829','PF00889','PF14450','PF01795','TIGR01133','TIGR01082','PF01423','PF13167','TIGR00482','TIGR03534','TIGR01085','TIGR01143','PF01746','PF10458','PF13763','PF04390','TIGR03302','PF01628','PF02575','TIGR01087','PF03799','TIGR00019','TIGR00390','TIGR02075','TIGR03692','TIGR00656','PF01018','TIGR01812','TIGR00634','PF04551','PF04296','PF02…
{'GCN0': ['PF03379','TIGR03719','PF02130','PF02091','TIGR01574','PF01197','TIGR00761','TIGR00559','PF03840','TIGR00048','PF10458','PF07516','TIGR01055','TIGR01462','PF08364','TIGR03263','PF06071','TIGR01191','PF06418','PF13368','TIGR00420','PF03255','PF04760','TIGR00390','TIGR03692','PF04355','TIGR00649','TIGR03317','PF04296','PF02092','PF01960','PF05164'],'GCN1': ['PF01119','PF02601','TIGR01510'…
{'GCN0': ['TIGR00576'],'GCN1': ['PF01119','PF02601','PF03379','TIGR01510','TIGR00050','PF01386','TIGR03719','PF01808','TIGR01750','PF02390','PF02033','TIGR00539','PF12169','TIGR01059','TIGR00186','TIGR01246','PF01245','PF01782','PF00829','PF02844','TIGR01036','TIGR00362','PF00889','PF00181','TIGR03592','PF04127','PF02403','PF14450','PF02130','TIGR00498','PF04452','PF00281','PF01795','PF01678','PF…
{'GCN0': [],'GCN1': ['TIGR00967','PF03379','TIGR01510','TIGR00050','PF01386','TIGR03719','PF01808','TIGR01750','PF02390','PF02033','TIGR00539','TIGR01189','TIGR01246','PF01245','PF01782','PF02844','TIGR00362','TIGR02614','TIGR03592','PF04127','PF02403','PF14450','PF02130','PF01678','TIGR02802','TIGR00409','PF01783','TIGR01394','PF02934','PF02556','PF00347','PF01624','TIGR01051','PF03118','PF00488…
{'GCN0': ['PF00416','PF01386','PF01245','PF00889','PF02130','PF00318','PF00684','TIGR00575','PF02978','PF01193','PF01000','TIGR00435','PF00164','PF00252','TIGR02350','PF03948','PF01746','PF00035','PF06421','PF01043','PF01281','PF00177','PF13603','PF00572','TIGR00755','PF01121','PF00831','PF06071','PF00380','PF08529','PF00886','PF01084','PF01195','TIGR01087','TIGR01951','PF03484','PF06418','PF0018…
{'GCN0': ['PF01119','PF00416','TIGR01510','PF07517','TIGR00186','PF02844','PF00181','PF02403','PF14450','PF04452','PF00281','PF01795','PF04386','PF00347','TIGR00416','TIGR01051','PF03118','PF02091','PF04983','PF12556','TIGR01474','TIGR01133','PF01193','PF00203','PF02224','TIGR01082','PF12100','PF00902','PF00687','PF01000','PF00298','PF00573','PF00333','TIGR01351','TIGR00922','PF04565','TIGR01085'…
{'GCN0': ['TIGR01951'],'GCN1': ['PF00416','PF01386','TIGR01750','PF02033','TIGR01059','PF01245','PF00829','TIGR02012','PF00889','PF00181','PF02403','PF02130','PF00281','PF01795','PF02768','PF00318','PF00684','TIGR00442','PF02096','PF00347','TIGR00329','PF04983','TIGR00575','PF02978','TIGR01133','PF01193','PF00203','PF02367','PF00687','PF01000','PF00298','PF00573','TIGR00435','PF00333','TIGR00922'…
{'GCN0': ['PF04983','PF00298','PF04565','TIGR03594','PF00562','PF03946','PF13603','PF00572','TIGR00755','PF00380','PF05000','PF04560','TIGR01951','PF06418','PF00542','PF00830','PF04561','TIGR00064','PF02410','PF04997','PF05697','PF04563','PF02873','TIGR00460','TIGR02012','PF00687','TIGR00922','TIGR01085','PF04998','PF13932','TIGR03263','PF01121','TIGR01087','TIGR02075','PF01509','TIGR00615','PF00…
{'GCN0': ['PF01783','TIGR01161','PF02575'],'GCN1': ['PF01119','PF02601','PF03379','TIGR01510','TIGR00050','PF01386','TIGR03719','PF01808','TIGR01750','PF02033','PF02390','TIGR00539','PF12169','TIGR01059','TIGR00186','TIGR01246','PF01245','PF01782','PF00829','PF02844','TIGR00362','TIGR01036','PF00889','PF00181','TIGR03592','PF04127','PF02403','PF14450','PF02130','TIGR00498','PF04452','PF00281','PF…
{'GCN0': ['PF01783','TIGR01161','TIGR00649'],'GCN1': ['PF03379','TIGR01510','TIGR00050','PF01386','TIGR03719','PF01808','TIGR01750','PF02033','PF02390','TIGR00539','TIGR01246','PF01782','PF01245','PF02844','TIGR00362','TIGR03592','PF04127','PF02403','PF14450','PF02130','PF01678','TIGR01394','PF02934','PF00347','PF01624','TIGR01051','PF03118','PF00488','TIGR00329','PF04983','PF02978','TIGR01133','…
{'GCN0': ['TIGR01510','PF12169','PF00829','TIGR00362','TIGR03592','PF01678','PF04386','PF00684','TIGR01051','PF02620','PF02978','TIGR01133','TIGR01934','TIGR00761','TIGR01143','PF03840','PF01149','PF05071','PF12631','PF13932','PF02590','PF00453','TIGR02784','PF01649','TIGR00057','PF06831','TIGR03593','PF02132','PF12362','TIGR01161','TIGR03725','PF02575','PF00886','PF03484','PF00542','PF13368','TI…
{'GCN0': ['TIGR01085','PF13603','TIGR01087','PF01687','PF06574'],'GCN1': ['PF00416','PF01386','TIGR01750','PF02033','TIGR01059','PF01245','PF00829','TIGR02012','PF00889','PF00181','PF02403','PF02130','PF00281','PF01795','PF02768','PF00318','PF00684','TIGR00442','PF02096','PF00347','TIGR00329','PF04983','TIGR00575','PF02978','TIGR01133','PF01193','PF00203','PF02367','PF00687','PF01000','PF00298','…
{'GCN0': ['PF13603','PF01121','TIGR01951','TIGR02075','PF02410','PF02699'],'GCN1': ['PF00416','PF01386','PF02033','TIGR01059','PF01245','PF00829','TIGR02012','PF00889','PF00181','PF02403','PF02130','PF00281','PF01795','PF02768','PF00318','PF00684','TIGR00442','PF02096','PF00347','TIGR00329','PF04983','TIGR00575','PF02978','TIGR01133','PF01193','PF00203','PF02367','PF00687','PF01000','PF00298','PF…
{'GCN0': ['PF02130','PF01795','TIGR01133','PF12631','PF13932','PF13603','PF01121','TIGR01951','TIGR00593','TIGR02075','PF10396','TIGR00460'],'GCN1': ['PF00416','PF01386','PF02033','TIGR01059','PF01245','PF00829','TIGR02012','PF00889','PF00181','PF02403','PF00281','PF02768','PF00318','PF00684','TIGR00442','PF02096','PF00347','TIGR00329','PF04983','TIGR00575','PF02978','PF01193','PF00203','PF02367'…
{'GCN0': ['PF12631','PF13932','PF13603','PF01121','PF01687','PF10396','PF06574'],'GCN1': ['PF00416','PF01386','TIGR01750','PF02033','TIGR01059','PF01245','PF00829','TIGR02012','PF00889','PF00181','PF02403','PF02130','PF00281','PF01795','PF02768','PF00318','PF00684','TIGR00442','PF02096','PF00347','TIGR00329','PF04983','TIGR00575','PF02978','TIGR01133','PF01193','PF00203','PF02367','PF00687','PF01…
{'GCN0': ['PF01808','TIGR00539','TIGR03592','TIGR02639','PF07542','TIGR02800','PF12344','PF04390','PF08364','PF00831','TIGR00459','PF04760','TIGR03598','PF09923','TIGR03317','PF02686','PF00411','TIGR02432','PF03147','PF13491','TIGR00442','PF02620','PF00584','PF13184','TIGR00761','PF03484','PF01715','TIGR01436','TIGR01145','PF04296','PF03652','TIGR00445'],'GCN1': ['PF03379','TIGR01510','TIGR00050'…
{'GCN0': ['TIGR01143'],'GCN1': ['PF03379','TIGR01510','TIGR00050','PF01386','TIGR03719','PF01808','TIGR01750','PF02033','PF02390','TIGR00539','TIGR01246','PF01782','PF01245','PF02844','TIGR00362','TIGR03592','PF04127','PF02403','PF14450','PF02130','PF01678','PF01783','TIGR01394','PF02934','PF00347','PF01624','TIGR01051','PF03118','PF00488','TIGR00329','PF04983','PF02978','TIGR01133','PF02637','PF…
{'GCN0': ['PF01808','TIGR01246','PF02844','PF04127','PF01678','TIGR00482','PF00988','TIGR01357','TIGR02639','TIGR00670','PF00677','PF06831','PF00958','TIGR00453','PF02787','PF06213','PF03969','PF01687','TIGR01134','PF13507','TIGR00656','PF04380','PF02542','TIGR00965','TIGR00407','PF02622','PF01960','TIGR01036','TIGR00498','PF01264','PF01071','TIGR00416','PF00478','PF12556','PF02843','TIGR00761','…
{'GCN0': ['PF12631','PF13932','PF05491','PF12344','PF01121','PF01330','TIGR01951','PF06418','TIGR00593','PF08459','TIGR00615','PF10396','TIGR00460'],'GCN1': ['PF00416','PF01386','PF02033','TIGR01059','PF01245','PF00829','TIGR02012','PF00889','PF00181','PF02403','PF02130','PF00281','PF01795','PF02768','PF00318','PF00684','TIGR00442','PF02096','PF00347','TIGR00329','PF04983','TIGR00575','PF02978','…
{'GCN0': ['PF12631','PF13932','PF13603','PF01121','PF01687','PF10396','PF06574'],'GCN1': ['PF00416','PF01386','TIGR01750','PF02033','TIGR01059','PF01245','PF00829','TIGR02012','PF00889','PF00181','PF02403','PF02130','PF00281','PF01795','PF02768','PF00318','PF00684','TIGR00442','PF02096','PF00347','TIGR00329','PF04983','TIGR00575','PF02978','TIGR01133','PF01193','PF00203','PF02367','PF00687','PF01…
{'GCN0': ['TIGR01951'],'GCN1': ['PF04997','PF05000','PF00298','PF01084','TIGR00755','PF11987','PF04998','PF02978','PF00177','PF08459','PF00416','PF00829','PF06418','PF03946','PF00189','TIGR01750','PF00333','PF01043','TIGR02350','TIGR01085','TIGR00019','PF00410','TIGR00460','PF00861','PF00562','TIGR00422','PF00889','TIGR03263','TIGR02432','PF08529','TIGR03594','PF03719','TIGR00615','PF02367','TIGR…
{'GCN0': ['TIGR01951'],'GCN1': ['PF04997','PF05000','PF00298','PF01084','TIGR00755','PF11987','PF04998','PF02978','PF00177','PF08459','PF00416','PF00829','PF06418','PF03946','PF00189','PF00333','PF01043','TIGR02350','TIGR01085','TIGR00019','PF00410','TIGR00460','PF00861','PF00562','TIGR00422','PF00889','TIGR03263','TIGR02432','PF08529','TIGR03594','PF03719','TIGR00615','PF02367','TIGR00064','PF00…
