# Supplementary material for: Hepatincolaceae (Alphaproteobacteria) are Distinct From Holosporales and Independently Evolved to Associate With Ecdysozoa
Source: Environ Microbiol. 2025 Jan 10;27(1):e70028. doi: 10.1111/1462-2920.70028 (PMC11724238; doi:10.1111/1462-2920.70028)
Supplement: Supplementary file 16 — Table S8. ANI values among the ‘Candidatus Hepatincolaceae’ genome assemblies. [file EMI-27-e70028-s010.xlsx]

## Sheet: Foglio1
	Hepatincola Av	Hepatincola Pdp	Hepatincola Pp	Endosymbiont of Strigamia	Tardigradibacter bertolanii	Endosymbiont of Labiotermes
Hepatincola Av	-	95.7	83.24	66.98	67.47	65.86
Hepatincola Pdp	95.7	-	83.56	67.4	66.99	66.93
Hepatincola Pp	83.24	83.56	-	66.77	67.67	66.48
Endosymbiont of Strigamia	66.98	67.4	66.77	-	66.85	65.68
Tardigradibacter bertolanii	67.47	66.99	67.67	66.85	-	66.66
Endosymbiont of Labiotermes	65.86	66.93	66.48	65.68	66.66	-
