# Supplementary material for: Hepatincolaceae (Alphaproteobacteria) are Distinct From Holosporales and Independently Evolved to Associate With Ecdysozoa
Source: Environ Microbiol. 2025 Jan 10;27(1):e70028. doi: 10.1111/1462-2920.70028 (PMC11724238; doi:10.1111/1462-2920.70028)
Supplement: Supplementary file 17 — Table S9. SRA accession numbers of the tardigrade microbiome samples that included the OTU000635, identified as a close relative of ‘Candidatus Tardigradibacter bertolanii’. [file EMI-27-e70028-s004.xlsx]

## Sheet: SraAccList (1)
SRA accession numbers
SRR17833613
SRR17833614
SRR17833615
SRR17833616
SRR17833617
SRR17833618
SRR17833619
SRR17833620
SRR17833621
SRR17833622
SRR17833624
SRR17833625
SRR17833626
SRR17833627
SRR17833628
SRR17833629
SRR17833630
SRR17833631
SRR17833632
SRR17833633
SRR17833634
SRR17833635
SRR17833636
SRR17833637
SRR17833638
SRR17833639
SRR17833640
SRR17833641
SRR17833642
SRR17833644
SRR17833645
SRR17833646
SRR17833647
SRR17833648
SRR17833649
SRR17833650
SRR17833651
SRR17833652
SRR17833653
SRR17833655
SRR17833656
SRR17833657
SRR17833659
SRR17833660
SRR17833661
SRR17833662
SRR17833663
SRR17833664
SRR17833665
SRR17833666
SRR17833667
SRR17833668
SRR17833670
SRR17833671
SRR17833672
SRR17833673
SRR17833674
SRR17833675
SRR17833676
SRR17833677
SRR17833681
SRR17833682
SRR17833683
SRR17833684
SRR17833685
SRR17833693
SRR17833694
SRR17833695
SRR17833696
SRR17833697
SRR17833698
SRR17833699
SRR17833701
SRR17833702
SRR17833703
SRR17833704
SRR17833705
SRR17833710
SRR17833721
SRR17833724
SRR17833725
SRR17833726
SRR17833727
SRR17833728
SRR17833729
SRR17833730
SRR17833731
SRR17833732
SRR17833733
SRR17833734
SRR17833735
SRR17833736
SRR17833737
SRR17833738
SRR17833739
SRR17833740
SRR17833741
SRR17833742
SRR17833743
SRR17833744
SRR17833745
SRR17833746
SRR17833747
SRR17833748
SRR17833749
SRR17833750
SRR17833751
SRR17833752
SRR17833753
SRR17833754
