# Supplementary material for: Hepatincolaceae (Alphaproteobacteria) are Distinct From Holosporales and Independently Evolved to Associate With Ecdysozoa
Source: Environ Microbiol. 2025 Jan 10;27(1):e70028. doi: 10.1111/1462-2920.70028 (PMC11724238; doi:10.1111/1462-2920.70028)
Supplement: Supplementary file 18 — Table S10‐1. List of COGs, including the respective descriptions and functional categories, for all the genomes included in the comparative analyses. [file EMI-27-e70028-s007.xlsx]

## Sheet: guallo
Organism	COG	description	category
Caedimonas_varicaedens_GCA_001192655.1_ASM119265v1	COG0006	Xaa-Pro aminopeptidase	E
Caedimonas_varicaedens_GCA_001192655.1_ASM119265v1	COG0008	Glutamyl- or glutaminyl-tRNA synthetase	J
Caedimonas_varicaedens_GCA_001192655.1_ASM119265v1	COG0009	tRNA A37 threonylcarbamoyladenosine synthetase subunit TsaC/SUA5/YrdC	J
Caedimonas_varicaedens_GCA_001192655.1_ASM119265v1	COG0012	Ribosome-binding ATPase YchF, GTP1/OBG family	J
Caedimonas_varicaedens_GCA_001192655.1_ASM119265v1	COG0013	Alanyl-tRNA synthetase	J
Caedimonas_varicaedens_GCA_001192655.1_ASM119265v1	COG0016	Phenylalanyl-tRNA synthetase alpha subunit	J
Caedimonas_varicaedens_GCA_001192655.1_ASM119265v1	COG0018	Arginyl-tRNA synthetase	J
Caedimonas_varicaedens_GCA_001192655.1_ASM119265v1	COG0020	Undecaprenyl pyrophosphate synthase	I
Caedimonas_varicaedens_GCA_001192655.1_ASM119265v1	COG0021	Transketolase	G
Caedimonas_varicaedens_GCA_001192655.1_ASM119265v1	COG0022	Pyruvate/2-oxoglutarate/acetoin dehydrogenase complex, dehydrogenase (E1) component	C
Caedimonas_varicaedens_GCA_001192655.1_ASM119265v1	COG0024	Methionine aminopeptidase	J
Caedimonas_varicaedens_GCA_001192655.1_ASM119265v1	COG0026	Phosphoribosylaminoimidazole carboxylase (NCAIR synthetase)	F
Caedimonas_varicaedens_GCA_001192655.1_ASM119265v1	COG0030	16S rRNA A1518 and A1519 N6-dimethyltransferase RsmA/KsgA/DIM1 (may also have DNA glycosylase/AP lyase activity)	J
Caedimonas_varicaedens_GCA_001192655.1_ASM119265v1	COG0035	Uracil phosphoribosyltransferase	F
Caedimonas_varicaedens_GCA_001192655.1_ASM119265v1	COG0036	Pentose-5-phosphate-3-epimerase	G
Caedimonas_varicaedens_GCA_001192655.1_ASM119265v1	COG0037	tRNA(Ile)-lysidine synthase TilS/MesJ	J
Caedimonas_varicaedens_GCA_001192655.1_ASM119265v1	COG0038	H+/Cl- antiporter ClcA	P
Caedimonas_varicaedens_GCA_001192655.1_ASM119265v1	COG0039	Malate/lactate dehydrogenase	C
Caedimonas_varicaedens_GCA_001192655.1_ASM119265v1	COG0042	tRNA-dihydrouridine synthase	J
Caedimonas_varicaedens_GCA_001192655.1_ASM119265v1	COG0045	Succinyl-CoA synthetase, beta subunit	C
Caedimonas_varicaedens_GCA_001192655.1_ASM119265v1	COG0048	Ribosomal protein S12	J
Caedimonas_varicaedens_GCA_001192655.1_ASM119265v1	COG0049	Ribosomal protein S7	J
Caedimonas_varicaedens_GCA_001192655.1_ASM119265v1	COG0050	Translation elongation factor EF-Tu, a GTPase	J
Caedimonas_varicaedens_GCA_001192655.1_ASM119265v1	COG0051	Ribosomal protein S10	J
Caedimonas_varicaedens_GCA_001192655.1_ASM119265v1	COG0052	Ribosomal protein S2	J
Caedimonas_varicaedens_GCA_001192655.1_ASM119265v1	COG0053	Divalent metal cation (Fe/Co/Zn/Cd) transporter	P
Caedimonas_varicaedens_GCA_001192655.1_ASM119265v1	COG0055	FoF1-type ATP synthase, beta subunit	C
Caedimonas_varicaedens_GCA_001192655.1_ASM119265v1	COG0056	FoF1-type ATP synthase, alpha subunit	C
Caedimonas_varicaedens_GCA_001192655.1_ASM119265v1	COG0057	Glyceraldehyde-3-phosphate dehydrogenase/erythrose-4-phosphate dehydrogenase	G
Caedimonas_varicaedens_GCA_001192655.1_ASM119265v1	COG0060	Isoleucyl-tRNA synthetase	J
Caedimonas_varicaedens_GCA_001192655.1_ASM119265v1	COG0061	NAD kinase	F
Caedimonas_varicaedens_GCA_001192655.1_ASM119265v1	COG0062	NAD(P)H-hydrate repair enzyme Nnr, NAD(P)H-hydrate epimerase domain	F
Caedimonas_varicaedens_GCA_001192655.1_ASM119265v1	COG0064	Asp-tRNAAsn/Glu-tRNAGln amidotransferase B subunit	J
Caedimonas_varicaedens_GCA_001192655.1_ASM119265v1	COG0071	Molecular chaperone IbpA, HSP20 family	O
Caedimonas_varicaedens_GCA_001192655.1_ASM119265v1	COG0072	Phenylalanyl-tRNA synthetase beta subunit	J
Caedimonas_varicaedens_GCA_001192655.1_ASM119265v1	COG0073	tRNA-binding EMAP/Myf domain	J
Caedimonas_varicaedens_GCA_001192655.1_ASM119265v1	COG0074	Succinyl-CoA synthetase, alpha subunit	C
Caedimonas_varicaedens_GCA_001192655.1_ASM119265v1	COG0079	Histidinol-phosphate/aromatic aminotransferase or cobyric acid decarboxylase	E
Caedimonas_varicaedens_GCA_001192655.1_ASM119265v1	COG0080	Ribosomal protein L11	J
Caedimonas_varicaedens_GCA_001192655.1_ASM119265v1	COG0081	Ribosomal protein L1	J
Caedimonas_varicaedens_GCA_001192655.1_ASM119265v1	COG0084	Tat protein secretion system quality control protein TatD (DNase activity)	N
Caedimonas_varicaedens_GCA_001192655.1_ASM119265v1	COG0085	DNA-directed RNA polymerase, beta subunit/140 kD subunit	K
Caedimonas_varicaedens_GCA_001192655.1_ASM119265v1	COG0086	DNA-directed RNA polymerase, beta' subunit/160 kD subunit	K
Caedimonas_varicaedens_GCA_001192655.1_ASM119265v1	COG0087	Ribosomal protein L3	J
Caedimonas_varicaedens_GCA_001192655.1_ASM119265v1	COG0088	Ribosomal protein L4	J
Caedimonas_varicaedens_GCA_001192655.1_ASM119265v1	COG0089	Ribosomal protein L23	J
Caedimonas_varicaedens_GCA_001192655.1_ASM119265v1	COG0090	Ribosomal protein L2	J
Caedimonas_varicaedens_GCA_001192655.1_ASM119265v1	COG0091	Ribosomal protein L22	J
Caedimonas_varicaedens_GCA_001192655.1_ASM119265v1	COG0092	Ribosomal protein S3	J
Caedimonas_varicaedens_GCA_001192655.1_ASM119265v1	COG0093	Ribosomal protein L14	J
Caedimonas_varicaedens_GCA_001192655.1_ASM119265v1	COG0094	Ribosomal protein L5	J
Caedimonas_varicaedens_GCA_001192655.1_ASM119265v1	COG0096	Ribosomal protein S8	J
Caedimonas_varicaedens_GCA_001192655.1_ASM119265v1	COG0097	Ribosomal protein L6P/L9E	J
Caedimonas_varicaedens_GCA_001192655.1_ASM119265v1	COG0098	Ribosomal protein S5	J
Caedimonas_varicaedens_GCA_001192655.1_ASM119265v1	COG0099	Ribosomal protein S13	J
Caedimonas_varicaedens_GCA_001192655.1_ASM119265v1	COG0100	Ribosomal protein S11	J
Caedimonas_varicaedens_GCA_001192655.1_ASM119265v1	COG0101	tRNA U38,U39,U40 pseudouridine synthase TruA	J
Caedimonas_varicaedens_GCA_001192655.1_ASM119265v1	COG0102	Ribosomal protein L13	J
Caedimonas_varicaedens_GCA_001192655.1_ASM119265v1	COG0103	Ribosomal protein S9	J
Caedimonas_varicaedens_GCA_001192655.1_ASM119265v1	COG0105	Nucleoside diphosphate kinase	F
Caedimonas_varicaedens_GCA_001192655.1_ASM119265v1	COG0109	Polyprenyltransferase (heme O synthase)	HI
Caedimonas_varicaedens_GCA_001192655.1_ASM119265v1	COG0112	Glycine/serine hydroxymethyltransferase	E
Caedimonas_varicaedens_GCA_001192655.1_ASM119265v1	COG0113	Delta-aminolevulinic acid dehydratase, porphobilinogen synthase	H
Caedimonas_varicaedens_GCA_001192655.1_ASM119265v1	COG0114	Fumarate hydratase class II	C
Caedimonas_varicaedens_GCA_001192655.1_ASM119265v1	COG0124	Histidyl-tRNA synthetase	J
Caedimonas_varicaedens_GCA_001192655.1_ASM119265v1	COG0125	Thymidylate kinase	F
Caedimonas_varicaedens_GCA_001192655.1_ASM119265v1	COG0126	3-phosphoglycerate kinase	G
Caedimonas_varicaedens_GCA_001192655.1_ASM119265v1	COG0127	Inosine/xanthosine triphosphate pyrophosphatase, all-alpha NTP-PPase family	F
Caedimonas_varicaedens_GCA_001192655.1_ASM119265v1	COG0130	tRNA U55 pseudouridine synthase TruB, may also work on U342 of tmRNA	J
Caedimonas_varicaedens_GCA_001192655.1_ASM119265v1	COG0136	Aspartate-semialdehyde dehydrogenase	E
Caedimonas_varicaedens_GCA_001192655.1_ASM119265v1	COG0138	AICAR transformylase/IMP cyclohydrolase PurH	F
Caedimonas_varicaedens_GCA_001192655.1_ASM119265v1	COG0142	Geranylgeranyl pyrophosphate synthase	H
Caedimonas_varicaedens_GCA_001192655.1_ASM119265v1	COG0143	Methionyl-tRNA synthetase	J
Caedimonas_varicaedens_GCA_001192655.1_ASM119265v1	COG0144	16S rRNA C967 or C1407 C5-methylase, RsmB/RsmF family	J
Caedimonas_varicaedens_GCA_001192655.1_ASM119265v1	COG0148	Enolase	G
Caedimonas_varicaedens_GCA_001192655.1_ASM119265v1	COG0149	Triosephosphate isomerase	G
Caedimonas_varicaedens_GCA_001192655.1_ASM119265v1	COG0154	Asp-tRNAAsn/Glu-tRNAGln amidotransferase A subunit or related amidase	J
Caedimonas_varicaedens_GCA_001192655.1_ASM119265v1	COG0156	7-keto-8-aminopelargonate synthetase or related enzyme	H
Caedimonas_varicaedens_GCA_001192655.1_ASM119265v1	COG0162	Tyrosyl-tRNA synthetase	J
Caedimonas_varicaedens_GCA_001192655.1_ASM119265v1	COG0164	Ribonuclease HII	L
Caedimonas_varicaedens_GCA_001192655.1_ASM119265v1	COG0166	Glucose-6-phosphate isomerase	G
Caedimonas_varicaedens_GCA_001192655.1_ASM119265v1	COG0168	Trk-type K+ transport system, membrane component	P
Caedimonas_varicaedens_GCA_001192655.1_ASM119265v1	COG0172	Seryl-tRNA synthetase	J
Caedimonas_varicaedens_GCA_001192655.1_ASM119265v1	COG0173	Aspartyl-tRNA synthetase	J
Caedimonas_varicaedens_GCA_001192655.1_ASM119265v1	COG0176	Transaldolase	G
Caedimonas_varicaedens_GCA_001192655.1_ASM119265v1	COG0177	Endonuclease III	L
Caedimonas_varicaedens_GCA_001192655.1_ASM119265v1	COG0178	Excinuclease UvrABC ATPase subunit	L
Caedimonas_varicaedens_GCA_001192655.1_ASM119265v1	COG0180	Tryptophanyl-tRNA synthetase	J
Caedimonas_varicaedens_GCA_001192655.1_ASM119265v1	COG0181	Porphobilinogen deaminase	H
Caedimonas_varicaedens_GCA_001192655.1_ASM119265v1	COG0183	Acetyl-CoA acetyltransferase	I
Caedimonas_varicaedens_GCA_001192655.1_ASM119265v1	COG0184	Ribosomal protein S15P/S13E	J
Caedimonas_varicaedens_GCA_001192655.1_ASM119265v1	COG0185	Ribosomal protein S19	J
Caedimonas_varicaedens_GCA_001192655.1_ASM119265v1	COG0186	Ribosomal protein S17	J
Caedimonas_varicaedens_GCA_001192655.1_ASM119265v1	COG0187	DNA gyrase/topoisomerase IV, subunit B	L
Caedimonas_varicaedens_GCA_001192655.1_ASM119265v1	COG0188	DNA gyrase/topoisomerase IV, subunit A	L
Caedimonas_varicaedens_GCA_001192655.1_ASM119265v1	COG0189	Glutathione synthase/RimK-type ligase, ATP-grasp superfamily	HJ
Caedimonas_varicaedens_GCA_001192655.1_ASM119265v1	COG0193	Peptidyl-tRNA hydrolase	J
Caedimonas_varicaedens_GCA_001192655.1_ASM119265v1	COG0194	Guanylate kinase	F
Caedimonas_varicaedens_GCA_001192655.1_ASM119265v1	COG0195	Transcription antitermination factor NusA, contains S1 and KH domains	K
Caedimonas_varicaedens_GCA_001192655.1_ASM119265v1	COG0197	Ribosomal protein L16/L10AE	J
Caedimonas_varicaedens_GCA_001192655.1_ASM119265v1	COG0198	Ribosomal protein L24	J
Caedimonas_varicaedens_GCA_001192655.1_ASM119265v1	COG0199	Ribosomal protein S14	J
Caedimonas_varicaedens_GCA_001192655.1_ASM119265v1	COG0200	Ribosomal protein L15	J
Caedimonas_varicaedens_GCA_001192655.1_ASM119265v1	COG0201	Preprotein translocase subunit SecY	U
Caedimonas_varicaedens_GCA_001192655.1_ASM119265v1	COG0202	DNA-directed RNA polymerase, alpha subunit/40 kD subunit	K
Caedimonas_varicaedens_GCA_001192655.1_ASM119265v1	COG0203	Ribosomal protein L17	J
Caedimonas_varicaedens_GCA_001192655.1_ASM119265v1	COG0204	1-acyl-sn-glycerol-3-phosphate acyltransferase	I
Caedimonas_varicaedens_GCA_001192655.1_ASM119265v1	COG0205	6-phosphofructokinase	G
Caedimonas_varicaedens_GCA_001192655.1_ASM119265v1	COG0206	Cell division GTPase FtsZ	D
Caedimonas_varicaedens_GCA_001192655.1_ASM119265v1	COG0208	Ribonucleotide reductase beta subunit, ferritin-like domain	F
Caedimonas_varicaedens_GCA_001192655.1_ASM119265v1	COG0209	Ribonucleotide reductase alpha subunit	F
Caedimonas_varicaedens_GCA_001192655.1_ASM119265v1	COG0210	Superfamily I DNA or RNA helicase	L
Caedimonas_varicaedens_GCA_001192655.1_ASM119265v1	COG0211	Ribosomal protein L27	J
Caedimonas_varicaedens_GCA_001192655.1_ASM119265v1	COG0212	5-formyltetrahydrofolate cyclo-ligase	H
Caedimonas_varicaedens_GCA_001192655.1_ASM119265v1	COG0215	Cysteinyl-tRNA synthetase	J
Caedimonas_varicaedens_GCA_001192655.1_ASM119265v1	COG0216	Protein chain release factor A	J
Caedimonas_varicaedens_GCA_001192655.1_ASM119265v1	COG0217	Transcriptional and/or translational regulatory protein YebC/TACO1	KJ
Caedimonas_varicaedens_GCA_001192655.1_ASM119265v1	COG0218	GTP-binding protein EngB required for normal cell division	D
Caedimonas_varicaedens_GCA_001192655.1_ASM119265v1	COG0219	tRNA(Leu) C34 or U34 (ribose-2'-O)-methylase TrmL, contains SPOUT domain	J
Caedimonas_varicaedens_GCA_001192655.1_ASM119265v1	COG0220	tRNA G46 methylase TrmB	J
Caedimonas_varicaedens_GCA_001192655.1_ASM119265v1	COG0221	Inorganic pyrophosphatase	CP
Caedimonas_varicaedens_GCA_001192655.1_ASM119265v1	COG0222	Ribosomal protein L7/L12	J
Caedimonas_varicaedens_GCA_001192655.1_ASM119265v1	COG0223	Methionyl-tRNA formyltransferase	J
Caedimonas_varicaedens_GCA_001192655.1_ASM119265v1	COG0224	FoF1-type ATP synthase, gamma subunit	C
Caedimonas_varicaedens_GCA_001192655.1_ASM119265v1	COG0226	ABC-type phosphate transport system, periplasmic component	P
Caedimonas_varicaedens_GCA_001192655.1_ASM119265v1	COG0227	Ribosomal protein L28	J
Caedimonas_varicaedens_GCA_001192655.1_ASM119265v1	COG0228	Ribosomal protein S16	J
Caedimonas_varicaedens_GCA_001192655.1_ASM119265v1	COG0230	Ribosomal protein L34	J
Caedimonas_varicaedens_GCA_001192655.1_ASM119265v1	COG0231	Translation elongation factor P (EF-P)/translation initiation factor 5A (eIF-5A)	J
Caedimonas_varicaedens_GCA_001192655.1_ASM119265v1	COG0233	Ribosome recycling factor	J
Caedimonas_varicaedens_GCA_001192655.1_ASM119265v1	COG0234	Co-chaperonin GroES (HSP10)	O
Caedimonas_varicaedens_GCA_001192655.1_ASM119265v1	COG0235	Ribulose-5-phosphate 4-epimerase/Fuculose-1-phosphate aldolase	G
Caedimonas_varicaedens_GCA_001192655.1_ASM119265v1	COG0236	Acyl carrier protein	IQ
Caedimonas_varicaedens_GCA_001192655.1_ASM119265v1	COG0237	Dephospho-CoA kinase	H
Caedimonas_varicaedens_GCA_001192655.1_ASM119265v1	COG0238	Ribosomal protein S18	J
Caedimonas_varicaedens_GCA_001192655.1_ASM119265v1	COG0240	Glycerol-3-phosphate dehydrogenase	C
Caedimonas_varicaedens_GCA_001192655.1_ASM119265v1	COG0241	Histidinol phosphatase or a related phosphatase	E
Caedimonas_varicaedens_GCA_001192655.1_ASM119265v1	COG0242	Peptide deformylase	J
Caedimonas_varicaedens_GCA_001192655.1_ASM119265v1	COG0244	Ribosomal protein L10	J
Caedimonas_varicaedens_GCA_001192655.1_ASM119265v1	COG0248	Exopolyphosphatase/pppGpp-phosphohydrolase	FTP
Caedimonas_varicaedens_GCA_001192655.1_ASM119265v1	COG0249	DNA mismatch repair ATPase MutS	L
Caedimonas_varicaedens_GCA_001192655.1_ASM119265v1	COG0250	Transcription antitermination factor NusG	K
Caedimonas_varicaedens_GCA_001192655.1_ASM119265v1	COG0253	Diaminopimelate epimerase	E
Caedimonas_varicaedens_GCA_001192655.1_ASM119265v1	COG0254	Ribosomal protein L31	J
Caedimonas_varicaedens_GCA_001192655.1_ASM119265v1	COG0255	Ribosomal protein L29	J
Caedimonas_varicaedens_GCA_001192655.1_ASM119265v1	COG0256	Ribosomal protein L18	J
Caedimonas_varicaedens_GCA_001192655.1_ASM119265v1	COG0257	Ribosomal protein L36	J
Caedimonas_varicaedens_GCA_001192655.1_ASM119265v1	COG0258	5'-3' exonuclease	L
Caedimonas_varicaedens_GCA_001192655.1_ASM119265v1	COG0260	Leucyl aminopeptidase	E
Caedimonas_varicaedens_GCA_001192655.1_ASM119265v1	COG0261	Ribosomal protein L21	J
Caedimonas_varicaedens_GCA_001192655.1_ASM119265v1	COG0262	Dihydrofolate reductase	H
Caedimonas_varicaedens_GCA_001192655.1_ASM119265v1	COG0264	Translation elongation factor EF-Ts	J
Caedimonas_varicaedens_GCA_001192655.1_ASM119265v1	COG0265	Periplasmic serine protease, S1-C subfamily, contain C-terminal PDZ domain	O
Caedimonas_varicaedens_GCA_001192655.1_ASM119265v1	COG0266	Formamidopyrimidine-DNA glycosylase	L
Caedimonas_varicaedens_GCA_001192655.1_ASM119265v1	COG0267	Ribosomal protein L33	J
Caedimonas_varicaedens_GCA_001192655.1_ASM119265v1	COG0268	Ribosomal protein S20	J
Caedimonas_varicaedens_GCA_001192655.1_ASM119265v1	COG0270	Site-specific DNA-cytosine methylase	L
Caedimonas_varicaedens_GCA_001192655.1_ASM119265v1	COG0271	Stress-induced morphogen (activity unknown)	T
Caedimonas_varicaedens_GCA_001192655.1_ASM119265v1	COG0272	NAD-dependent DNA ligase	L
Caedimonas_varicaedens_GCA_001192655.1_ASM119265v1	COG0275	16S rRNA C1402 N4-methylase RsmH	J
Caedimonas_varicaedens_GCA_001192655.1_ASM119265v1	COG0276	Protoheme ferro-lyase (ferrochelatase)	H
Caedimonas_varicaedens_GCA_001192655.1_ASM119265v1	COG0277	FAD/FMN-containing dehydrogenase	C
Caedimonas_varicaedens_GCA_001192655.1_ASM119265v1	COG0278	Glutaredoxin-related protein	O
Caedimonas_varicaedens_GCA_001192655.1_ASM119265v1	COG0279	Phosphoheptose isomerase	G
Caedimonas_varicaedens_GCA_001192655.1_ASM119265v1	COG0280	Phosphotransacetylase	C
Caedimonas_varicaedens_GCA_001192655.1_ASM119265v1	COG0282	Acetate kinase	C
Caedimonas_varicaedens_GCA_001192655.1_ASM119265v1	COG0283	Cytidylate kinase	F
Caedimonas_varicaedens_GCA_001192655.1_ASM119265v1	COG0285	Folylpolyglutamate synthase/Dihydropteroate synthase	H
Caedimonas_varicaedens_GCA_001192655.1_ASM119265v1	COG0286	Type I restriction-modification system, DNA methylase subunit	V
Caedimonas_varicaedens_GCA_001192655.1_ASM119265v1	COG0288	Carbonic anhydrase	P
Caedimonas_varicaedens_GCA_001192655.1_ASM119265v1	COG0289	Dihydrodipicolinate reductase	E
Caedimonas_varicaedens_GCA_001192655.1_ASM119265v1	COG0290	Translation initiation factor IF-3	J
Caedimonas_varicaedens_GCA_001192655.1_ASM119265v1	COG0291	Ribosomal protein L35	J
Caedimonas_varicaedens_GCA_001192655.1_ASM119265v1	COG0292	Ribosomal protein L20	J
Caedimonas_varicaedens_GCA_001192655.1_ASM119265v1	COG0293	23S rRNA U2552 (ribose-2'-O)-methylase RlmE/FtsJ	J
Caedimonas_varicaedens_GCA_001192655.1_ASM119265v1	COG0294	Dihydropteroate synthase	H
Caedimonas_varicaedens_GCA_001192655.1_ASM119265v1	COG0295	Cytidine deaminase	F
Caedimonas_varicaedens_GCA_001192655.1_ASM119265v1	COG0300	Short-chain dehydrogenase	R
Caedimonas_varicaedens_GCA_001192655.1_ASM119265v1	COG0304	3-oxoacyl-(acyl-carrier-protein) synthase	IQ
Caedimonas_varicaedens_GCA_001192655.1_ASM119265v1	COG0305	Replicative DNA helicase	L
Caedimonas_varicaedens_GCA_001192655.1_ASM119265v1	COG0312	Predicted Zn-dependent protease or its inactivated homolog	R
Caedimonas_varicaedens_GCA_001192655.1_ASM119265v1	COG0313	16S rRNA C1402 (ribose-2'-O) methylase RsmI	J
Caedimonas_varicaedens_GCA_001192655.1_ASM119265v1	COG0316	Fe-S cluster assembly iron-binding protein IscA	O
Caedimonas_varicaedens_GCA_001192655.1_ASM119265v1	COG0317	(p)ppGpp synthase/hydrolase, HD superfamily	TK
Caedimonas_varicaedens_GCA_001192655.1_ASM119265v1	COG0318	Acyl-CoA synthetase (AMP-forming)/AMP-acid ligase II	IQ
Caedimonas_varicaedens_GCA_001192655.1_ASM119265v1	COG0319	ssRNA-specific RNase YbeY, 16S rRNA maturation enzyme	J
Caedimonas_varicaedens_GCA_001192655.1_ASM119265v1	COG0320	Lipoate synthase	H
Caedimonas_varicaedens_GCA_001192655.1_ASM119265v1	COG0321	Lipoate-protein ligase B	H
Caedimonas_varicaedens_GCA_001192655.1_ASM119265v1	COG0322	Excinuclease UvrABC, nuclease subunit	L
Caedimonas_varicaedens_GCA_001192655.1_ASM119265v1	COG0323	DNA mismatch repair ATPase MutL	L
Caedimonas_varicaedens_GCA_001192655.1_ASM119265v1	COG0324	tRNA A37 N6-isopentenylltransferase MiaA	J
Caedimonas_varicaedens_GCA_001192655.1_ASM119265v1	COG0328	Ribonuclease HI	L
Caedimonas_varicaedens_GCA_001192655.1_ASM119265v1	COG0329	Dihydrodipicolinate synthase/N-acetylneuraminate lyase	EM
Caedimonas_varicaedens_GCA_001192655.1_ASM119265v1	COG0330	Regulator of protease activity HflC, stomatin/prohibitin superfamily	O
Caedimonas_varicaedens_GCA_001192655.1_ASM119265v1	COG0331	Malonyl CoA-acyl carrier protein transacylase	I
Caedimonas_varicaedens_GCA_001192655.1_ASM119265v1	COG0332	3-oxoacyl-[acyl-carrier-protein] synthase III	I
Caedimonas_varicaedens_GCA_001192655.1_ASM119265v1	COG0333	Ribosomal protein L32	J
Caedimonas_varicaedens_GCA_001192655.1_ASM119265v1	COG0335	Ribosomal protein L19	J
Caedimonas_varicaedens_GCA_001192655.1_ASM119265v1	COG0336	tRNA G37 N-methylase TrmD	J
Caedimonas_varicaedens_GCA_001192655.1_ASM119265v1	COG0337	3-dehydroquinate synthetase	E
Caedimonas_varicaedens_GCA_001192655.1_ASM119265v1	COG0338	Site-specific DNA-adenine methylase	L
Caedimonas_varicaedens_GCA_001192655.1_ASM119265v1	COG0340	Biotin-(acetyl-CoA carboxylase) ligase	H
Caedimonas_varicaedens_GCA_001192655.1_ASM119265v1	COG0341	Preprotein translocase subunit SecF	U
Caedimonas_varicaedens_GCA_001192655.1_ASM119265v1	COG0342	Preprotein translocase subunit SecD	U
Caedimonas_varicaedens_GCA_001192655.1_ASM119265v1	COG0343	Queuine/archaeosine tRNA-ribosyltransferase	J
Caedimonas_varicaedens_GCA_001192655.1_ASM119265v1	COG0344	Phospholipid biosynthesis protein PlsY, probable glycerol-3-phosphate acyltransferase	I
Caedimonas_varicaedens_GCA_001192655.1_ASM119265v1	COG0345	Pyrroline-5-carboxylate reductase	E
Caedimonas_varicaedens_GCA_001192655.1_ASM119265v1	COG0346	Catechol 2,3-dioxygenase or other lactoylglutathione lyase family enzyme	Q
Caedimonas_varicaedens_GCA_001192655.1_ASM119265v1	COG0349	Ribonuclease D	J
Caedimonas_varicaedens_GCA_001192655.1_ASM119265v1	COG0350	O6-methylguanine-DNA--protein-cysteine methyltransferase	L
Caedimonas_varicaedens_GCA_001192655.1_ASM119265v1	COG0351	Hydroxymethylpyrimidine/phosphomethylpyrimidine kinase	H
Caedimonas_varicaedens_GCA_001192655.1_ASM119265v1	COG0352	Thiamine monophosphate synthase	H
Caedimonas_varicaedens_GCA_001192655.1_ASM119265v1	COG0353	Recombinational DNA repair protein RecR	L
Caedimonas_varicaedens_GCA_001192655.1_ASM119265v1	COG0355	FoF1-type ATP synthase, epsilon subunit	C
Caedimonas_varicaedens_GCA_001192655.1_ASM119265v1	COG0356	FoF1-type ATP synthase, membrane subunit a	C
Caedimonas_varicaedens_GCA_001192655.1_ASM119265v1	COG0357	16S rRNA G527 N7-methylase RsmG (former glucose-inhibited division protein B)	J
Caedimonas_varicaedens_GCA_001192655.1_ASM119265v1	COG0358	DNA primase (bacterial type)	L
Caedimonas_varicaedens_GCA_001192655.1_ASM119265v1	COG0359	Ribosomal protein L9	J
Caedimonas_varicaedens_GCA_001192655.1_ASM119265v1	COG0360	Ribosomal protein S6	J
Caedimonas_varicaedens_GCA_001192655.1_ASM119265v1	COG0361	Translation initiation factor IF-1	J
Caedimonas_varicaedens_GCA_001192655.1_ASM119265v1	COG0365	Acyl-coenzyme A synthetase/AMP-(fatty) acid ligase	I
Caedimonas_varicaedens_GCA_001192655.1_ASM119265v1	COG0367	Asparagine synthetase B (glutamine-hydrolyzing)	E
Caedimonas_varicaedens_GCA_001192655.1_ASM119265v1	COG0372	Citrate synthase	C
Caedimonas_varicaedens_GCA_001192655.1_ASM119265v1	COG0377	NADH:ubiquinone oxidoreductase 20 kD subunit (chhain B) or related Fe-S oxidoreductase	C
Caedimonas_varicaedens_GCA_001192655.1_ASM119265v1	COG0382	4-hydroxybenzoate polyprenyltransferase	H
Caedimonas_varicaedens_GCA_001192655.1_ASM119265v1	COG0392	Uncharacterized membrane protein YbhN, UPF0104 family	S
Caedimonas_varicaedens_GCA_001192655.1_ASM119265v1	COG0399	dTDP-4-amino-4,6-dideoxygalactose transaminase	M
Caedimonas_varicaedens_GCA_001192655.1_ASM119265v1	COG0400	Predicted esterase	R
Caedimonas_varicaedens_GCA_001192655.1_ASM119265v1	COG0407	Uroporphyrinogen-III decarboxylase	H
Caedimonas_varicaedens_GCA_001192655.1_ASM119265v1	COG0408	Coproporphyrinogen III oxidase	H
Caedimonas_varicaedens_GCA_001192655.1_ASM119265v1	COG0415	Deoxyribodipyrimidine photolyase	L
Caedimonas_varicaedens_GCA_001192655.1_ASM119265v1	COG0416	Fatty acid/phospholipid biosynthesis enzyme	I
Caedimonas_varicaedens_GCA_001192655.1_ASM119265v1	COG0420	DNA repair exonuclease SbcCD nuclease subunit	L
Caedimonas_varicaedens_GCA_001192655.1_ASM119265v1	COG0421	Spermidine synthase	E
Caedimonas_varicaedens_GCA_001192655.1_ASM119265v1	COG0424	Predicted house-cleaning NTP pyrophosphatase, Maf/HAM1 superfamily	Q
Caedimonas_varicaedens_GCA_001192655.1_ASM119265v1	COG0436	Aspartate/methionine/tyrosine aminotransferase	E
Caedimonas_varicaedens_GCA_001192655.1_ASM119265v1	COG0438	Glycosyltransferase involved in cell wall bisynthesis	M
Caedimonas_varicaedens_GCA_001192655.1_ASM119265v1	COG0439	Biotin carboxylase	I
Caedimonas_varicaedens_GCA_001192655.1_ASM119265v1	COG0441	Threonyl-tRNA synthetase	J
Caedimonas_varicaedens_GCA_001192655.1_ASM119265v1	COG0442	Prolyl-tRNA synthetase	J
Caedimonas_varicaedens_GCA_001192655.1_ASM119265v1	COG0443	Molecular chaperone DnaK (HSP70)	O
Caedimonas_varicaedens_GCA_001192655.1_ASM119265v1	COG0449	Glucosamine 6-phosphate synthetase, contains amidotransferase and phosphosugar isomerase domains	M
Caedimonas_varicaedens_GCA_001192655.1_ASM119265v1	COG0450	Alkyl hydroperoxide reductase subunit AhpC (peroxiredoxin)	V
Caedimonas_varicaedens_GCA_001192655.1_ASM119265v1	COG0451	Nucleoside-diphosphate-sugar epimerase	M
Caedimonas_varicaedens_GCA_001192655.1_ASM119265v1	COG0455	MinD-like ATPase involved in chromosome partitioning or flagellar assembly	DN
Caedimonas_varicaedens_GCA_001192655.1_ASM119265v1	COG0456	Ribosomal protein S18 acetylase RimI and related acetyltransferases	J
Caedimonas_varicaedens_GCA_001192655.1_ASM119265v1	COG0457	Tetratricopeptide (TPR) repeat	R
Caedimonas_varicaedens_GCA_001192655.1_ASM119265v1	COG0459	Chaperonin GroEL (HSP60 family)	O
Caedimonas_varicaedens_GCA_001192655.1_ASM119265v1	COG0462	Phosphoribosylpyrophosphate synthetase	FE
Caedimonas_varicaedens_GCA_001192655.1_ASM119265v1	COG0463	Glycosyltransferase involved in cell wall bisynthesis	M
Caedimonas_varicaedens_GCA_001192655.1_ASM119265v1	COG0465	ATP-dependent Zn proteases	O
Caedimonas_varicaedens_GCA_001192655.1_ASM119265v1	COG0466	ATP-dependent Lon protease, bacterial type	O
Caedimonas_varicaedens_GCA_001192655.1_ASM119265v1	COG0468	RecA/RadA recombinase	L
Caedimonas_varicaedens_GCA_001192655.1_ASM119265v1	COG0469	Pyruvate kinase	G
Caedimonas_varicaedens_GCA_001192655.1_ASM119265v1	COG0470	DNA polymerase III, delta prime subunit	L
Caedimonas_varicaedens_GCA_001192655.1_ASM119265v1	COG0472	UDP-N-acetylmuramyl pentapeptide phosphotransferase/UDP-N-acetylglucosamine-1-phosphate transferase	M
Caedimonas_varicaedens_GCA_001192655.1_ASM119265v1	COG0473	Isocitrate/isopropylmalate dehydrogenase	CE
Caedimonas_varicaedens_GCA_001192655.1_ASM119265v1	COG0474	Magnesium-transporting ATPase (P-type)	P
Caedimonas_varicaedens_GCA_001192655.1_ASM119265v1	COG0475	Kef-type K+ transport system, membrane component KefB	P
Caedimonas_varicaedens_GCA_001192655.1_ASM119265v1	COG0477	MFS family permease	GEPR
Caedimonas_varicaedens_GCA_001192655.1_ASM119265v1	COG0479	Succinate dehydrogenase/fumarate reductase, Fe-S protein subunit	C
Caedimonas_varicaedens_GCA_001192655.1_ASM119265v1	COG0480	Translation elongation factor EF-G, a GTPase	J
Caedimonas_varicaedens_GCA_001192655.1_ASM119265v1	COG0481	Translation elongation factor EF-4, membrane-bound GTPase	J
Caedimonas_varicaedens_GCA_001192655.1_ASM119265v1	COG0482	tRNA U34 2-thiouridine synthase MnmA/TrmU, contains the PP-loop ATPase domain	J
Caedimonas_varicaedens_GCA_001192655.1_ASM119265v1	COG0483	Archaeal fructose-1,6-bisphosphatase or related enzyme of inositol monophosphatase family	G
Caedimonas_varicaedens_GCA_001192655.1_ASM119265v1	COG0484	DnaJ-class molecular chaperone with C-terminal Zn finger domain	O
Caedimonas_varicaedens_GCA_001192655.1_ASM119265v1	COG0488	ATPase components of ABC transporters with duplicated ATPase domains	R
Caedimonas_varicaedens_GCA_001192655.1_ASM119265v1	COG0489	Chromosome partitioning ATPase, Mrp family, contains Fe-S cluster	D
Caedimonas_varicaedens_GCA_001192655.1_ASM119265v1	COG0492	Thioredoxin reductase	O
Caedimonas_varicaedens_GCA_001192655.1_ASM119265v1	COG0494	8-oxo-dGTP pyrophosphatase MutT and related house-cleaning NTP pyrophosphohydrolases, NUDIX family	V
Caedimonas_varicaedens_GCA_001192655.1_ASM119265v1	COG0495	Leucyl-tRNA synthetase	J
Caedimonas_varicaedens_GCA_001192655.1_ASM119265v1	COG0496	Broad specificity polyphosphatase and 5'/3'-nucleotidase SurE	L
Caedimonas_varicaedens_GCA_001192655.1_ASM119265v1	COG0497	DNA repair ATPase RecN	L
Caedimonas_varicaedens_GCA_001192655.1_ASM119265v1	COG0500	SAM-dependent methyltransferase	QR
Caedimonas_varicaedens_GCA_001192655.1_ASM119265v1	COG0504	CTP synthase (UTP-ammonia lyase)	F
Caedimonas_varicaedens_GCA_001192655.1_ASM119265v1	COG0506	Proline dehydrogenase	E
Caedimonas_varicaedens_GCA_001192655.1_ASM119265v1	COG0507	ATP-dependent exoDNAse (exonuclease V), alpha subunit, helicase superfamily I	L
Caedimonas_varicaedens_GCA_001192655.1_ASM119265v1	COG0508	Pyruvate/2-oxoglutarate dehydrogenase complex, dihydrolipoamide acyltransferase (E2) component	C
Caedimonas_varicaedens_GCA_001192655.1_ASM119265v1	COG0511	Biotin carboxyl carrier protein	HI
Caedimonas_varicaedens_GCA_001192655.1_ASM119265v1	COG0513	Superfamily II DNA and RNA helicase	L
Caedimonas_varicaedens_GCA_001192655.1_ASM119265v1	COG0515	Serine/threonine protein kinase	T
Caedimonas_varicaedens_GCA_001192655.1_ASM119265v1	COG0517	CBS domain	T
Caedimonas_varicaedens_GCA_001192655.1_ASM119265v1	COG0524	Sugar or nucleoside kinase, ribokinase family	G
Caedimonas_varicaedens_GCA_001192655.1_ASM119265v1	COG0525	Valyl-tRNA synthetase	J
Caedimonas_varicaedens_GCA_001192655.1_ASM119265v1	COG0526	Thiol-disulfide isomerase or thioredoxin	O
Caedimonas_varicaedens_GCA_001192655.1_ASM119265v1	COG0527	Aspartokinase	E
Caedimonas_varicaedens_GCA_001192655.1_ASM119265v1	COG0528	Uridylate kinase	F
Caedimonas_varicaedens_GCA_001192655.1_ASM119265v1	COG0531	Amino acid transporter	E
Caedimonas_varicaedens_GCA_001192655.1_ASM119265v1	COG0532	Translation initiation factor IF-2, a GTPase	J
Caedimonas_varicaedens_GCA_001192655.1_ASM119265v1	COG0533	tRNA A37 threonylcarbamoyltransferase TsaD	J
Caedimonas_varicaedens_GCA_001192655.1_ASM119265v1	COG0536	GTPase involved in cell partioning and DNA repair	DL
Caedimonas_varicaedens_GCA_001192655.1_ASM119265v1	COG0537	Diadenosine tetraphosphate (Ap4A) hydrolase or other HIT family hydrolase	FGR
Caedimonas_varicaedens_GCA_001192655.1_ASM119265v1	COG0539	Ribosomal protein S1	J
Caedimonas_varicaedens_GCA_001192655.1_ASM119265v1	COG0541	Signal recognition particle GTPase	U
Caedimonas_varicaedens_GCA_001192655.1_ASM119265v1	COG0542	ATP-dependent Clp protease ATP-binding subunit ClpA	O
Caedimonas_varicaedens_GCA_001192655.1_ASM119265v1	COG0544	FKBP-type peptidyl-prolyl cis-trans isomerase (trigger factor)	O
Caedimonas_varicaedens_GCA_001192655.1_ASM119265v1	COG0546	Phosphoglycolate phosphatase, HAD superfamily	C
Caedimonas_varicaedens_GCA_001192655.1_ASM119265v1	COG0550	DNA topoisomerase IA	L
Caedimonas_varicaedens_GCA_001192655.1_ASM119265v1	COG0552	Signal recognition particle GTPase	U
Caedimonas_varicaedens_GCA_001192655.1_ASM119265v1	COG0553	Superfamily II DNA or RNA helicase, SNF2 family	KL
Caedimonas_varicaedens_GCA_001192655.1_ASM119265v1	COG0556	Excinuclease UvrABC helicase subunit UvrB	L
Caedimonas_varicaedens_GCA_001192655.1_ASM119265v1	COG0557	Exoribonuclease R	K
Caedimonas_varicaedens_GCA_001192655.1_ASM119265v1	COG0558	Phosphatidylglycerophosphate synthase	I
Caedimonas_varicaedens_GCA_001192655.1_ASM119265v1	COG0563	Adenylate kinase or related kinase	F
Caedimonas_varicaedens_GCA_001192655.1_ASM119265v1	COG0564	Pseudouridylate synthase, 23S rRNA- or tRNA-specific	J
Caedimonas_varicaedens_GCA_001192655.1_ASM119265v1	COG0565	tRNA C32,U32 (ribose-2'-O)-methylase TrmJ or a related methyltransferase	J
Caedimonas_varicaedens_GCA_001192655.1_ASM119265v1	COG0566	tRNA G18 (ribose-2'-O)-methylase SpoU	J
Caedimonas_varicaedens_GCA_001192655.1_ASM119265v1	COG0567	2-oxoglutarate dehydrogenase complex, dehydrogenase (E1) component, and related enzymes	C
Caedimonas_varicaedens_GCA_001192655.1_ASM119265v1	COG0568	DNA-directed RNA polymerase, sigma subunit (sigma70/sigma32)	K
Caedimonas_varicaedens_GCA_001192655.1_ASM119265v1	COG0569	Trk K+ transport system, NAD-binding component	P
Caedimonas_varicaedens_GCA_001192655.1_ASM119265v1	COG0571	dsRNA-specific ribonuclease	K
Caedimonas_varicaedens_GCA_001192655.1_ASM119265v1	COG0573	ABC-type phosphate transport system, permease component	P
Caedimonas_varicaedens_GCA_001192655.1_ASM119265v1	COG0574	Phosphoenolpyruvate synthase/pyruvate phosphate dikinase	G
Caedimonas_varicaedens_GCA_001192655.1_ASM119265v1	COG0575	CDP-diglyceride synthetase	I
Caedimonas_varicaedens_GCA_001192655.1_ASM119265v1	COG0576	Molecular chaperone GrpE (heat shock protein)	O
Caedimonas_varicaedens_GCA_001192655.1_ASM119265v1	COG0577	ABC-type antimicrobial peptide transport system, permease component	V
Caedimonas_varicaedens_GCA_001192655.1_ASM119265v1	COG0581	ABC-type phosphate transport system, permease component	P
Caedimonas_varicaedens_GCA_001192655.1_ASM119265v1	COG0582	Integrase	LX
Caedimonas_varicaedens_GCA_001192655.1_ASM119265v1	COG0583	DNA-binding transcriptional regulator, LysR family	K
Caedimonas_varicaedens_GCA_001192655.1_ASM119265v1	COG0584	Glycerophosphoryl diester phosphodiesterase	I
Caedimonas_varicaedens_GCA_001192655.1_ASM119265v1	COG0586	Uncharacterized membrane protein DedA, SNARE-associated domain	S
Caedimonas_varicaedens_GCA_001192655.1_ASM119265v1	COG0587	DNA polymerase III, alpha subunit	L
Caedimonas_varicaedens_GCA_001192655.1_ASM119265v1	COG0589	Nucleotide-binding universal stress protein, UspA family	T
Caedimonas_varicaedens_GCA_001192655.1_ASM119265v1	COG0590	tRNA(Arg) A34 adenosine deaminase TadA	J
Caedimonas_varicaedens_GCA_001192655.1_ASM119265v1	COG0591	Na+/proline symporter	E
Caedimonas_varicaedens_GCA_001192655.1_ASM119265v1	COG0592	DNA polymerase III sliding clamp (beta) subunit, PCNA homolog	L
Caedimonas_varicaedens_GCA_001192655.1_ASM119265v1	COG0593	Chromosomal replication initiation ATPase DnaA	L
Caedimonas_varicaedens_GCA_001192655.1_ASM119265v1	COG0594	RNase P protein component	J
Caedimonas_varicaedens_GCA_001192655.1_ASM119265v1	COG0595	mRNA degradation ribonuclease J1/J2	J
Caedimonas_varicaedens_GCA_001192655.1_ASM119265v1	COG0597	Lipoprotein signal peptidase	MU
Caedimonas_varicaedens_GCA_001192655.1_ASM119265v1	COG0605	Superoxide dismutase	P
Caedimonas_varicaedens_GCA_001192655.1_ASM119265v1	COG0606	Predicted ATPase with chaperone activity	O
Caedimonas_varicaedens_GCA_001192655.1_ASM119265v1	COG0607	Rhodanese-related sulfurtransferase	P
Caedimonas_varicaedens_GCA_001192655.1_ASM119265v1	COG0608	Single-stranded DNA-specific exonuclease, DHH superfamily, may be involved in archaeal DNA replication intiation	L
Caedimonas_varicaedens_GCA_001192655.1_ASM119265v1	COG0610	Type I site-specific restriction-modification system, R (restriction) subunit and related helicases ...	V
Caedimonas_varicaedens_GCA_001192655.1_ASM119265v1	COG0611	Thiamine monophosphate kinase	H
Caedimonas_varicaedens_GCA_001192655.1_ASM119265v1	COG0612	Predicted Zn-dependent peptidase	R
Caedimonas_varicaedens_GCA_001192655.1_ASM119265v1	COG0615	Glycerol-3-phosphate cytidylyltransferase, cytidylyltransferase family	M
Caedimonas_varicaedens_GCA_001192655.1_ASM119265v1	COG0616	Periplasmic serine protease, ClpP class	O
Caedimonas_varicaedens_GCA_001192655.1_ASM119265v1	COG0617	tRNA nucleotidyltransferase/poly(A) polymerase	J
Caedimonas_varicaedens_GCA_001192655.1_ASM119265v1	COG0621	tRNA A37 methylthiotransferase MiaB	J
Caedimonas_varicaedens_GCA_001192655.1_ASM119265v1	COG0623	Enoyl-[acyl-carrier-protein] reductase (NADH)	I
Caedimonas_varicaedens_GCA_001192655.1_ASM119265v1	COG0624	Acetylornithine deacetylase/Succinyl-diaminopimelate desuccinylase or related deacylase	E
Caedimonas_varicaedens_GCA_001192655.1_ASM119265v1	COG0625	Glutathione S-transferase	O
Caedimonas_varicaedens_GCA_001192655.1_ASM119265v1	COG0628	Predicted PurR-regulated permease PerM	R
Caedimonas_varicaedens_GCA_001192655.1_ASM119265v1	COG0629	Single-stranded DNA-binding protein	L
Caedimonas_varicaedens_GCA_001192655.1_ASM119265v1	COG0632	Holliday junction resolvasome RuvABC DNA-binding subunit	L
Caedimonas_varicaedens_GCA_001192655.1_ASM119265v1	COG0633	Ferredoxin	C
Caedimonas_varicaedens_GCA_001192655.1_ASM119265v1	COG0635	Coproporphyrinogen III oxidase or related Fe-S oxidoreductase	H
Caedimonas_varicaedens_GCA_001192655.1_ASM119265v1	COG0636	FoF1-type ATP synthase, membrane subunit c/Archaeal/vacuolar-type H+-ATPase, subunit K	C
Caedimonas_varicaedens_GCA_001192655.1_ASM119265v1	COG0637	Beta-phosphoglucomutase or related phosphatase, HAD superfamily	GR
Caedimonas_varicaedens_GCA_001192655.1_ASM119265v1	COG0638	20S proteasome, alpha and beta subunits	O
Caedimonas_varicaedens_GCA_001192655.1_ASM119265v1	COG0644	Dehydrogenase (flavoprotein)	C
Caedimonas_varicaedens_GCA_001192655.1_ASM119265v1	COG0647	Ribonucleotide monophosphatase NagD, HAD superfamily	F
Caedimonas_varicaedens_GCA_001192655.1_ASM119265v1	COG0649	NADH:ubiquinone oxidoreductase 49 kD subunit (chain D)	C
Caedimonas_varicaedens_GCA_001192655.1_ASM119265v1	COG0653	Preprotein translocase subunit SecA (ATPase, RNA helicase)	U
Caedimonas_varicaedens_GCA_001192655.1_ASM119265v1	COG0654	2-polyprenyl-6-methoxyphenol hydroxylase and related FAD-dependent oxidoreductases	HC
Caedimonas_varicaedens_GCA_001192655.1_ASM119265v1	COG0657	Acetyl esterase/lipase	I
Caedimonas_varicaedens_GCA_001192655.1_ASM119265v1	COG0658	Predicted membrane metal-binding protein	R
Caedimonas_varicaedens_GCA_001192655.1_ASM119265v1	COG0661	Predicted unusual protein kinase regulating ubiquinone biosynthesis, AarF/ABC1/UbiB family	HT
Caedimonas_varicaedens_GCA_001192655.1_ASM119265v1	COG0662	Mannose-6-phosphate isomerase, cupin superfamily	G
Caedimonas_varicaedens_GCA_001192655.1_ASM119265v1	COG0664	cAMP-binding domain of CRP or a regulatory subunit of cAMP-dependent protein kinases	T
Caedimonas_varicaedens_GCA_001192655.1_ASM119265v1	COG0668	Small-conductance mechanosensitive channel	M
Caedimonas_varicaedens_GCA_001192655.1_ASM119265v1	COG0669	Phosphopantetheine adenylyltransferase	H
Caedimonas_varicaedens_GCA_001192655.1_ASM119265v1	COG0670	Integral membrane protein, interacts with FtsH	R
Caedimonas_varicaedens_GCA_001192655.1_ASM119265v1	COG0671	Membrane-associated phospholipid phosphatase	I
Caedimonas_varicaedens_GCA_001192655.1_ASM119265v1	COG0673	Predicted dehydrogenase	R
Caedimonas_varicaedens_GCA_001192655.1_ASM119265v1	COG0677	UDP-N-acetyl-D-mannosaminuronate dehydrogenase	M
Caedimonas_varicaedens_GCA_001192655.1_ASM119265v1	COG0681	Signal peptidase I	U
Caedimonas_varicaedens_GCA_001192655.1_ASM119265v1	COG0682	Prolipoprotein diacylglyceryltransferase	M
Caedimonas_varicaedens_GCA_001192655.1_ASM119265v1	COG0683	ABC-type branched-chain amino acid transport system, periplasmic component	E
Caedimonas_varicaedens_GCA_001192655.1_ASM119265v1	COG0686	Alanine dehydrogenase	E
Caedimonas_varicaedens_GCA_001192655.1_ASM119265v1	COG0687	Spermidine/putrescine-binding periplasmic protein	E
Caedimonas_varicaedens_GCA_001192655.1_ASM119265v1	COG0688	Phosphatidylserine decarboxylase	I
Caedimonas_varicaedens_GCA_001192655.1_ASM119265v1	COG0689	Ribonuclease PH	J
Caedimonas_varicaedens_GCA_001192655.1_ASM119265v1	COG0690	Preprotein translocase subunit SecE	U
Caedimonas_varicaedens_GCA_001192655.1_ASM119265v1	COG0694	Fe-S cluster biogenesis protein NfuA, 4Fe-4S-binding domain	O
Caedimonas_varicaedens_GCA_001192655.1_ASM119265v1	COG0695	Glutaredoxin	O
Caedimonas_varicaedens_GCA_001192655.1_ASM119265v1	COG0696	Phosphoglycerate mutase (BPG-independent, AlkP superfamily)	G
Caedimonas_varicaedens_GCA_001192655.1_ASM119265v1	COG0697	Permease of the drug/metabolite transporter (DMT) superfamily	GER
Caedimonas_varicaedens_GCA_001192655.1_ASM119265v1	COG0698	Ribose 5-phosphate isomerase RpiB	G
Caedimonas_varicaedens_GCA_001192655.1_ASM119265v1	COG0699	Replication fork clamp-binding protein CrfC (dynamin-like GTPase family)	L
Caedimonas_varicaedens_GCA_001192655.1_ASM119265v1	COG0703	Shikimate kinase	E
Caedimonas_varicaedens_GCA_001192655.1_ASM119265v1	COG0704	Phosphate uptake regulator	P
Caedimonas_varicaedens_GCA_001192655.1_ASM119265v1	COG0706	Membrane protein insertase Oxa1/YidC/SpoIIIJ, required for the localization of integral membrane proteins	M
Caedimonas_varicaedens_GCA_001192655.1_ASM119265v1	COG0707	UDP-N-acetylglucosamine:LPS N-acetylglucosamine transferase	M
Caedimonas_varicaedens_GCA_001192655.1_ASM119265v1	COG0708	Exonuclease III	L
Caedimonas_varicaedens_GCA_001192655.1_ASM119265v1	COG0711	FoF1-type ATP synthase, membrane subunit b or b'	C
Caedimonas_varicaedens_GCA_001192655.1_ASM119265v1	COG0712	FoF1-type ATP synthase, delta subunit	C
Caedimonas_varicaedens_GCA_001192655.1_ASM119265v1	COG0713	NADH:ubiquinone oxidoreductase subunit 11 or 4L (chain K)	C
Caedimonas_varicaedens_GCA_001192655.1_ASM119265v1	COG0717	Deoxycytidine triphosphate deaminase	F
Caedimonas_varicaedens_GCA_001192655.1_ASM119265v1	COG0718	Conserved DNA-binding protein YbaB (function unknown)	R
Caedimonas_varicaedens_GCA_001192655.1_ASM119265v1	COG0719	Fe-S cluster assembly scaffold protein SufB	O
Caedimonas_varicaedens_GCA_001192655.1_ASM119265v1	COG0721	Asp-tRNAAsn/Glu-tRNAGln amidotransferase C subunit	J
Caedimonas_varicaedens_GCA_001192655.1_ASM119265v1	COG0723	Rieske Fe-S protein	C
Caedimonas_varicaedens_GCA_001192655.1_ASM119265v1	COG0724	RNA recognition motif (RRM) domain	J
Caedimonas_varicaedens_GCA_001192655.1_ASM119265v1	COG0728	Peptidoglycan biosynthesis protein MviN/MurJ, putative lipid II flippase	M
Caedimonas_varicaedens_GCA_001192655.1_ASM119265v1	COG0729	Outer membrane translocation and assembly module TamA	M
Caedimonas_varicaedens_GCA_001192655.1_ASM119265v1	COG0730	Uncharacterized membrane protein YfcA	S
Caedimonas_varicaedens_GCA_001192655.1_ASM119265v1	COG0732	Restriction endonuclease S subunit	V
Caedimonas_varicaedens_GCA_001192655.1_ASM119265v1	COG0736	Phosphopantetheinyl transferase (holo-ACP synthase)	I
Caedimonas_varicaedens_GCA_001192655.1_ASM119265v1	COG0739	Murein DD-endopeptidase MepM and murein hydrolase activator NlpD, contain LysM domain	M
Caedimonas_varicaedens_GCA_001192655.1_ASM119265v1	COG0740	ATP-dependent protease ClpP, protease subunit	O
Caedimonas_varicaedens_GCA_001192655.1_ASM119265v1	COG0741	Soluble lytic murein transglycosylase and related regulatory proteins (some contain LysM/invasin domains)	M
Caedimonas_varicaedens_GCA_001192655.1_ASM119265v1	COG0744	Membrane carboxypeptidase (penicillin-binding protein)	M
Caedimonas_varicaedens_GCA_001192655.1_ASM119265v1	COG0745	DNA-binding response regulator, OmpR family, contains REC and winged-helix (wHTH) domain	TK
Caedimonas_varicaedens_GCA_001192655.1_ASM119265v1	COG0750	Membrane-associated protease RseP, regulator of RpoE activity	OK
Caedimonas_varicaedens_GCA_001192655.1_ASM119265v1	COG0751	Glycyl-tRNA synthetase, beta subunit	J
Caedimonas_varicaedens_GCA_001192655.1_ASM119265v1	COG0752	Glycyl-tRNA synthetase, alpha subunit	J
Caedimonas_varicaedens_GCA_001192655.1_ASM119265v1	COG0755	ABC-type transport system involved in cytochrome c biogenesis, permease component	O
Caedimonas_varicaedens_GCA_001192655.1_ASM119265v1	COG0756	dUTPase	FV
Caedimonas_varicaedens_GCA_001192655.1_ASM119265v1	COG0758	Predicted Rossmann fold nucleotide-binding protein DprA/Smf involved in DNA uptake	L
Caedimonas_varicaedens_GCA_001192655.1_ASM119265v1	COG0760	Parvulin-like peptidyl-prolyl isomerase	O
Caedimonas_varicaedens_GCA_001192655.1_ASM119265v1	COG0762	Uncharacterized conserved protein YggT, Ycf19 family	S
Caedimonas_varicaedens_GCA_001192655.1_ASM119265v1	COG0763	Lipid A disaccharide synthetase	M
Caedimonas_varicaedens_GCA_001192655.1_ASM119265v1	COG0764	3-hydroxymyristoyl/3-hydroxydecanoyl-(acyl carrier protein) dehydratase	I
Caedimonas_varicaedens_GCA_001192655.1_ASM119265v1	COG0765	ABC-type amino acid transport system, permease component	E
Caedimonas_varicaedens_GCA_001192655.1_ASM119265v1	COG0766	UDP-N-acetylglucosamine enolpyruvyl transferase	M
Caedimonas_varicaedens_GCA_001192655.1_ASM119265v1	COG0767	ABC-type transporter Mla maintaining outer membrane lipid asymmetry, permease component MlaE	M
Caedimonas_varicaedens_GCA_001192655.1_ASM119265v1	COG0768	Cell division protein FtsI/penicillin-binding protein 2	DM
Caedimonas_varicaedens_GCA_001192655.1_ASM119265v1	COG0769	UDP-N-acetylmuramyl tripeptide synthase	M
Caedimonas_varicaedens_GCA_001192655.1_ASM119265v1	COG0770	UDP-N-acetylmuramyl pentapeptide synthase	M
Caedimonas_varicaedens_GCA_001192655.1_ASM119265v1	COG0771	UDP-N-acetylmuramoylalanine-D-glutamate ligase	M
Caedimonas_varicaedens_GCA_001192655.1_ASM119265v1	COG0772	Bacterial cell division protein FtsW, lipid II flippase	D
Caedimonas_varicaedens_GCA_001192655.1_ASM119265v1	COG0773	UDP-N-acetylmuramate-alanine ligase	M
Caedimonas_varicaedens_GCA_001192655.1_ASM119265v1	COG0774	UDP-3-O-acyl-N-acetylglucosamine deacetylase	M
Caedimonas_varicaedens_GCA_001192655.1_ASM119265v1	COG0775	Nucleoside phosphorylase	F
Caedimonas_varicaedens_GCA_001192655.1_ASM119265v1	COG0776	Bacterial nucleoid DNA-binding protein	L
Caedimonas_varicaedens_GCA_001192655.1_ASM119265v1	COG0777	Acetyl-CoA carboxylase beta subunit	I
Caedimonas_varicaedens_GCA_001192655.1_ASM119265v1	COG0779	Ribosome maturation factor RimP	J
Caedimonas_varicaedens_GCA_001192655.1_ASM119265v1	COG0781	Transcription termination factor NusB	K
Caedimonas_varicaedens_GCA_001192655.1_ASM119265v1	COG0782	Transcription elongation factor, GreA/GreB family	K
Caedimonas_varicaedens_GCA_001192655.1_ASM119265v1	COG0783	DNA-binding ferritin-like protein (oxidative damage protectant)	PV
Caedimonas_varicaedens_GCA_001192655.1_ASM119265v1	COG0784	CheY chemotaxis protein or a CheY-like REC (receiver) domain	T
Caedimonas_varicaedens_GCA_001192655.1_ASM119265v1	COG0787	Alanine racemase	M
Caedimonas_varicaedens_GCA_001192655.1_ASM119265v1	COG0790	TPR repeat	T
Caedimonas_varicaedens_GCA_001192655.1_ASM119265v1	COG0792	Predicted endonuclease distantly related to archaeal Holliday junction resolvase	L
Caedimonas_varicaedens_GCA_001192655.1_ASM119265v1	COG0793	C-terminal processing protease CtpA/Prc, contains a PDZ domain	O
Caedimonas_varicaedens_GCA_001192655.1_ASM119265v1	COG0795	Lipopolysaccharide export LptBFGC system, permease protein LptF	MN
Caedimonas_varicaedens_GCA_001192655.1_ASM119265v1	COG0797	"Rare lipoprotein A, peptidoglycan hydrolase digesting ""naked"" glycans, contains C-terminal SPOR domain"	M
Caedimonas_varicaedens_GCA_001192655.1_ASM119265v1	COG0799	Ribosomal silencing factor RsfS, regulates association of 30S and 50S subunits	J
Caedimonas_varicaedens_GCA_001192655.1_ASM119265v1	COG0802	tRNA A37 threonylcarbamoyladenosine biosynthesis protein TsaE	J
Caedimonas_varicaedens_GCA_001192655.1_ASM119265v1	COG0803	ABC-type Zn uptake system ZnuABC, Zn-binding component ZnuA	P
Caedimonas_varicaedens_GCA_001192655.1_ASM119265v1	COG0805	Sec-independent protein secretion pathway component TatC	U
Caedimonas_varicaedens_GCA_001192655.1_ASM119265v1	COG0806	Ribosomal 30S subunit maturation factor RimM, required for 16S rRNA processing	J
Caedimonas_varicaedens_GCA_001192655.1_ASM119265v1	COG0811	Biopolymer transport protein ExbB/TolQ	U
Caedimonas_varicaedens_GCA_001192655.1_ASM119265v1	COG0812	UDP-N-acetylenolpyruvoylglucosamine reductase	M
Caedimonas_varicaedens_GCA_001192655.1_ASM119265v1	COG0814	Amino acid permease	E
Caedimonas_varicaedens_GCA_001192655.1_ASM119265v1	COG0815	Apolipoprotein N-acyltransferase	M
Caedimonas_varicaedens_GCA_001192655.1_ASM119265v1	COG0817	Holliday junction resolvasome RuvABC endonuclease subunit	L
Caedimonas_varicaedens_GCA_001192655.1_ASM119265v1	COG0819	Thiaminase	H
Caedimonas_varicaedens_GCA_001192655.1_ASM119265v1	COG0822	NifU homolog involved in Fe-S cluster formation	O
Caedimonas_varicaedens_GCA_001192655.1_ASM119265v1	COG0823	Periplasmic component of the Tol biopolymer transport system	U
Caedimonas_varicaedens_GCA_001192655.1_ASM119265v1	COG0824	Acyl-CoA thioesterase FadM	I
Caedimonas_varicaedens_GCA_001192655.1_ASM119265v1	COG0825	Acetyl-CoA carboxylase alpha subunit	I
Caedimonas_varicaedens_GCA_001192655.1_ASM119265v1	COG0828	Ribosomal protein S21	J
Caedimonas_varicaedens_GCA_001192655.1_ASM119265v1	COG0834	ABC-type amino acid transport/signal transduction system, periplasmic component/domain	ET
Caedimonas_varicaedens_GCA_001192655.1_ASM119265v1	COG0835	Chemotaxis signal transduction protein	NT
Caedimonas_varicaedens_GCA_001192655.1_ASM119265v1	COG0838	NADH:ubiquinone oxidoreductase subunit 3 (chain A)	C
Caedimonas_varicaedens_GCA_001192655.1_ASM119265v1	COG0839	NADH:ubiquinone oxidoreductase subunit 6 (chain J)	C
Caedimonas_varicaedens_GCA_001192655.1_ASM119265v1	COG0841	Multidrug efflux pump subunit AcrB	V
Caedimonas_varicaedens_GCA_001192655.1_ASM119265v1	COG0843	Heme/copper-type cytochrome/quinol oxidase, subunit 1	C
Caedimonas_varicaedens_GCA_001192655.1_ASM119265v1	COG0845	Multidrug efflux pump subunit AcrA (membrane-fusion protein)	MV
Caedimonas_varicaedens_GCA_001192655.1_ASM119265v1	COG0847	DNA polymerase III, epsilon subunit or related 3'-5' exonuclease	L
Caedimonas_varicaedens_GCA_001192655.1_ASM119265v1	COG0848	Biopolymer transport protein ExbD	U
Caedimonas_varicaedens_GCA_001192655.1_ASM119265v1	COG0849	Cell division ATPase FtsA	D
Caedimonas_varicaedens_GCA_001192655.1_ASM119265v1	COG0852	NADH:ubiquinone oxidoreductase 27 kD subunit (chain C)	C
Caedimonas_varicaedens_GCA_001192655.1_ASM119265v1	COG0855	Polyphosphate kinase	P
Caedimonas_varicaedens_GCA_001192655.1_ASM119265v1	COG0858	Ribosome-binding factor A	J
Caedimonas_varicaedens_GCA_001192655.1_ASM119265v1	COG0859	ADP-heptose:LPS heptosyltransferase	M
Caedimonas_varicaedens_GCA_001192655.1_ASM119265v1	COG0860	N-acetylmuramoyl-L-alanine amidase	M
Caedimonas_varicaedens_GCA_001192655.1_ASM119265v1	COG0861	Membrane protein TerC, possibly involved in tellurium resistance	P
Caedimonas_varicaedens_GCA_001192655.1_ASM119265v1	COG0863	DNA modification methylase	L
Caedimonas_varicaedens_GCA_001192655.1_ASM119265v1	COG1004	UDP-glucose 6-dehydrogenase	M
Caedimonas_varicaedens_GCA_001192655.1_ASM119265v1	COG1005	NADH:ubiquinone oxidoreductase subunit 1 (chain H)	C
Caedimonas_varicaedens_GCA_001192655.1_ASM119265v1	COG1007	NADH:ubiquinone oxidoreductase subunit 2 (chain N)	C
Caedimonas_varicaedens_GCA_001192655.1_ASM119265v1	COG1008	NADH:ubiquinone oxidoreductase subunit 4 (chain M)	C
Caedimonas_varicaedens_GCA_001192655.1_ASM119265v1	COG1009	NADH:ubiquinone oxidoreductase subunit 5 (chain L)/Multisubunit Na+/H+ antiporter, MnhA subunit	CP
Caedimonas_varicaedens_GCA_001192655.1_ASM119265v1	COG1011	FMN phosphatase YigB, HAD superfamily	H
Caedimonas_varicaedens_GCA_001192655.1_ASM119265v1	COG1012	Acyl-CoA reductase or other NAD-dependent aldehyde dehydrogenase	C
Caedimonas_varicaedens_GCA_001192655.1_ASM119265v1	COG1024	Enoyl-CoA hydratase/carnithine racemase	I
Caedimonas_varicaedens_GCA_001192655.1_ASM119265v1	COG1028	NAD(P)-dependent dehydrogenase, short-chain alcohol dehydrogenase family	IQR
Caedimonas_varicaedens_GCA_001192655.1_ASM119265v1	COG1034	NADH dehydrogenase/NADH:ubiquinone oxidoreductase 75 kD subunit (chain G)	C
Caedimonas_varicaedens_GCA_001192655.1_ASM119265v1	COG1040	Predicted amidophosphoribosyltransferases	R
Caedimonas_varicaedens_GCA_001192655.1_ASM119265v1	COG1043	Acyl-[acyl carrier protein]--UDP-N-acetylglucosamine O-acyltransferase	M
Caedimonas_varicaedens_GCA_001192655.1_ASM119265v1	COG1044	UDP-3-O-[3-hydroxymyristoyl] glucosamine N-acyltransferase	M
Caedimonas_varicaedens_GCA_001192655.1_ASM119265v1	COG1048	Aconitase A	C
Caedimonas_varicaedens_GCA_001192655.1_ASM119265v1	COG1051	ADP-ribose pyrophosphatase YjhB, NUDIX family	F
Caedimonas_varicaedens_GCA_001192655.1_ASM119265v1	COG1053	Succinate dehydrogenase/fumarate reductase, flavoprotein subunit	C
Caedimonas_varicaedens_GCA_001192655.1_ASM119265v1	COG1054	Predicted sulfurtransferase	R
Caedimonas_varicaedens_GCA_001192655.1_ASM119265v1	COG1055	Na+/H+ antiporter NhaD or related arsenite permease	P
Caedimonas_varicaedens_GCA_001192655.1_ASM119265v1	COG1058	Predicted nucleotide-utilizing enzyme related to molybdopterin-biosynthesis enzyme MoeA	R
Caedimonas_varicaedens_GCA_001192655.1_ASM119265v1	COG1061	Superfamily II DNA or RNA helicase	KL
Caedimonas_varicaedens_GCA_001192655.1_ASM119265v1	COG1066	Predicted ATP-dependent serine protease	O
Caedimonas_varicaedens_GCA_001192655.1_ASM119265v1	COG1071	TPP-dependent pyruvate or acetoin dehydrogenase subunit alpha	C
Caedimonas_varicaedens_GCA_001192655.1_ASM119265v1	COG1073	Fermentation-respiration switch protein FrsA, has esterase activity, DUF1100 family	T
Caedimonas_varicaedens_GCA_001192655.1_ASM119265v1	COG1074	ATP-dependent exoDNAse (exonuclease V) beta subunit (contains helicase and exonuclease domains)	L
Caedimonas_varicaedens_GCA_001192655.1_ASM119265v1	COG1076	DnaJ-domain-containing proteins 1	O
Caedimonas_varicaedens_GCA_001192655.1_ASM119265v1	COG1077	Actin-like ATPase involved in cell morphogenesis	D
Caedimonas_varicaedens_GCA_001192655.1_ASM119265v1	COG1086	NDP-sugar epimerase, includes UDP-GlcNAc-inverting 4,6-dehydratase FlaA1 and capsular polysaccharide biosynthesis protein EpsC	MO
Caedimonas_varicaedens_GCA_001192655.1_ASM119265v1	COG1100	GTPase SAR1 family domain	R
Caedimonas_varicaedens_GCA_001192655.1_ASM119265v1	COG1101	ABC-type uncharacterized transport system, ATPase component	R
Caedimonas_varicaedens_GCA_001192655.1_ASM119265v1	COG1104	Cysteine sulfinate desulfinase/cysteine desulfurase or related enzyme	E
Caedimonas_varicaedens_GCA_001192655.1_ASM119265v1	COG1108	ABC-type Mn2+/Zn2+ transport system, permease component	P
Caedimonas_varicaedens_GCA_001192655.1_ASM119265v1	COG1109	Phosphomannomutase	G
Caedimonas_varicaedens_GCA_001192655.1_ASM119265v1	COG1114	Branched-chain amino acid permeases	E
Caedimonas_varicaedens_GCA_001192655.1_ASM119265v1	COG1117	ABC-type phosphate transport system, ATPase component	P
Caedimonas_varicaedens_GCA_001192655.1_ASM119265v1	COG1121	ABC-type Mn2+/Zn2+ transport system, ATPase component	P
Caedimonas_varicaedens_GCA_001192655.1_ASM119265v1	COG1126	ABC-type polar amino acid transport system, ATPase component	E
Caedimonas_varicaedens_GCA_001192655.1_ASM119265v1	COG1127	ABC-type transporter Mla maintaining outer membrane lipid asymmetry, ATPase component MlaF	M
Caedimonas_varicaedens_GCA_001192655.1_ASM119265v1	COG1131	ABC-type multidrug transport system, ATPase component	V
Caedimonas_varicaedens_GCA_001192655.1_ASM119265v1	COG1132	ABC-type multidrug transport system, ATPase and permease component	V
Caedimonas_varicaedens_GCA_001192655.1_ASM119265v1	COG1136	ABC-type lipoprotein export system, ATPase component	M
Caedimonas_varicaedens_GCA_001192655.1_ASM119265v1	COG1137	ABC-type lipopolysaccharide export system, ATPase component	M
Caedimonas_varicaedens_GCA_001192655.1_ASM119265v1	COG1138	Cytochrome c biogenesis factor	CO
Caedimonas_varicaedens_GCA_001192655.1_ASM119265v1	COG1143	Formate hydrogenlyase subunit 6/NADH:ubiquinone oxidoreductase 23 kD subunit (chain I)	C
Caedimonas_varicaedens_GCA_001192655.1_ASM119265v1	COG1146	NAD-dependent dihydropyrimidine dehydrogenase, PreA subunit	F
Caedimonas_varicaedens_GCA_001192655.1_ASM119265v1	COG1158	Transcription termination factor Rho	K
Caedimonas_varicaedens_GCA_001192655.1_ASM119265v1	COG1159	GTPase Era, involved in 16S rRNA processing	J
Caedimonas_varicaedens_GCA_001192655.1_ASM119265v1	COG1160	Predicted GTPases	R
Caedimonas_varicaedens_GCA_001192655.1_ASM119265v1	COG1176	ABC-type spermidine/putrescine transport system, permease component I	E
Caedimonas_varicaedens_GCA_001192655.1_ASM119265v1	COG1177	ABC-type spermidine/putrescine transport system, permease component II	E
Caedimonas_varicaedens_GCA_001192655.1_ASM119265v1	COG1181	D-alanine-D-alanine ligase and related ATP-grasp enzymes	MR
Caedimonas_varicaedens_GCA_001192655.1_ASM119265v1	COG1183	Phosphatidylserine synthase	I
Caedimonas_varicaedens_GCA_001192655.1_ASM119265v1	COG1185	Polyribonucleotide nucleotidyltransferase (polynucleotide phosphorylase)	J
Caedimonas_varicaedens_GCA_001192655.1_ASM119265v1	COG1186	Protein chain release factor B	J
Caedimonas_varicaedens_GCA_001192655.1_ASM119265v1	COG1187	16S rRNA U516 pseudouridylate synthase RsuA and related 23S rRNA U2605, pseudouridylate synthases	J
Caedimonas_varicaedens_GCA_001192655.1_ASM119265v1	COG1190	Lysyl-tRNA synthetase (class II)	J
Caedimonas_varicaedens_GCA_001192655.1_ASM119265v1	COG1192	Cellulose biosynthesis protein BcsQ	N
Caedimonas_varicaedens_GCA_001192655.1_ASM119265v1	COG1194	Adenine-specific DNA glycosylase, acts on AG and A-oxoG pairs	L
Caedimonas_varicaedens_GCA_001192655.1_ASM119265v1	COG1195	Recombinational DNA repair ATPase RecF	L
Caedimonas_varicaedens_GCA_001192655.1_ASM119265v1	COG1196	Chromosome segregation ATPase	D
Caedimonas_varicaedens_GCA_001192655.1_ASM119265v1	COG1197	Transcription-repair coupling factor (superfamily II helicase)	LK
Caedimonas_varicaedens_GCA_001192655.1_ASM119265v1	COG1198	Primosomal protein N' (replication factor Y) - superfamily II helicase	L
Caedimonas_varicaedens_GCA_001192655.1_ASM119265v1	COG1200	RecG-like helicase	L
Caedimonas_varicaedens_GCA_001192655.1_ASM119265v1	COG1207	Bifunctional protein GlmU, N-acetylglucosamine-1-phosphate-uridyltransferase/glucosamine-1-phosphate-acetyltransferase	M
Caedimonas_varicaedens_GCA_001192655.1_ASM119265v1	COG1210	UTP-glucose-1-phosphate uridylyltransferase	M
Caedimonas_varicaedens_GCA_001192655.1_ASM119265v1	COG1212	CMP-2-keto-3-deoxyoctulosonic acid synthetase	M
Caedimonas_varicaedens_GCA_001192655.1_ASM119265v1	COG1214	tRNA A37 threonylcarbamoyladenosine modification protein TsaB	J
Caedimonas_varicaedens_GCA_001192655.1_ASM119265v1	COG1216	Glycosyltransferase, GT2 family	G
Caedimonas_varicaedens_GCA_001192655.1_ASM119265v1	COG1217	Predicted membrane GTPase involved in stress response	T
Caedimonas_varicaedens_GCA_001192655.1_ASM119265v1	COG1219	ATP-dependent protease Clp, ATPase subunit	O
Caedimonas_varicaedens_GCA_001192655.1_ASM119265v1	COG1220	ATP-dependent protease HslVU (ClpYQ), ATPase subunit	O
Caedimonas_varicaedens_GCA_001192655.1_ASM119265v1	COG1225	Peroxiredoxin	O
Caedimonas_varicaedens_GCA_001192655.1_ASM119265v1	COG1231	Monoamine oxidase	E
Caedimonas_varicaedens_GCA_001192655.1_ASM119265v1	COG1235	Phosphoribosyl 1,2-cyclic phosphodiesterase	P
Caedimonas_varicaedens_GCA_001192655.1_ASM119265v1	COG1238	Uncharacterized membrane protein YqaA, SNARE-associated domain	S
Caedimonas_varicaedens_GCA_001192655.1_ASM119265v1	COG1249	Pyruvate/2-oxoglutarate dehydrogenase complex, dihydrolipoamide dehydrogenase (E3) component or related enzyme	C
Caedimonas_varicaedens_GCA_001192655.1_ASM119265v1	COG1253	Hemolysin or related protein, contains CBS domains	R
Caedimonas_varicaedens_GCA_001192655.1_ASM119265v1	COG1268	Biotin transporter BioY	H
Caedimonas_varicaedens_GCA_001192655.1_ASM119265v1	COG1271	Cytochrome bd-type quinol oxidase, subunit 1	C
Caedimonas_varicaedens_GCA_001192655.1_ASM119265v1	COG1278	Cold shock protein, CspA family	K
Caedimonas_varicaedens_GCA_001192655.1_ASM119265v1	COG1279	Arginine exporter protein ArgO	E
Caedimonas_varicaedens_GCA_001192655.1_ASM119265v1	COG1282	NAD/NADP transhydrogenase beta subunit	C
Caedimonas_varicaedens_GCA_001192655.1_ASM119265v1	COG1286	Uncharacterized membrane protein, required for colicin V production	S
Caedimonas_varicaedens_GCA_001192655.1_ASM119265v1	COG1290	Cytochrome b subunit of the bc complex	C
Caedimonas_varicaedens_GCA_001192655.1_ASM119265v1	COG1294	Cytochrome bd-type quinol oxidase, subunit 2	C
Caedimonas_varicaedens_GCA_001192655.1_ASM119265v1	COG1301	Na+/H+-dicarboxylate symporter	C
Caedimonas_varicaedens_GCA_001192655.1_ASM119265v1	COG1309	DNA-binding transcriptional regulator, AcrR family	K
Caedimonas_varicaedens_GCA_001192655.1_ASM119265v1	COG1314	Preprotein translocase subunit SecG	U
Caedimonas_varicaedens_GCA_001192655.1_ASM119265v1	COG1322	DNA anti-recombination protein (rearrangement mutator) RmuC	L
Caedimonas_varicaedens_GCA_001192655.1_ASM119265v1	COG1327	Transcriptional regulator NrdR, contains Zn-ribbon and ATP-cone domains	K
Caedimonas_varicaedens_GCA_001192655.1_ASM119265v1	COG1329	RNA polymerase-interacting regulator, CarD/CdnL/TRCF family	K
Caedimonas_varicaedens_GCA_001192655.1_ASM119265v1	COG1344	Flagellin and related hook-associated protein FlgL	N
Caedimonas_varicaedens_GCA_001192655.1_ASM119265v1	COG1351	Thymidylate synthase ThyX	F
Caedimonas_varicaedens_GCA_001192655.1_ASM119265v1	COG1357	Uncharacterized protein YjbI, contains pentapeptide repeats	S
Caedimonas_varicaedens_GCA_001192655.1_ASM119265v1	COG1372	Intein/homing endonuclease	LX
Caedimonas_varicaedens_GCA_001192655.1_ASM119265v1	COG1381	Recombinational DNA repair protein (RecF pathway)	L
Caedimonas_varicaedens_GCA_001192655.1_ASM119265v1	COG1385	16S rRNA U1498 N3-methylase RsmE	J
Caedimonas_varicaedens_GCA_001192655.1_ASM119265v1	COG1388	LysM repeat	M
Caedimonas_varicaedens_GCA_001192655.1_ASM119265v1	COG1396	Transcriptional regulator, contains XRE-family HTH domain	K
Caedimonas_varicaedens_GCA_001192655.1_ASM119265v1	COG1403	5-methylcytosine-specific restriction endonuclease McrA	V
Caedimonas_varicaedens_GCA_001192655.1_ASM119265v1	COG1413	HEAT repeat	R
Caedimonas_varicaedens_GCA_001192655.1_ASM119265v1	COG1420	Transcriptional regulator of heat shock response	K
Caedimonas_varicaedens_GCA_001192655.1_ASM119265v1	COG1426	Cytoskeletal protein RodZ, contains Xre-like HTH and DUF4115 domains	D
Caedimonas_varicaedens_GCA_001192655.1_ASM119265v1	COG1430	Uncharacterized conserved membrane protein, UPF0127 family	S
Caedimonas_varicaedens_GCA_001192655.1_ASM119265v1	COG1434	Uncharacterized SAM-binding protein YcdF, DUF218 family	R
Caedimonas_varicaedens_GCA_001192655.1_ASM119265v1	COG1435	Thymidine kinase	F
Caedimonas_varicaedens_GCA_001192655.1_ASM119265v1	COG1443	Isopentenyldiphosphate isomerase	I
Caedimonas_varicaedens_GCA_001192655.1_ASM119265v1	COG1450	Type II secretory pathway component GspD/PulD (secretin)	U
Caedimonas_varicaedens_GCA_001192655.1_ASM119265v1	COG1451	Predicted metal-dependent hydrolase	R
Caedimonas_varicaedens_GCA_001192655.1_ASM119265v1	COG1452	LPS assembly outer membrane protein LptD (organic solvent tolerance protein OstA)	M
Caedimonas_varicaedens_GCA_001192655.1_ASM119265v1	COG1459	Type II secretory pathway, component PulF	NUW
Caedimonas_varicaedens_GCA_001192655.1_ASM119265v1	COG1463	ABC-type transporter Mla maintaining outer membrane lipid asymmetry, periplasmic component MlaD	M
Caedimonas_varicaedens_GCA_001192655.1_ASM119265v1	COG1466	DNA polymerase III, delta subunit	L
Caedimonas_varicaedens_GCA_001192655.1_ASM119265v1	COG1468	CRISPR/Cas system-associated exonuclease Cas4, RecB family	V
Caedimonas_varicaedens_GCA_001192655.1_ASM119265v1	COG1472	Periplasmic beta-glucosidase and related glycosidases	G
Caedimonas_varicaedens_GCA_001192655.1_ASM119265v1	COG1475	Chromosome segregation protein Spo0J, contains ParB-like nuclease domain	D
Caedimonas_varicaedens_GCA_001192655.1_ASM119265v1	COG1484	DNA replication protein DnaC	L
Caedimonas_varicaedens_GCA_001192655.1_ASM119265v1	COG1489	DNA-binding protein, stimulates sugar fermentation	GT
Caedimonas_varicaedens_GCA_001192655.1_ASM119265v1	COG1493	Serine kinase of the HPr protein, regulates carbohydrate metabolism	T
Caedimonas_varicaedens_GCA_001192655.1_ASM119265v1	COG1495	Disulfide bond formation protein DsbB	O
Caedimonas_varicaedens_GCA_001192655.1_ASM119265v1	COG1496	Copper oxidase (laccase) domain	P
Caedimonas_varicaedens_GCA_001192655.1_ASM119265v1	COG1501	Alpha-glucosidase, glycosyl hydrolase family GH31	G
Caedimonas_varicaedens_GCA_001192655.1_ASM119265v1	COG1502	Phosphatidylserine/phosphatidylglycerophosphate/cardiolipin synthase or related enzyme	I
Caedimonas_varicaedens_GCA_001192655.1_ASM119265v1	COG1514	2'-5' RNA ligase	J
Caedimonas_varicaedens_GCA_001192655.1_ASM119265v1	COG1519	3-deoxy-D-manno-octulosonic-acid transferase	M
Caedimonas_varicaedens_GCA_001192655.1_ASM119265v1	COG1520	Outer membrane protein assembly factor BamB, contains PQQ-like beta-propeller repeat	M
Caedimonas_varicaedens_GCA_001192655.1_ASM119265v1	COG1521	Pantothenate kinase type III	H
Caedimonas_varicaedens_GCA_001192655.1_ASM119265v1	COG1530	Ribonuclease G or E	J
Caedimonas_varicaedens_GCA_001192655.1_ASM119265v1	COG1538	Outer membrane protein TolC	M
Caedimonas_varicaedens_GCA_001192655.1_ASM119265v1	COG1539	Dihydroneopterin aldolase	H
Caedimonas_varicaedens_GCA_001192655.1_ASM119265v1	COG1544	Ribosome-associated translation inhibitor RaiA	J
Caedimonas_varicaedens_GCA_001192655.1_ASM119265v1	COG1559	Cell division protein YceG, involved in septum cleavage	D
Caedimonas_varicaedens_GCA_001192655.1_ASM119265v1	COG1560	Lauroyl/myristoyl acyltransferase	I
Caedimonas_varicaedens_GCA_001192655.1_ASM119265v1	COG1565	SAM-dependent methyltransferase, MidA family	R
Caedimonas_varicaedens_GCA_001192655.1_ASM119265v1	COG1566	Multidrug resistance efflux pump	V
Caedimonas_varicaedens_GCA_001192655.1_ASM119265v1	COG1570	Exonuclease VII, large subunit	L
Caedimonas_varicaedens_GCA_001192655.1_ASM119265v1	COG1573	Uracil-DNA glycosylase	L
Caedimonas_varicaedens_GCA_001192655.1_ASM119265v1	COG1587	Uroporphyrinogen-III synthase	H
Caedimonas_varicaedens_GCA_001192655.1_ASM119265v1	COG1589	Cell division septal protein FtsQ	D
Caedimonas_varicaedens_GCA_001192655.1_ASM119265v1	COG1611	Predicted Rossmann fold nucleotide-binding protein	R
Caedimonas_varicaedens_GCA_001192655.1_ASM119265v1	COG1612	Heme A synthase	H
Caedimonas_varicaedens_GCA_001192655.1_ASM119265v1	COG1619	Muramoyltetrapeptide carboxypeptidase LdcA (peptidoglycan recycling)	M
Caedimonas_varicaedens_GCA_001192655.1_ASM119265v1	COG1622	Heme/copper-type cytochrome/quinol oxidase, subunit 2	C
Caedimonas_varicaedens_GCA_001192655.1_ASM119265v1	COG1624	Diadenylate cyclase (c-di-AMP synthetase), DisA_N domain	T
Caedimonas_varicaedens_GCA_001192655.1_ASM119265v1	COG1633	Rubrerythrin	P
Caedimonas_varicaedens_GCA_001192655.1_ASM119265v1	COG1651	Protein-disulfide isomerase	O
Caedimonas_varicaedens_GCA_001192655.1_ASM119265v1	COG1662	Transposase and inactivated derivatives, IS1 family	X
Caedimonas_varicaedens_GCA_001192655.1_ASM119265v1	COG1663	Tetraacyldisaccharide-1-P 4'-kinase	M
Caedimonas_varicaedens_GCA_001192655.1_ASM119265v1	COG1664	Cytoskeletal protein CcmA, bactofilin family	Z
Caedimonas_varicaedens_GCA_001192655.1_ASM119265v1	COG1670	Protein N-acetyltransferase, RimJ/RimL family	JO
Caedimonas_varicaedens_GCA_001192655.1_ASM119265v1	COG1674	DNA segregation ATPase FtsK/SpoIIIE and related proteins	D
Caedimonas_varicaedens_GCA_001192655.1_ASM119265v1	COG1678	Putative transcriptional regulator, AlgH/UPF0301 family	K
Caedimonas_varicaedens_GCA_001192655.1_ASM119265v1	COG1680	CubicO group peptidase, beta-lactamase class C family	V
Caedimonas_varicaedens_GCA_001192655.1_ASM119265v1	COG1686	D-alanyl-D-alanine carboxypeptidase	M
Caedimonas_varicaedens_GCA_001192655.1_ASM119265v1	COG1692	Calcineurin-like phosphoesterase	R
Caedimonas_varicaedens_GCA_001192655.1_ASM119265v1	COG1694	NTP pyrophosphatase, house-cleaning of non-canonical NTPs	V
Caedimonas_varicaedens_GCA_001192655.1_ASM119265v1	COG1702	Phosphate starvation-inducible protein PhoH, predicted ATPase	T
Caedimonas_varicaedens_GCA_001192655.1_ASM119265v1	COG1714	Uncharacterized membrane protein YckC, RDD family	S
Caedimonas_varicaedens_GCA_001192655.1_ASM119265v1	COG1722	Exonuclease VII small subunit	L
Caedimonas_varicaedens_GCA_001192655.1_ASM119265v1	COG1723	Uncharacterized protein, Rmd1/YagE family	S
Caedimonas_varicaedens_GCA_001192655.1_ASM119265v1	COG1729	Periplasmic TolA-binding protein (function unknown)	R
Caedimonas_varicaedens_GCA_001192655.1_ASM119265v1	COG1734	RNA polymerase-binding transcription factor DksA	J
Caedimonas_varicaedens_GCA_001192655.1_ASM119265v1	COG1738	Uncharacterized PurR-regulated membrane protein YhhQ, DUF165 family	S
Caedimonas_varicaedens_GCA_001192655.1_ASM119265v1	COG1752	Predicted acylesterase/phospholipase RssA, containd patatin domain	R
Caedimonas_varicaedens_GCA_001192655.1_ASM119265v1	COG1757	Na+/H+ antiporter NhaC	C
Caedimonas_varicaedens_GCA_001192655.1_ASM119265v1	COG1758	DNA-directed RNA polymerase, subunit K/omega	K
Caedimonas_varicaedens_GCA_001192655.1_ASM119265v1	COG1792	Cell shape-determining protein MreC	D
Caedimonas_varicaedens_GCA_001192655.1_ASM119265v1	COG1794	Aspartate/glutamate racemase	M
Caedimonas_varicaedens_GCA_001192655.1_ASM119265v1	COG1807	4-amino-4-deoxy-L-arabinose transferase or related glycosyltransferase of PMT family	M
Caedimonas_varicaedens_GCA_001192655.1_ASM119265v1	COG1819	UDP:flavonoid glycosyltransferase YjiC, YdhE family	G
Caedimonas_varicaedens_GCA_001192655.1_ASM119265v1	COG1825	Ribosomal protein L25 (general stress protein Ctc)	J
Caedimonas_varicaedens_GCA_001192655.1_ASM119265v1	COG1826	Sec-independent protein translocase protein TatA	U
Caedimonas_varicaedens_GCA_001192655.1_ASM119265v1	COG1830	Fructose-bisphosphate aldolase class Ia, DhnA family	G
Caedimonas_varicaedens_GCA_001192655.1_ASM119265v1	COG1841	Ribosomal protein L30/L7E	J
Caedimonas_varicaedens_GCA_001192655.1_ASM119265v1	COG1845	Heme/copper-type cytochrome/quinol oxidase, subunit 3	C
Caedimonas_varicaedens_GCA_001192655.1_ASM119265v1	COG1846	DNA-binding transcriptional regulator, MarR family	K
Caedimonas_varicaedens_GCA_001192655.1_ASM119265v1	COG1853	NADH-FMN oxidoreductase RutF, flavin reductase (DIM6/NTAB) family	C
Caedimonas_varicaedens_GCA_001192655.1_ASM119265v1	COG1861	Spore coat polysaccharide biosynthesis protein SpsF, cytidylyltransferase family	M
Caedimonas_varicaedens_GCA_001192655.1_ASM119265v1	COG1862	Preprotein translocase subunit YajC	U
Caedimonas_varicaedens_GCA_001192655.1_ASM119265v1	COG1873	Sporulation protein YlmC, PRC-barrel domain family	R
Caedimonas_varicaedens_GCA_001192655.1_ASM119265v1	COG1881	Uncharacterized conserved protein, phosphatidylethanolamine-binding protein (PEBP) family	R
Caedimonas_varicaedens_GCA_001192655.1_ASM119265v1	COG1894	NADH:ubiquinone oxidoreductase, NADH-binding 51 kD subunit (chain F)	C
Caedimonas_varicaedens_GCA_001192655.1_ASM119265v1	COG1905	NADH:ubiquinone oxidoreductase 24 kD subunit (chain E)	C
Caedimonas_varicaedens_GCA_001192655.1_ASM119265v1	COG1917	Cupin domain protein related to quercetin dioxygenase	R
Caedimonas_varicaedens_GCA_001192655.1_ASM119265v1	COG1923	sRNA-binding regulator protein Hfq	T
Caedimonas_varicaedens_GCA_001192655.1_ASM119265v1	COG1925	Phosphotransferase system, HPr and related phosphotransfer proteins	TG
Caedimonas_varicaedens_GCA_001192655.1_ASM119265v1	COG1932	Phosphoserine aminotransferase	HE
Caedimonas_varicaedens_GCA_001192655.1_ASM119265v1	COG1937	DNA-binding transcriptional regulator, FrmR family	K
Caedimonas_varicaedens_GCA_001192655.1_ASM119265v1	COG1943	REP element-mobilizing transposase RayT	X
Caedimonas_varicaedens_GCA_001192655.1_ASM119265v1	COG1952	Preprotein translocase subunit SecB	U
Caedimonas_varicaedens_GCA_001192655.1_ASM119265v1	COG1957	Inosine-uridine nucleoside N-ribohydrolase	F
Caedimonas_varicaedens_GCA_001192655.1_ASM119265v1	COG1959	DNA-binding transcriptional regulator, IscR family	K
Caedimonas_varicaedens_GCA_001192655.1_ASM119265v1	COG1960	Acyl-CoA dehydrogenase related to the alkylation response protein AidB	I
Caedimonas_varicaedens_GCA_001192655.1_ASM119265v1	COG1961	Site-specific DNA recombinase related to the DNA invertase Pin	L
Caedimonas_varicaedens_GCA_001192655.1_ASM119265v1	COG1965	Iron-binding protein CyaY, frataxin homolog	P
Caedimonas_varicaedens_GCA_001192655.1_ASM119265v1	COG1968	Undecaprenyl pyrophosphate phosphatase UppP	I
Caedimonas_varicaedens_GCA_001192655.1_ASM119265v1	COG1972	Nucleoside permease NupC	F
Caedimonas_varicaedens_GCA_001192655.1_ASM119265v1	COG1974	SOS-response transcriptional repressor LexA (RecA-mediated autopeptidase)	KT
Caedimonas_varicaedens_GCA_001192655.1_ASM119265v1	COG1981	Uncharacterized membrane protein	S
Caedimonas_varicaedens_GCA_001192655.1_ASM119265v1	COG1989	Prepilin signal peptidase PulO (type II secretory pathway) or related peptidase	NU
Caedimonas_varicaedens_GCA_001192655.1_ASM119265v1	COG1994	Zn-dependent protease (includes SpoIVFB)	O
Caedimonas_varicaedens_GCA_001192655.1_ASM119265v1	COG1999	Cytochrome oxidase Cu insertion factor, SCO1/SenC/PrrC family	O
Caedimonas_varicaedens_GCA_001192655.1_ASM119265v1	COG2001	MraZ, DNA-binding transcriptional regulator and inhibitor of RsmH methyltransferase activity	J
Caedimonas_varicaedens_GCA_001192655.1_ASM119265v1	COG2003	DNA repair protein RadC, contains a helix-hairpin-helix DNA-binding motif	L
Caedimonas_varicaedens_GCA_001192655.1_ASM119265v1	COG2008	Threonine aldolase	E
Caedimonas_varicaedens_GCA_001192655.1_ASM119265v1	COG2009	Succinate dehydrogenase/fumarate reductase, cytochrome b subunit	C
Caedimonas_varicaedens_GCA_001192655.1_ASM119265v1	COG2025	Electron transfer flavoprotein, alpha subunit	C
Caedimonas_varicaedens_GCA_001192655.1_ASM119265v1	COG2026	mRNA-degrading endonuclease RelE, toxin component of the RelBE toxin-antitoxin system	V
Caedimonas_varicaedens_GCA_001192655.1_ASM119265v1	COG2055	Malate/lactate/ureidoglycolate dehydrogenase, LDH2 family	C
Caedimonas_varicaedens_GCA_001192655.1_ASM119265v1	COG2059	Chromate transport protein ChrA	P
Caedimonas_varicaedens_GCA_001192655.1_ASM119265v1	COG2066	Glutaminase	E
Caedimonas_varicaedens_GCA_001192655.1_ASM119265v1	COG2067	Long-chain fatty acid transport protein	I
Caedimonas_varicaedens_GCA_001192655.1_ASM119265v1	COG2070	NAD(P)H-dependent flavin oxidoreductase YrpB, nitropropane dioxygenase family	R
Caedimonas_varicaedens_GCA_001192655.1_ASM119265v1	COG2071	Gamma-glutamyl-gamma-aminobutyrate hydrolase PuuD (putrescine degradation), contains GATase1-like domain	E
Caedimonas_varicaedens_GCA_001192655.1_ASM119265v1	COG2076	Multidrug transporter EmrE and related cation transporters	V
Caedimonas_varicaedens_GCA_001192655.1_ASM119265v1	COG2086	Electron transfer flavoprotein, alpha and beta subunits	C
Caedimonas_varicaedens_GCA_001192655.1_ASM119265v1	COG2096	Cob(I)alamin adenosyltransferase	H
Caedimonas_varicaedens_GCA_001192655.1_ASM119265v1	COG2114	Adenylate cyclase, class 3	T
Caedimonas_varicaedens_GCA_001192655.1_ASM119265v1	COG2121	Uncharacterized conserved protein, lysophospholipid acyltransferase (LPLAT) superfamily	S
Caedimonas_varicaedens_GCA_001192655.1_ASM119265v1	COG2142	Succinate dehydrogenase, hydrophobic anchor subunit	C
Caedimonas_varicaedens_GCA_001192655.1_ASM119265v1	COG2145	Hydroxyethylthiazole kinase, sugar kinase family	H
Caedimonas_varicaedens_GCA_001192655.1_ASM119265v1	COG2148	Sugar transferase involved in LPS biosynthesis (colanic, teichoic acid)	M
Caedimonas_varicaedens_GCA_001192655.1_ASM119265v1	COG2161	Antitoxin component YafN of the YafNO toxin-antitoxin module, PHD/YefM family	V
Caedimonas_varicaedens_GCA_001192655.1_ASM119265v1	COG2165	Type II secretory pathway, pseudopilin PulG	NUW
Caedimonas_varicaedens_GCA_001192655.1_ASM119265v1	COG2171	Tetrahydrodipicolinate N-succinyltransferase	E
Caedimonas_varicaedens_GCA_001192655.1_ASM119265v1	COG2173	D-alanyl-D-alanine dipeptidase	M
Caedimonas_varicaedens_GCA_001192655.1_ASM119265v1	COG2177	Cell division protein FtsX	D
Caedimonas_varicaedens_GCA_001192655.1_ASM119265v1	COG2184	Fido, protein-threonine AMPylation domain	T
Caedimonas_varicaedens_GCA_001192655.1_ASM119265v1	COG2189	Adenine specific DNA methylase Mod	L
Caedimonas_varicaedens_GCA_001192655.1_ASM119265v1	COG2194	Phosphoethanolamine transferase for periplasmic glucans (OPG), alkaline phosphatase superfamily	M
Caedimonas_varicaedens_GCA_001192655.1_ASM119265v1	COG2197	DNA-binding response regulator, NarL/FixJ family, contains REC and HTH domains	TK
Caedimonas_varicaedens_GCA_001192655.1_ASM119265v1	COG2199	GGDEF domain, diguanylate cyclase (c-di-GMP synthetase) or its enzymatically inactive variants	T
Caedimonas_varicaedens_GCA_001192655.1_ASM119265v1	COG2204	DNA-binding transcriptional response regulator, NtrC family, contains REC, AAA-type ATPase, and a Fis-type DNA-binding domains	T
Caedimonas_varicaedens_GCA_001192655.1_ASM119265v1	COG2205	K+-sensing histidine kinase KdpD	T
Caedimonas_varicaedens_GCA_001192655.1_ASM119265v1	COG2208	Serine phosphatase RsbU, regulator of sigma subunit	TK
Caedimonas_varicaedens_GCA_001192655.1_ASM119265v1	COG2214	Curved DNA-binding protein CbpA, contains a DnaJ-like domain	K
Caedimonas_varicaedens_GCA_001192655.1_ASM119265v1	COG2226	Ubiquinone/menaquinone biosynthesis C-methylase UbiE	H
Caedimonas_varicaedens_GCA_001192655.1_ASM119265v1	COG2227	2-polyprenyl-3-methyl-5-hydroxy-6-metoxy-1,4-benzoquinol methylase	H
Caedimonas_varicaedens_GCA_001192655.1_ASM119265v1	COG2236	Hypoxanthine phosphoribosyltransferase	H
Caedimonas_varicaedens_GCA_001192655.1_ASM119265v1	COG2242	Precorrin-6B methylase 2	H
Caedimonas_varicaedens_GCA_001192655.1_ASM119265v1	COG2255	Holliday junction resolvasome RuvABC, ATP-dependent DNA helicase subunit	L
Caedimonas_varicaedens_GCA_001192655.1_ASM119265v1	COG2256	Replication-associated recombination protein RarA (DNA-dependent ATPase)	L
Caedimonas_varicaedens_GCA_001192655.1_ASM119265v1	COG2262	50S ribosomal subunit-associated GTPase HflX	J
Caedimonas_varicaedens_GCA_001192655.1_ASM119265v1	COG2264	Ribosomal protein L11 methylase PrmA	J
Caedimonas_varicaedens_GCA_001192655.1_ASM119265v1	COG2265	tRNA/tmRNA/rRNA uracil-C5-methylase, TrmA/RlmC/RlmD family	J
Caedimonas_varicaedens_GCA_001192655.1_ASM119265v1	COG2267	Lysophospholipase, alpha-beta hydrolase superfamily	I
Caedimonas_varicaedens_GCA_001192655.1_ASM119265v1	COG2268	Uncharacterized membrane protein YqiK, contains Band7/PHB/SPFH domain	S
Caedimonas_varicaedens_GCA_001192655.1_ASM119265v1	COG2271	Sugar phosphate permease	G
Caedimonas_varicaedens_GCA_001192655.1_ASM119265v1	COG2274	ABC-type bacteriocin/lantibiotic exporters, contain an N-terminal double-glycine peptidase domain	V
Caedimonas_varicaedens_GCA_001192655.1_ASM119265v1	COG2304	Secreted protein containing bacterial Ig-like domain and vWFA domain	R
Caedimonas_varicaedens_GCA_001192655.1_ASM119265v1	COG2332	Cytochrome c-type biogenesis protein CcmE	CO
Caedimonas_varicaedens_GCA_001192655.1_ASM119265v1	COG2334	Ser/Thr protein kinase RdoA involved in Cpx stress response, MazF antagonist	T
Caedimonas_varicaedens_GCA_001192655.1_ASM119265v1	COG2373	Uncharacterized conserved protein YfaS, alpha-2-macroglobulin family	R
Caedimonas_varicaedens_GCA_001192655.1_ASM119265v1	COG2390	DNA-binding transcriptional regulator LsrR, DeoR family	K
Caedimonas_varicaedens_GCA_001192655.1_ASM119265v1	COG2433	Possible nuclease of RNase H fold, RuvC/YqgF family	R
Caedimonas_varicaedens_GCA_001192655.1_ASM119265v1	COG2442	Uncharacterized conserved protein, DUF433 family	S
Caedimonas_varicaedens_GCA_001192655.1_ASM119265v1	COG2518	Protein-L-isoaspartate O-methyltransferase	O
Caedimonas_varicaedens_GCA_001192655.1_ASM119265v1	COG2608	Copper chaperone CopZ	P
Caedimonas_varicaedens_GCA_001192655.1_ASM119265v1	COG2730	Aryl-phospho-beta-D-glucosidase BglC, GH1 family	G
Caedimonas_varicaedens_GCA_001192655.1_ASM119265v1	COG2732	Barstar, RNAse (barnase) inhibitor	K
Caedimonas_varicaedens_GCA_001192655.1_ASM119265v1	COG2755	Lysophospholipase L1 or related esterase	E
Caedimonas_varicaedens_GCA_001192655.1_ASM119265v1	COG2764	Uncharacterized conserved protein PhnB, glyoxalase superfamily	R
Caedimonas_varicaedens_GCA_001192655.1_ASM119265v1	COG2801	Transposase InsO and inactivated derivatives	X
Caedimonas_varicaedens_GCA_001192655.1_ASM119265v1	COG2802	Uncharacterized protein, similar to the N-terminal domain of Lon protease	S
Caedimonas_varicaedens_GCA_001192655.1_ASM119265v1	COG2804	Type II secretory pathway ATPase GspE/PulE or T4P pilus assembly pathway ATPase PilB	NUW
Caedimonas_varicaedens_GCA_001192655.1_ASM119265v1	COG2812	DNA polymerase III, gamma/tau subunits	L
Caedimonas_varicaedens_GCA_001192655.1_ASM119265v1	COG2814	Predicted arabinose efflux permease, MFS family	G
Caedimonas_varicaedens_GCA_001192655.1_ASM119265v1	COG2818	3-methyladenine DNA glycosylase Tag	L
Caedimonas_varicaedens_GCA_001192655.1_ASM119265v1	COG2821	Membrane-bound lytic murein transglycosylase	M
Caedimonas_varicaedens_GCA_001192655.1_ASM119265v1	COG2823	Osmotically-inducible protein OsmY, contains BON domain	S
Caedimonas_varicaedens_GCA_001192655.1_ASM119265v1	COG2825	Periplasmic chaperone for outer membrane proteins, Skp family	MO
Caedimonas_varicaedens_GCA_001192655.1_ASM119265v1	COG2834	Outer membrane lipoprotein-sorting protein	M
Caedimonas_varicaedens_GCA_001192655.1_ASM119265v1	COG2835	Uncharacterized conserved protein YbaR, Trm112 family	S
Caedimonas_varicaedens_GCA_001192655.1_ASM119265v1	COG2847	Copper(I)-binding protein	P
Caedimonas_varicaedens_GCA_001192655.1_ASM119265v1	COG2849	Antitoxin component YwqK of the YwqJK toxin-antitoxin module	V
Caedimonas_varicaedens_GCA_001192655.1_ASM119265v1	COG2850	Ribosomal protein L16 Arg81 hydroxylase, contains JmjC domain	J
Caedimonas_varicaedens_GCA_001192655.1_ASM119265v1	COG2853	ABC-type transporter Mla maintaining outer membrane lipid asymmetry, lipoprotein component MlaA	M
Caedimonas_varicaedens_GCA_001192655.1_ASM119265v1	COG2854	ABC-type transporter Mla maintaining outer membrane lipid asymmetry, periplasmic MlaC component	I
Caedimonas_varicaedens_GCA_001192655.1_ASM119265v1	COG2857	Cytochrome c1	C
Caedimonas_varicaedens_GCA_001192655.1_ASM119265v1	COG2860	Uncharacterized membrane protein YeiH	S
Caedimonas_varicaedens_GCA_001192655.1_ASM119265v1	COG2862	Uncharacterized membrane protein YqhA	S
Caedimonas_varicaedens_GCA_001192655.1_ASM119265v1	COG2863	Cytochrome c553	C
Caedimonas_varicaedens_GCA_001192655.1_ASM119265v1	COG2867	Ribosome association toxin PasT (RatA) of the RatAB toxin-antitoxin module	J
Caedimonas_varicaedens_GCA_001192655.1_ASM119265v1	COG2877	3-deoxy-D-manno-octulosonic acid (KDO) 8-phosphate synthase	M
Caedimonas_varicaedens_GCA_001192655.1_ASM119265v1	COG2884	ABC-type ATPase involved in cell division	D
Caedimonas_varicaedens_GCA_001192655.1_ASM119265v1	COG2885	Outer membrane protein OmpA and related peptidoglycan-associated (lipo)proteins	M
Caedimonas_varicaedens_GCA_001192655.1_ASM119265v1	COG2887	RecB family exonuclease	L
Caedimonas_varicaedens_GCA_001192655.1_ASM119265v1	COG2890	Methylase of polypeptide chain release factors	J
Caedimonas_varicaedens_GCA_001192655.1_ASM119265v1	COG2893	Phosphotransferase system, mannose/fructose-specific component IIA	G
Caedimonas_varicaedens_GCA_001192655.1_ASM119265v1	COG2901	DNA-binding protein Fis (factor for inversion stimulation)	K
Caedimonas_varicaedens_GCA_001192655.1_ASM119265v1	COG2902	NAD-specific glutamate dehydrogenase	E
Caedimonas_varicaedens_GCA_001192655.1_ASM119265v1	COG2905	Signal-transduction protein containing cAMP-binding, CBS, and nucleotidyltransferase domains	T
Caedimonas_varicaedens_GCA_001192655.1_ASM119265v1	COG2911	Autotransporter translocation and assembly factor TamB	U
Caedimonas_varicaedens_GCA_001192655.1_ASM119265v1	COG2913	Outer membrane protein assembly factor BamE, lipoprotein component of the BamABCDE complex	M
Caedimonas_varicaedens_GCA_001192655.1_ASM119265v1	COG2919	Cell division protein FtsB	D
Caedimonas_varicaedens_GCA_001192655.1_ASM119265v1	COG2927	DNA polymerase III, chi subunit	L
Caedimonas_varicaedens_GCA_001192655.1_ASM119265v1	COG2938	Succinate dehydrogenase flavin-adding protein, antitoxin component of the CptAB toxin-antitoxin module	O
Caedimonas_varicaedens_GCA_001192655.1_ASM119265v1	COG2941	Demethoxyubiquinone hydroxylase, CLK1/Coq7/Cat5 family	H
Caedimonas_varicaedens_GCA_001192655.1_ASM119265v1	COG2945	Alpha/beta superfamily hydrolase	R
Caedimonas_varicaedens_GCA_001192655.1_ASM119265v1	COG2947	Predicted RNA-binding protein, contains PUA-like domain	R
Caedimonas_varicaedens_GCA_001192655.1_ASM119265v1	COG2961	23S rRNA A2030 N6-methylase RlmJ	J
Caedimonas_varicaedens_GCA_001192655.1_ASM119265v1	COG2963	Transposase and inactivated derivatives	X
Caedimonas_varicaedens_GCA_001192655.1_ASM119265v1	COG2967	Uncharacterized protein affecting Mg2+/Co2+ transport	P
Caedimonas_varicaedens_GCA_001192655.1_ASM119265v1	COG2982	Uncharacterized protein involved in outer membrane biogenesis	M
Caedimonas_varicaedens_GCA_001192655.1_ASM119265v1	COG2984	ABC-type uncharacterized transport system, periplasmic component	R
Caedimonas_varicaedens_GCA_001192655.1_ASM119265v1	COG2989	Murein L,D-transpeptidase YcbB/YkuD	M
Caedimonas_varicaedens_GCA_001192655.1_ASM119265v1	COG2992	Uncharacterized FlgJ-related protein	R
Caedimonas_varicaedens_GCA_001192655.1_ASM119265v1	COG3012	Uncharacterized conserved protein YchJ, contains N- and C-terminal SEC-C domains	S
Caedimonas_varicaedens_GCA_001192655.1_ASM119265v1	COG3023	N-acetyl-anhydromuramyl-L-alanine amidase AmpD	M
Caedimonas_varicaedens_GCA_001192655.1_ASM119265v1	COG3024	Endogenous inhibitor of DNA gyrase, YacG/DUF329 family	L
Caedimonas_varicaedens_GCA_001192655.1_ASM119265v1	COG3038	Cytochrome b561	C
Caedimonas_varicaedens_GCA_001192655.1_ASM119265v1	COG3041	mRNA-degrading endonuclease (mRNA interferase) YafQ, toxin component of the YafQ-DinJ toxin-antitoxin module	J
Caedimonas_varicaedens_GCA_001192655.1_ASM119265v1	COG3064	Membrane protein involved in colicin uptake	M
Caedimonas_varicaedens_GCA_001192655.1_ASM119265v1	COG3087	Cell division protein FtsN	D
Caedimonas_varicaedens_GCA_001192655.1_ASM119265v1	COG3088	Cytochrome c-type biogenesis protein CcmH/NrfF	CO
Caedimonas_varicaedens_GCA_001192655.1_ASM119265v1	COG3104	Dipeptide/tripeptide permease	E
Caedimonas_varicaedens_GCA_001192655.1_ASM119265v1	COG3108	Uncharacterized conserved protein YcbK, DUF882 family	S
Caedimonas_varicaedens_GCA_001192655.1_ASM119265v1	COG3109	sRNA-binding protein	T
Caedimonas_varicaedens_GCA_001192655.1_ASM119265v1	COG3118	Negative regulator of GroEL, contains thioredoxin-like and TPR-like domains	O
Caedimonas_varicaedens_GCA_001192655.1_ASM119265v1	COG3133	Outer membrane lipoprotein SlyB	M
Caedimonas_varicaedens_GCA_001192655.1_ASM119265v1	COG3164	Uncharacterized conserved protein YhdP, contains DUF3971 and AsmA2 domains	S
Caedimonas_varicaedens_GCA_001192655.1_ASM119265v1	COG3170	Tfp pilus assembly protein FimV	NW
Caedimonas_varicaedens_GCA_001192655.1_ASM119265v1	COG3173	Predicted kinase, aminoglycoside phosphotransferase (APT) family	R
Caedimonas_varicaedens_GCA_001192655.1_ASM119265v1	COG3175	Cytochrome c oxidase assembly protein Cox11	CO
Caedimonas_varicaedens_GCA_001192655.1_ASM119265v1	COG3202	ATP/ADP translocase	C
Caedimonas_varicaedens_GCA_001192655.1_ASM119265v1	COG3203	Outer membrane protein (porin)	M
Caedimonas_varicaedens_GCA_001192655.1_ASM119265v1	COG3210	Large exoprotein involved in heme utilization or adhesion	U
Caedimonas_varicaedens_GCA_001192655.1_ASM119265v1	COG3218	ABC-type uncharacterized transport system, auxiliary component	R
Caedimonas_varicaedens_GCA_001192655.1_ASM119265v1	COG3237	Uncharacterized conserved protein YjbJ, UPF0337 family	S
Caedimonas_varicaedens_GCA_001192655.1_ASM119265v1	COG3243	Poly(3-hydroxyalkanoate) synthetase	I
Caedimonas_varicaedens_GCA_001192655.1_ASM119265v1	COG3249	Uncharacterized protein	S
Caedimonas_varicaedens_GCA_001192655.1_ASM119265v1	COG3250	Beta-galactosidase/beta-glucuronidase	G
Caedimonas_varicaedens_GCA_001192655.1_ASM119265v1	COG3287	Uncharacterized conserved protein, contains FIST_N domain	S
Caedimonas_varicaedens_GCA_001192655.1_ASM119265v1	COG3288	NAD/NADP transhydrogenase alpha subunit	C
Caedimonas_varicaedens_GCA_001192655.1_ASM119265v1	COG3293	Transposase	X
Caedimonas_varicaedens_GCA_001192655.1_ASM119265v1	COG3307	O-antigen ligase	M
Caedimonas_varicaedens_GCA_001192655.1_ASM119265v1	COG3311	Predicted DNA-binding transcriptional regulator AlpA	KX
Caedimonas_varicaedens_GCA_001192655.1_ASM119265v1	COG3316	Transposase (or an inactivated derivative)	X
Caedimonas_varicaedens_GCA_001192655.1_ASM119265v1	COG3335	Transposase	X
Caedimonas_varicaedens_GCA_001192655.1_ASM119265v1	COG3346	Cytochrome oxidase assembly protein ShyY1	O
Caedimonas_varicaedens_GCA_001192655.1_ASM119265v1	COG3357	Predicted transcriptional regulator containing an HTH domain fused to a Zn-ribbon	K
Caedimonas_varicaedens_GCA_001192655.1_ASM119265v1	COG3378	Phage- or plasmid-associated DNA primase	X
Caedimonas_varicaedens_GCA_001192655.1_ASM119265v1	COG3411	(2Fe-2S) ferredoxin	C
Caedimonas_varicaedens_GCA_001192655.1_ASM119265v1	COG3415	Transposase	X
Caedimonas_varicaedens_GCA_001192655.1_ASM119265v1	COG3451	Type IV secretory pathway, VirB4 component	U
Caedimonas_varicaedens_GCA_001192655.1_ASM119265v1	COG3474	Cytochrome c2	C
Caedimonas_varicaedens_GCA_001192655.1_ASM119265v1	COG3491	Isopenicillin N synthase and related dioxygenases	Q
Caedimonas_varicaedens_GCA_001192655.1_ASM119265v1	COG3494	Uncharacterized conserved protein, DUF1009 family	S
Caedimonas_varicaedens_GCA_001192655.1_ASM119265v1	COG3501	Uncharacterized conserved protein, implicated in type VI secretion and phage assembly	UXR
Caedimonas_varicaedens_GCA_001192655.1_ASM119265v1	COG3505	Type IV secretory pathway, VirD4 component, TraG/TraD family ATPase	U
Caedimonas_varicaedens_GCA_001192655.1_ASM119265v1	COG3515	Predicted component of the type VI protein secretion system	U
Caedimonas_varicaedens_GCA_001192655.1_ASM119265v1	COG3516	Predicted component of the type VI protein secretion system	U
Caedimonas_varicaedens_GCA_001192655.1_ASM119265v1	COG3517	Predicted component of the type VI protein secretion system	U
Caedimonas_varicaedens_GCA_001192655.1_ASM119265v1	COG3518	Predicted component of the type VI protein secretion system	U
Caedimonas_varicaedens_GCA_001192655.1_ASM119265v1	COG3519	Type VI protein secretion system component VasA	U
Caedimonas_varicaedens_GCA_001192655.1_ASM119265v1	COG3520	Predicted component of the type VI protein secretion system	U
Caedimonas_varicaedens_GCA_001192655.1_ASM119265v1	COG3522	Predicted component of the type VI protein secretion system	U
Caedimonas_varicaedens_GCA_001192655.1_ASM119265v1	COG3523	Type VI protein secretion system component VasK	U
Caedimonas_varicaedens_GCA_001192655.1_ASM119265v1	COG3543	Uncharacterized protein	S
Caedimonas_varicaedens_GCA_001192655.1_ASM119265v1	COG3547	Transposase	X
Caedimonas_varicaedens_GCA_001192655.1_ASM119265v1	COG3550	Serine/threonine protein kinase HipA, toxin component of the HipAB toxin-antitoxin module	T
Caedimonas_varicaedens_GCA_001192655.1_ASM119265v1	COG3570	Streptomycin 6-kinase	V
Caedimonas_varicaedens_GCA_001192655.1_ASM119265v1	COG3572	Gamma-glutamylcysteine synthetase	H
Caedimonas_varicaedens_GCA_001192655.1_ASM119265v1	COG3590	Predicted metalloendopeptidase	O
Caedimonas_varicaedens_GCA_001192655.1_ASM119265v1	COG3598	RecA-family ATPase	L
Caedimonas_varicaedens_GCA_001192655.1_ASM119265v1	COG3600	Uncharacterized phage-associated protein	X
Caedimonas_varicaedens_GCA_001192655.1_ASM119265v1	COG3605	Signal transduction protein containing GAF and PtsI domains	T
Caedimonas_varicaedens_GCA_001192655.1_ASM119265v1	COG3621	Patatin-like phospholipase/acyl hydrolase	R
Caedimonas_varicaedens_GCA_001192655.1_ASM119265v1	COG3636	DNA-binding prophage protein	X
Caedimonas_varicaedens_GCA_001192655.1_ASM119265v1	COG3637	Opacity protein and related surface antigens	M
Caedimonas_varicaedens_GCA_001192655.1_ASM119265v1	COG3655	DNA-binding transcriptional regulator, XRE family	K
Caedimonas_varicaedens_GCA_001192655.1_ASM119265v1	COG3657	Putative component of the toxin-antitoxin plasmid stabilization module	V
Caedimonas_varicaedens_GCA_001192655.1_ASM119265v1	COG3660	Mitochondrial fission protein ELM1	D
Caedimonas_varicaedens_GCA_001192655.1_ASM119265v1	COG3675	Predicted lipase	I
Caedimonas_varicaedens_GCA_001192655.1_ASM119265v1	COG3696	Cu/Ag efflux pump CusA	P
Caedimonas_varicaedens_GCA_001192655.1_ASM119265v1	COG3740	Phage head maturation protease	X
Caedimonas_varicaedens_GCA_001192655.1_ASM119265v1	COG3745	Flp pilus assembly protein CpaB	UW
Caedimonas_varicaedens_GCA_001192655.1_ASM119265v1	COG3750	Uncharacterized conserved protein, UPF0335 family	S
Caedimonas_varicaedens_GCA_001192655.1_ASM119265v1	COG3761	NADH:ubiquinone oxidoreductase 17.2 kD subunit	C
Caedimonas_varicaedens_GCA_001192655.1_ASM119265v1	COG3772	Phage-related lysozyme (muramidase), GH24 family	M
Caedimonas_varicaedens_GCA_001192655.1_ASM119265v1	COG3773	Cell wall hydrolase CwlJ, involved in spore germination	DM
Caedimonas_varicaedens_GCA_001192655.1_ASM119265v1	COG3774	Mannosyltransferase OCH1 or related enzyme	M
Caedimonas_varicaedens_GCA_001192655.1_ASM119265v1	COG3807	SH3-like domain	S
Caedimonas_varicaedens_GCA_001192655.1_ASM119265v1	COG3808	Na+ or H+-translocating membrane pyrophosphatase	C
Caedimonas_varicaedens_GCA_001192655.1_ASM119265v1	COG3814	Uncharacterized protein	S
Caedimonas_varicaedens_GCA_001192655.1_ASM119265v1	COG3820	Uncharacterized protein	S
Caedimonas_varicaedens_GCA_001192655.1_ASM119265v1	COG3821	Uncharacterized membrane protein	S
Caedimonas_varicaedens_GCA_001192655.1_ASM119265v1	COG3842	ABC-type Fe3+/spermidine/putrescine transport systems, ATPase components	E
Caedimonas_varicaedens_GCA_001192655.1_ASM119265v1	COG3847	Flp pilus assembly protein, pilin Flp	UW
Caedimonas_varicaedens_GCA_001192655.1_ASM119265v1	COG3898	Uncharacterized membrane-anchored protein	S
Caedimonas_varicaedens_GCA_001192655.1_ASM119265v1	COG3935	DNA replication protein DnaD	L
Caedimonas_varicaedens_GCA_001192655.1_ASM119265v1	COG3950	Predicted ATP-binding protein involved in virulence	R
Caedimonas_varicaedens_GCA_001192655.1_ASM119265v1	COG3963	Phospholipid N-methyltransferase	I
Caedimonas_varicaedens_GCA_001192655.1_ASM119265v1	COG4093	Uncharacterized protein	S
Caedimonas_varicaedens_GCA_001192655.1_ASM119265v1	COG4095	Uncharacterized conserved protein, contains PQ loop repeat	S
Caedimonas_varicaedens_GCA_001192655.1_ASM119265v1	COG4105	Outer membrane protein assembly factor BamD, BamD/ComL family	M
Caedimonas_varicaedens_GCA_001192655.1_ASM119265v1	COG4115	Toxin component of the Txe-Axe toxin-antitoxin module, Txe/YoeB family	V
Caedimonas_varicaedens_GCA_001192655.1_ASM119265v1	COG4120	ABC-type uncharacterized transport system, permease component	R
Caedimonas_varicaedens_GCA_001192655.1_ASM119265v1	COG4123	tRNA1(Val) A37 N6-methylase TrmN6	J
Caedimonas_varicaedens_GCA_001192655.1_ASM119265v1	COG4133	ABC-type transport system involved in cytochrome c biogenesis, ATPase component	O
Caedimonas_varicaedens_GCA_001192655.1_ASM119265v1	COG4143	ABC-type thiamine transport system, periplasmic component	H
Caedimonas_varicaedens_GCA_001192655.1_ASM119265v1	COG4166	ABC-type oligopeptide transport system, periplasmic component	E
Caedimonas_varicaedens_GCA_001192655.1_ASM119265v1	COG4172	ABC-type microcin C transport system, duplicated ATPase component YejF	Q
Caedimonas_varicaedens_GCA_001192655.1_ASM119265v1	COG4174	ABC-type microcin C transport system, permease component YejB	Q
Caedimonas_varicaedens_GCA_001192655.1_ASM119265v1	COG4191	Signal transduction histidine kinase regulating C4-dicarboxylate transport system	T
Caedimonas_varicaedens_GCA_001192655.1_ASM119265v1	COG4206	Outer membrane cobalamin receptor protein	H
Caedimonas_varicaedens_GCA_001192655.1_ASM119265v1	COG4223	Uncharacterized conserved protein	S
Caedimonas_varicaedens_GCA_001192655.1_ASM119265v1	COG4232	Thiol:disulfide interchange protein	O
Caedimonas_varicaedens_GCA_001192655.1_ASM119265v1	COG4233	Thiol-disulfide interchange protein, contains DsbC and DsbD domains	OC
Caedimonas_varicaedens_GCA_001192655.1_ASM119265v1	COG4239	ABC-type microcin C transport system, permease component YejE	Q
Caedimonas_varicaedens_GCA_001192655.1_ASM119265v1	COG4251	Bacteriophytochrome (light-regulated signal transduction histidine kinase)	T
Caedimonas_varicaedens_GCA_001192655.1_ASM119265v1	COG4391	Uncharacterized conserved protein, contains Zn-finger domain	S
Caedimonas_varicaedens_GCA_001192655.1_ASM119265v1	COG4395	Predicted lipid-binding transport protein, Tim44 family	I
Caedimonas_varicaedens_GCA_001192655.1_ASM119265v1	COG4397	Mu-like prophage major head subunit gpT	X
Caedimonas_varicaedens_GCA_001192655.1_ASM119265v1	COG4496	Uncharacterized protein YerC	S
Caedimonas_varicaedens_GCA_001192655.1_ASM119265v1	COG4520	Surface antigen	M
Caedimonas_varicaedens_GCA_001192655.1_ASM119265v1	COG4530	Uncharacterized protein	S
Caedimonas_varicaedens_GCA_001192655.1_ASM119265v1	COG4531	ABC-type Zn2+ transport system, periplasmic component/surface adhesin	P
Caedimonas_varicaedens_GCA_001192655.1_ASM119265v1	COG4533	DNA-binding transcriptional regulator SgrR of sgrS sRNA, contains a MarR-type HTH domain and a periplasmic-type solute-binding domain	K
Caedimonas_varicaedens_GCA_001192655.1_ASM119265v1	COG4536	Mg2+ and Co2+ transporter CorB, contains DUF21, CBS pair, and CorC-HlyC domains	P
Caedimonas_varicaedens_GCA_001192655.1_ASM119265v1	COG4553	Poly-beta-hydroxyalkanoate depolymerase	I
Caedimonas_varicaedens_GCA_001192655.1_ASM119265v1	COG4584	Transposase	X
Caedimonas_varicaedens_GCA_001192655.1_ASM119265v1	COG4591	ABC-type transport system, involved in lipoprotein release, permease component	M
Caedimonas_varicaedens_GCA_001192655.1_ASM119265v1	COG4643	Uncharacterized domain associated with phage/plasmid primase	X
Caedimonas_varicaedens_GCA_001192655.1_ASM119265v1	COG4649	Uncharacterized protein	S
Caedimonas_varicaedens_GCA_001192655.1_ASM119265v1	COG4653	Predicted phage phi-C31 gp36 major capsid-like protein	X
Caedimonas_varicaedens_GCA_001192655.1_ASM119265v1	COG4695	Phage portal protein BeeE	X
Caedimonas_varicaedens_GCA_001192655.1_ASM119265v1	COG4710	Predicted DNA-binding protein with an HTH domain	R
Caedimonas_varicaedens_GCA_001192655.1_ASM119265v1	COG4728	Uncharacterized protein	S
Caedimonas_varicaedens_GCA_001192655.1_ASM119265v1	COG4731	Uncharacterized conserved protein, DUF2147 family	S
Caedimonas_varicaedens_GCA_001192655.1_ASM119265v1	COG4765	Uncharacterized protein	S
Caedimonas_varicaedens_GCA_001192655.1_ASM119265v1	COG4771	Outer membrane receptor for ferrienterochelin and colicins	P
Caedimonas_varicaedens_GCA_001192655.1_ASM119265v1	COG4775	Outer membrane protein assembly factor BamA	M
Caedimonas_varicaedens_GCA_001192655.1_ASM119265v1	COG4783	Putative Zn-dependent protease, contains TPR repeats	R
Caedimonas_varicaedens_GCA_001192655.1_ASM119265v1	COG4870	Cysteine protease, C1A family	O
Caedimonas_varicaedens_GCA_001192655.1_ASM119265v1	COG4886	Leucine-rich repeat (LRR) protein	K
Caedimonas_varicaedens_GCA_001192655.1_ASM119265v1	COG4890	Predicted outer membrane lipoprotein	S
Caedimonas_varicaedens_GCA_001192655.1_ASM119265v1	COG4953	Membrane carboxypeptidase/penicillin-binding protein PbpC	M
Caedimonas_varicaedens_GCA_001192655.1_ASM119265v1	COG4957	Predicted transcriptional regulator	K
Caedimonas_varicaedens_GCA_001192655.1_ASM119265v1	COG4960	Flp pilus assembly protein, protease CpaA	OT
Caedimonas_varicaedens_GCA_001192655.1_ASM119265v1	COG4961	Flp pilus assembly protein TadG	UW
Caedimonas_varicaedens_GCA_001192655.1_ASM119265v1	COG4962	Pilus assembly protein, ATPase of CpaF family	UW
Caedimonas_varicaedens_GCA_001192655.1_ASM119265v1	COG4963	Flp pilus assembly protein, ATPase CpaE	UW
Caedimonas_varicaedens_GCA_001192655.1_ASM119265v1	COG4964	Flp pilus assembly protein, secretin CpaC	UW
Caedimonas_varicaedens_GCA_001192655.1_ASM119265v1	COG4965	Flp pilus assembly protein TadB	UW
Caedimonas_varicaedens_GCA_001192655.1_ASM119265v1	COG4973	Site-specific recombinase XerC	L
Caedimonas_varicaedens_GCA_001192655.1_ASM119265v1	COG4974	Site-specific recombinase XerD	L
Caedimonas_varicaedens_GCA_001192655.1_ASM119265v1	COG4983	Uncharacterized protein, contains Primase-polymerase (Primpol) domain	S
Caedimonas_varicaedens_GCA_001192655.1_ASM119265v1	COG5000	Signal transduction histidine kinase involved in nitrogen fixation and metabolism regulation	T
Caedimonas_varicaedens_GCA_001192655.1_ASM119265v1	COG5001	Predicted signal transduction protein containing a membrane domain, an EAL and a GGDEF domain	T
Caedimonas_varicaedens_GCA_001192655.1_ASM119265v1	COG5002	Signal transduction histidine kinase	T
Caedimonas_varicaedens_GCA_001192655.1_ASM119265v1	COG5009	Membrane carboxypeptidase/penicillin-binding protein	M
Caedimonas_varicaedens_GCA_001192655.1_ASM119265v1	COG5010	Flp pilus assembly protein TadD, contains TPR repeats	UW
Caedimonas_varicaedens_GCA_001192655.1_ASM119265v1	COG5238	Ran GTPase-activating protein (RanGAP) involved in mRNA processing and transport	TA
Caedimonas_varicaedens_GCA_001192655.1_ASM119265v1	COG5265	ABC-type transport system involved in Fe-S cluster assembly, permease and ATPase components	O
Caedimonas_varicaedens_GCA_001192655.1_ASM119265v1	COG5282	Uncharacterized conserved protein, DUF2342 family	S
Caedimonas_varicaedens_GCA_001192655.1_ASM119265v1	COG5285	Ectoine hydroxylase-related dioxygenase, phytanoyl-CoA dioxygenase (PhyH) family	Q
Caedimonas_varicaedens_GCA_001192655.1_ASM119265v1	COG5295	Autotransporter adhesin	UW
Caedimonas_varicaedens_GCA_001192655.1_ASM119265v1	COG5342	Invasion protein IalB, involved in pathogenesis	R
Caedimonas_varicaedens_GCA_001192655.1_ASM119265v1	COG5362	Phage terminase large subunit	X
Caedimonas_varicaedens_GCA_001192655.1_ASM119265v1	COG5375	Uncharacterized protein	S
Caedimonas_varicaedens_GCA_001192655.1_ASM119265v1	COG5377	Phage-related protein, predicted endonuclease	X
Caedimonas_varicaedens_GCA_001192655.1_ASM119265v1	COG5385	Uncharacterized protein	S
Caedimonas_varicaedens_GCA_001192655.1_ASM119265v1	COG5389	Uncharacterized protein	S
Caedimonas_varicaedens_GCA_001192655.1_ASM119265v1	COG5405	ATP-dependent protease HslVU (ClpYQ), peptidase subunit	O
Caedimonas_varicaedens_GCA_001192655.1_ASM119265v1	COG5424	Pyrroloquinoline quinone (PQQ) biosynthesis protein C	H
Caedimonas_varicaedens_GCA_001192655.1_ASM119265v1	COG5425	Usg protein (tryptophan operon, function unknown)	S
Caedimonas_varicaedens_GCA_001192655.1_ASM119265v1	COG5433	Predicted transposase YbfD/YdcC associated with H repeats	X
Caedimonas_varicaedens_GCA_001192655.1_ASM119265v1	COG5454	Predicted secreted protein	S
Caedimonas_varicaedens_GCA_001192655.1_ASM119265v1	COG5459	Ribosomal protein RSM22 (predicted mitochondrial rRNA methylase)	J
Caedimonas_varicaedens_GCA_001192655.1_ASM119265v1	COG5461	Type IV pilus biogenesis protein CpaD/CtpE	W
Caedimonas_varicaedens_GCA_001192655.1_ASM119265v1	COG5462	Predicted secreted (periplasmic) protein	S
Caedimonas_varicaedens_GCA_001192655.1_ASM119265v1	COG5464	Predicted transposase YdaD	L
Caedimonas_varicaedens_GCA_001192655.1_ASM119265v1	COG5465	Uncharacterized protein	S
Caedimonas_varicaedens_GCA_001192655.1_ASM119265v1	COG5467	Uncharacterized protein	S
Caedimonas_varicaedens_GCA_001192655.1_ASM119265v1	COG5468	Predicted secreted (periplasmic) protein	S
Caedimonas_varicaedens_GCA_001192655.1_ASM119265v1	COG5481	Uncharacterized protein	S
Caedimonas_varicaedens_GCA_001192655.1_ASM119265v1	COG5490	Uncharacterized protein	S
Caedimonas_varicaedens_GCA_001192655.1_ASM119265v1	COG5492	Uncharacterized conserved protein YjdB, contains Ig-like domain	R
Caedimonas_varicaedens_GCA_001192655.1_ASM119265v1	COG5567	Predicted small periplasmic lipoprotein YifL (function unknown0	S
Caedimonas_varicaedens_GCA_001192655.1_ASM119265v1	COG5570	Uncharacterized protein	S
Caedimonas_varicaedens_GCA_001192655.1_ASM119265v1	COG5590	Ubiquinone biosynthesis protein COQ9	H
Caedimonas_varicaedens_GCA_001192655.1_ASM119265v1	COG5628	Predicted acetyltransferase	R
Caedimonas_varicaedens_GCA_001192655.1_ASM119265v1	COG5642	Uncharacterized conserved protein, DUF2384 family	S
Candidatus_Bealeia_paramacronuclearis_GCA_036670005.1_ASM3667000v1	COG0002	N-acetyl-gamma-glutamylphosphate reductase	E
Candidatus_Bealeia_paramacronuclearis_GCA_036670005.1_ASM3667000v1	COG0006	Xaa-Pro aminopeptidase	E
Candidatus_Bealeia_paramacronuclearis_GCA_036670005.1_ASM3667000v1	COG0008	Glutamyl- or glutaminyl-tRNA synthetase	J
Candidatus_Bealeia_paramacronuclearis_GCA_036670005.1_ASM3667000v1	COG0009	tRNA A37 threonylcarbamoyladenosine synthetase subunit TsaC/SUA5/YrdC	J
Candidatus_Bealeia_paramacronuclearis_GCA_036670005.1_ASM3667000v1	COG0010	Arginase family enzyme	E
Candidatus_Bealeia_paramacronuclearis_GCA_036670005.1_ASM3667000v1	COG0012	Ribosome-binding ATPase YchF, GTP1/OBG family	J
Candidatus_Bealeia_paramacronuclearis_GCA_036670005.1_ASM3667000v1	COG0013	Alanyl-tRNA synthetase	J
Candidatus_Bealeia_paramacronuclearis_GCA_036670005.1_ASM3667000v1	COG0016	Phenylalanyl-tRNA synthetase alpha subunit	J
Candidatus_Bealeia_paramacronuclearis_GCA_036670005.1_ASM3667000v1	COG0018	Arginyl-tRNA synthetase	J
Candidatus_Bealeia_paramacronuclearis_GCA_036670005.1_ASM3667000v1	COG0020	Undecaprenyl pyrophosphate synthase	I
Candidatus_Bealeia_paramacronuclearis_GCA_036670005.1_ASM3667000v1	COG0021	Transketolase	G
Candidatus_Bealeia_paramacronuclearis_GCA_036670005.1_ASM3667000v1	COG0022	Pyruvate/2-oxoglutarate/acetoin dehydrogenase complex, dehydrogenase (E1) component	C
Candidatus_Bealeia_paramacronuclearis_GCA_036670005.1_ASM3667000v1	COG0024	Methionine aminopeptidase	J
Candidatus_Bealeia_paramacronuclearis_GCA_036670005.1_ASM3667000v1	COG0030	16S rRNA A1518 and A1519 N6-dimethyltransferase RsmA/KsgA/DIM1 (may also have DNA glycosylase/AP lyase activity)	J
Candidatus_Bealeia_paramacronuclearis_GCA_036670005.1_ASM3667000v1	COG0035	Uracil phosphoribosyltransferase	F
Candidatus_Bealeia_paramacronuclearis_GCA_036670005.1_ASM3667000v1	COG0036	Pentose-5-phosphate-3-epimerase	G
Candidatus_Bealeia_paramacronuclearis_GCA_036670005.1_ASM3667000v1	COG0037	tRNA(Ile)-lysidine synthase TilS/MesJ	J
Candidatus_Bealeia_paramacronuclearis_GCA_036670005.1_ASM3667000v1	COG0039	Malate/lactate dehydrogenase	C
Candidatus_Bealeia_paramacronuclearis_GCA_036670005.1_ASM3667000v1	COG0042	tRNA-dihydrouridine synthase	J
Candidatus_Bealeia_paramacronuclearis_GCA_036670005.1_ASM3667000v1	COG0045	Succinyl-CoA synthetase, beta subunit	C
Candidatus_Bealeia_paramacronuclearis_GCA_036670005.1_ASM3667000v1	COG0048	Ribosomal protein S12	J
Candidatus_Bealeia_paramacronuclearis_GCA_036670005.1_ASM3667000v1	COG0049	Ribosomal protein S7	J
Candidatus_Bealeia_paramacronuclearis_GCA_036670005.1_ASM3667000v1	COG0050	Translation elongation factor EF-Tu, a GTPase	J
Candidatus_Bealeia_paramacronuclearis_GCA_036670005.1_ASM3667000v1	COG0051	Ribosomal protein S10	J
Candidatus_Bealeia_paramacronuclearis_GCA_036670005.1_ASM3667000v1	COG0052	Ribosomal protein S2	J
Candidatus_Bealeia_paramacronuclearis_GCA_036670005.1_ASM3667000v1	COG0053	Divalent metal cation (Fe/Co/Zn/Cd) transporter	P
Candidatus_Bealeia_paramacronuclearis_GCA_036670005.1_ASM3667000v1	COG0055	FoF1-type ATP synthase, beta subunit	C
Candidatus_Bealeia_paramacronuclearis_GCA_036670005.1_ASM3667000v1	COG0056	FoF1-type ATP synthase, alpha subunit	C
Candidatus_Bealeia_paramacronuclearis_GCA_036670005.1_ASM3667000v1	COG0057	Glyceraldehyde-3-phosphate dehydrogenase/erythrose-4-phosphate dehydrogenase	G
Candidatus_Bealeia_paramacronuclearis_GCA_036670005.1_ASM3667000v1	COG0060	Isoleucyl-tRNA synthetase	J
Candidatus_Bealeia_paramacronuclearis_GCA_036670005.1_ASM3667000v1	COG0061	NAD kinase	F
Candidatus_Bealeia_paramacronuclearis_GCA_036670005.1_ASM3667000v1	COG0062	NAD(P)H-hydrate repair enzyme Nnr, NAD(P)H-hydrate epimerase domain	F
Candidatus_Bealeia_paramacronuclearis_GCA_036670005.1_ASM3667000v1	COG0064	Asp-tRNAAsn/Glu-tRNAGln amidotransferase B subunit	J
Candidatus_Bealeia_paramacronuclearis_GCA_036670005.1_ASM3667000v1	COG0071	Molecular chaperone IbpA, HSP20 family	O
Candidatus_Bealeia_paramacronuclearis_GCA_036670005.1_ASM3667000v1	COG0072	Phenylalanyl-tRNA synthetase beta subunit	J
Candidatus_Bealeia_paramacronuclearis_GCA_036670005.1_ASM3667000v1	COG0073	tRNA-binding EMAP/Myf domain	J
Candidatus_Bealeia_paramacronuclearis_GCA_036670005.1_ASM3667000v1	COG0074	Succinyl-CoA synthetase, alpha subunit	C
Candidatus_Bealeia_paramacronuclearis_GCA_036670005.1_ASM3667000v1	COG0079	Histidinol-phosphate/aromatic aminotransferase or cobyric acid decarboxylase	E
Candidatus_Bealeia_paramacronuclearis_GCA_036670005.1_ASM3667000v1	COG0080	Ribosomal protein L11	J
Candidatus_Bealeia_paramacronuclearis_GCA_036670005.1_ASM3667000v1	COG0081	Ribosomal protein L1	J
Candidatus_Bealeia_paramacronuclearis_GCA_036670005.1_ASM3667000v1	COG0084	Tat protein secretion system quality control protein TatD (DNase activity)	N
Candidatus_Bealeia_paramacronuclearis_GCA_036670005.1_ASM3667000v1	COG0085	DNA-directed RNA polymerase, beta subunit/140 kD subunit	K
Candidatus_Bealeia_paramacronuclearis_GCA_036670005.1_ASM3667000v1	COG0086	DNA-directed RNA polymerase, beta' subunit/160 kD subunit	K
Candidatus_Bealeia_paramacronuclearis_GCA_036670005.1_ASM3667000v1	COG0087	Ribosomal protein L3	J
Candidatus_Bealeia_paramacronuclearis_GCA_036670005.1_ASM3667000v1	COG0088	Ribosomal protein L4	J
Candidatus_Bealeia_paramacronuclearis_GCA_036670005.1_ASM3667000v1	COG0089	Ribosomal protein L23	J
Candidatus_Bealeia_paramacronuclearis_GCA_036670005.1_ASM3667000v1	COG0090	Ribosomal protein L2	J
Candidatus_Bealeia_paramacronuclearis_GCA_036670005.1_ASM3667000v1	COG0091	Ribosomal protein L22	J
Candidatus_Bealeia_paramacronuclearis_GCA_036670005.1_ASM3667000v1	COG0092	Ribosomal protein S3	J
Candidatus_Bealeia_paramacronuclearis_GCA_036670005.1_ASM3667000v1	COG0093	Ribosomal protein L14	J
Candidatus_Bealeia_paramacronuclearis_GCA_036670005.1_ASM3667000v1	COG0094	Ribosomal protein L5	J
Candidatus_Bealeia_paramacronuclearis_GCA_036670005.1_ASM3667000v1	COG0096	Ribosomal protein S8	J
Candidatus_Bealeia_paramacronuclearis_GCA_036670005.1_ASM3667000v1	COG0097	Ribosomal protein L6P/L9E	J
Candidatus_Bealeia_paramacronuclearis_GCA_036670005.1_ASM3667000v1	COG0098	Ribosomal protein S5	J
Candidatus_Bealeia_paramacronuclearis_GCA_036670005.1_ASM3667000v1	COG0099	Ribosomal protein S13	J
Candidatus_Bealeia_paramacronuclearis_GCA_036670005.1_ASM3667000v1	COG0100	Ribosomal protein S11	J
Candidatus_Bealeia_paramacronuclearis_GCA_036670005.1_ASM3667000v1	COG0101	tRNA U38,U39,U40 pseudouridine synthase TruA	J
Candidatus_Bealeia_paramacronuclearis_GCA_036670005.1_ASM3667000v1	COG0102	Ribosomal protein L13	J
Candidatus_Bealeia_paramacronuclearis_GCA_036670005.1_ASM3667000v1	COG0103	Ribosomal protein S9	J
Candidatus_Bealeia_paramacronuclearis_GCA_036670005.1_ASM3667000v1	COG0105	Nucleoside diphosphate kinase	F
Candidatus_Bealeia_paramacronuclearis_GCA_036670005.1_ASM3667000v1	COG0109	Polyprenyltransferase (heme O synthase)	HI
Candidatus_Bealeia_paramacronuclearis_GCA_036670005.1_ASM3667000v1	COG0112	Glycine/serine hydroxymethyltransferase	E
Candidatus_Bealeia_paramacronuclearis_GCA_036670005.1_ASM3667000v1	COG0113	Delta-aminolevulinic acid dehydratase, porphobilinogen synthase	H
Candidatus_Bealeia_paramacronuclearis_GCA_036670005.1_ASM3667000v1	COG0114	Fumarate hydratase class II	C
Candidatus_Bealeia_paramacronuclearis_GCA_036670005.1_ASM3667000v1	COG0119	Isopropylmalate/homocitrate/citramalate synthases	E
Candidatus_Bealeia_paramacronuclearis_GCA_036670005.1_ASM3667000v1	COG0124	Histidyl-tRNA synthetase	J
Candidatus_Bealeia_paramacronuclearis_GCA_036670005.1_ASM3667000v1	COG0125	Thymidylate kinase	F
Candidatus_Bealeia_paramacronuclearis_GCA_036670005.1_ASM3667000v1	COG0126	3-phosphoglycerate kinase	G
Candidatus_Bealeia_paramacronuclearis_GCA_036670005.1_ASM3667000v1	COG0127	Inosine/xanthosine triphosphate pyrophosphatase, all-alpha NTP-PPase family	F
Candidatus_Bealeia_paramacronuclearis_GCA_036670005.1_ASM3667000v1	COG0130	tRNA U55 pseudouridine synthase TruB, may also work on U342 of tmRNA	J
Candidatus_Bealeia_paramacronuclearis_GCA_036670005.1_ASM3667000v1	COG0136	Aspartate-semialdehyde dehydrogenase	E
Candidatus_Bealeia_paramacronuclearis_GCA_036670005.1_ASM3667000v1	COG0142	Geranylgeranyl pyrophosphate synthase	H
Candidatus_Bealeia_paramacronuclearis_GCA_036670005.1_ASM3667000v1	COG0143	Methionyl-tRNA synthetase	J
Candidatus_Bealeia_paramacronuclearis_GCA_036670005.1_ASM3667000v1	COG0144	16S rRNA C967 or C1407 C5-methylase, RsmB/RsmF family	J
Candidatus_Bealeia_paramacronuclearis_GCA_036670005.1_ASM3667000v1	COG0148	Enolase	G
Candidatus_Bealeia_paramacronuclearis_GCA_036670005.1_ASM3667000v1	COG0149	Triosephosphate isomerase	G
Candidatus_Bealeia_paramacronuclearis_GCA_036670005.1_ASM3667000v1	COG0154	Asp-tRNAAsn/Glu-tRNAGln amidotransferase A subunit or related amidase	J
Candidatus_Bealeia_paramacronuclearis_GCA_036670005.1_ASM3667000v1	COG0155	Sulfite reductase, beta subunit (hemoprotein)	P
Candidatus_Bealeia_paramacronuclearis_GCA_036670005.1_ASM3667000v1	COG0156	7-keto-8-aminopelargonate synthetase or related enzyme	H
Candidatus_Bealeia_paramacronuclearis_GCA_036670005.1_ASM3667000v1	COG0159	Tryptophan synthase alpha chain	E
Candidatus_Bealeia_paramacronuclearis_GCA_036670005.1_ASM3667000v1	COG0162	Tyrosyl-tRNA synthetase	J
Candidatus_Bealeia_paramacronuclearis_GCA_036670005.1_ASM3667000v1	COG0164	Ribonuclease HII	L
Candidatus_Bealeia_paramacronuclearis_GCA_036670005.1_ASM3667000v1	COG0166	Glucose-6-phosphate isomerase	G
Candidatus_Bealeia_paramacronuclearis_GCA_036670005.1_ASM3667000v1	COG0168	Trk-type K+ transport system, membrane component	P
Candidatus_Bealeia_paramacronuclearis_GCA_036670005.1_ASM3667000v1	COG0172	Seryl-tRNA synthetase	J
Candidatus_Bealeia_paramacronuclearis_GCA_036670005.1_ASM3667000v1	COG0173	Aspartyl-tRNA synthetase	J
Candidatus_Bealeia_paramacronuclearis_GCA_036670005.1_ASM3667000v1	COG0174	Glutamine synthetase	E
Candidatus_Bealeia_paramacronuclearis_GCA_036670005.1_ASM3667000v1	COG0176	Transaldolase	G
Candidatus_Bealeia_paramacronuclearis_GCA_036670005.1_ASM3667000v1	COG0177	Endonuclease III	L
Candidatus_Bealeia_paramacronuclearis_GCA_036670005.1_ASM3667000v1	COG0178	Excinuclease UvrABC ATPase subunit	L
Candidatus_Bealeia_paramacronuclearis_GCA_036670005.1_ASM3667000v1	COG0180	Tryptophanyl-tRNA synthetase	J
Candidatus_Bealeia_paramacronuclearis_GCA_036670005.1_ASM3667000v1	COG0181	Porphobilinogen deaminase	H
Candidatus_Bealeia_paramacronuclearis_GCA_036670005.1_ASM3667000v1	COG0183	Acetyl-CoA acetyltransferase	I
Candidatus_Bealeia_paramacronuclearis_GCA_036670005.1_ASM3667000v1	COG0184	Ribosomal protein S15P/S13E	J
Candidatus_Bealeia_paramacronuclearis_GCA_036670005.1_ASM3667000v1	COG0185	Ribosomal protein S19	J
Candidatus_Bealeia_paramacronuclearis_GCA_036670005.1_ASM3667000v1	COG0186	Ribosomal protein S17	J
Candidatus_Bealeia_paramacronuclearis_GCA_036670005.1_ASM3667000v1	COG0187	DNA gyrase/topoisomerase IV, subunit B	L
Candidatus_Bealeia_paramacronuclearis_GCA_036670005.1_ASM3667000v1	COG0188	DNA gyrase/topoisomerase IV, subunit A	L
Candidatus_Bealeia_paramacronuclearis_GCA_036670005.1_ASM3667000v1	COG0189	Glutathione synthase/RimK-type ligase, ATP-grasp superfamily	HJ
Candidatus_Bealeia_paramacronuclearis_GCA_036670005.1_ASM3667000v1	COG0190	5,10-methylene-tetrahydrofolate dehydrogenase/Methenyl tetrahydrofolate cyclohydrolase	H
Candidatus_Bealeia_paramacronuclearis_GCA_036670005.1_ASM3667000v1	COG0192	S-adenosylmethionine synthetase	H
Candidatus_Bealeia_paramacronuclearis_GCA_036670005.1_ASM3667000v1	COG0193	Peptidyl-tRNA hydrolase	J
Candidatus_Bealeia_paramacronuclearis_GCA_036670005.1_ASM3667000v1	COG0194	Guanylate kinase	F
Candidatus_Bealeia_paramacronuclearis_GCA_036670005.1_ASM3667000v1	COG0195	Transcription antitermination factor NusA, contains S1 and KH domains	K
Candidatus_Bealeia_paramacronuclearis_GCA_036670005.1_ASM3667000v1	COG0197	Ribosomal protein L16/L10AE	J
Candidatus_Bealeia_paramacronuclearis_GCA_036670005.1_ASM3667000v1	COG0198	Ribosomal protein L24	J
Candidatus_Bealeia_paramacronuclearis_GCA_036670005.1_ASM3667000v1	COG0199	Ribosomal protein S14	J
Candidatus_Bealeia_paramacronuclearis_GCA_036670005.1_ASM3667000v1	COG0200	Ribosomal protein L15	J
Candidatus_Bealeia_paramacronuclearis_GCA_036670005.1_ASM3667000v1	COG0201	Preprotein translocase subunit SecY	U
Candidatus_Bealeia_paramacronuclearis_GCA_036670005.1_ASM3667000v1	COG0202	DNA-directed RNA polymerase, alpha subunit/40 kD subunit	K
Candidatus_Bealeia_paramacronuclearis_GCA_036670005.1_ASM3667000v1	COG0203	Ribosomal protein L17	J
Candidatus_Bealeia_paramacronuclearis_GCA_036670005.1_ASM3667000v1	COG0204	1-acyl-sn-glycerol-3-phosphate acyltransferase	I
Candidatus_Bealeia_paramacronuclearis_GCA_036670005.1_ASM3667000v1	COG0205	6-phosphofructokinase	G
Candidatus_Bealeia_paramacronuclearis_GCA_036670005.1_ASM3667000v1	COG0206	Cell division GTPase FtsZ	D
Candidatus_Bealeia_paramacronuclearis_GCA_036670005.1_ASM3667000v1	COG0209	Ribonucleotide reductase alpha subunit	F
Candidatus_Bealeia_paramacronuclearis_GCA_036670005.1_ASM3667000v1	COG0210	Superfamily I DNA or RNA helicase	L
Candidatus_Bealeia_paramacronuclearis_GCA_036670005.1_ASM3667000v1	COG0211	Ribosomal protein L27	J
Candidatus_Bealeia_paramacronuclearis_GCA_036670005.1_ASM3667000v1	COG0212	5-formyltetrahydrofolate cyclo-ligase	H
Candidatus_Bealeia_paramacronuclearis_GCA_036670005.1_ASM3667000v1	COG0213	Thymidine phosphorylase	F
Candidatus_Bealeia_paramacronuclearis_GCA_036670005.1_ASM3667000v1	COG0215	Cysteinyl-tRNA synthetase	J
Candidatus_Bealeia_paramacronuclearis_GCA_036670005.1_ASM3667000v1	COG0216	Protein chain release factor A	J
Candidatus_Bealeia_paramacronuclearis_GCA_036670005.1_ASM3667000v1	COG0217	Transcriptional and/or translational regulatory protein YebC/TACO1	KJ
Candidatus_Bealeia_paramacronuclearis_GCA_036670005.1_ASM3667000v1	COG0218	GTP-binding protein EngB required for normal cell division	D
Candidatus_Bealeia_paramacronuclearis_GCA_036670005.1_ASM3667000v1	COG0219	tRNA(Leu) C34 or U34 (ribose-2'-O)-methylase TrmL, contains SPOUT domain	J
Candidatus_Bealeia_paramacronuclearis_GCA_036670005.1_ASM3667000v1	COG0220	tRNA G46 methylase TrmB	J
Candidatus_Bealeia_paramacronuclearis_GCA_036670005.1_ASM3667000v1	COG0222	Ribosomal protein L7/L12	J
Candidatus_Bealeia_paramacronuclearis_GCA_036670005.1_ASM3667000v1	COG0223	Methionyl-tRNA formyltransferase	J
Candidatus_Bealeia_paramacronuclearis_GCA_036670005.1_ASM3667000v1	COG0224	FoF1-type ATP synthase, gamma subunit	C
Candidatus_Bealeia_paramacronuclearis_GCA_036670005.1_ASM3667000v1	COG0226	ABC-type phosphate transport system, periplasmic component	P
Candidatus_Bealeia_paramacronuclearis_GCA_036670005.1_ASM3667000v1	COG0227	Ribosomal protein L28	J
Candidatus_Bealeia_paramacronuclearis_GCA_036670005.1_ASM3667000v1	COG0228	Ribosomal protein S16	J
Candidatus_Bealeia_paramacronuclearis_GCA_036670005.1_ASM3667000v1	COG0229	Peptide methionine sulfoxide reductase MsrB	O
Candidatus_Bealeia_paramacronuclearis_GCA_036670005.1_ASM3667000v1	COG0230	Ribosomal protein L34	J
Candidatus_Bealeia_paramacronuclearis_GCA_036670005.1_ASM3667000v1	COG0231	Translation elongation factor P (EF-P)/translation initiation factor 5A (eIF-5A)	J
Candidatus_Bealeia_paramacronuclearis_GCA_036670005.1_ASM3667000v1	COG0233	Ribosome recycling factor	J
Candidatus_Bealeia_paramacronuclearis_GCA_036670005.1_ASM3667000v1	COG0234	Co-chaperonin GroES (HSP10)	O
Candidatus_Bealeia_paramacronuclearis_GCA_036670005.1_ASM3667000v1	COG0235	Ribulose-5-phosphate 4-epimerase/Fuculose-1-phosphate aldolase	G
Candidatus_Bealeia_paramacronuclearis_GCA_036670005.1_ASM3667000v1	COG0236	Acyl carrier protein	IQ
Candidatus_Bealeia_paramacronuclearis_GCA_036670005.1_ASM3667000v1	COG0237	Dephospho-CoA kinase	H
Candidatus_Bealeia_paramacronuclearis_GCA_036670005.1_ASM3667000v1	COG0238	Ribosomal protein S18	J
Candidatus_Bealeia_paramacronuclearis_GCA_036670005.1_ASM3667000v1	COG0239	Fluoride ion exporter CrcB/FEX, affects chromosome condensation	DP
Candidatus_Bealeia_paramacronuclearis_GCA_036670005.1_ASM3667000v1	COG0240	Glycerol-3-phosphate dehydrogenase	C
Candidatus_Bealeia_paramacronuclearis_GCA_036670005.1_ASM3667000v1	COG0242	Peptide deformylase	J
Candidatus_Bealeia_paramacronuclearis_GCA_036670005.1_ASM3667000v1	COG0244	Ribosomal protein L10	J
Candidatus_Bealeia_paramacronuclearis_GCA_036670005.1_ASM3667000v1	COG0247	Fe-S oxidoreductase	C
Candidatus_Bealeia_paramacronuclearis_GCA_036670005.1_ASM3667000v1	COG0248	Exopolyphosphatase/pppGpp-phosphohydrolase	FTP
Candidatus_Bealeia_paramacronuclearis_GCA_036670005.1_ASM3667000v1	COG0249	DNA mismatch repair ATPase MutS	L
Candidatus_Bealeia_paramacronuclearis_GCA_036670005.1_ASM3667000v1	COG0250	Transcription antitermination factor NusG	K
Candidatus_Bealeia_paramacronuclearis_GCA_036670005.1_ASM3667000v1	COG0251	Enamine deaminase RidA, house cleaning of reactive enamine intermediates, YjgF/YER057c/UK114 family	V
Candidatus_Bealeia_paramacronuclearis_GCA_036670005.1_ASM3667000v1	COG0253	Diaminopimelate epimerase	E
Candidatus_Bealeia_paramacronuclearis_GCA_036670005.1_ASM3667000v1	COG0254	Ribosomal protein L31	J
Candidatus_Bealeia_paramacronuclearis_GCA_036670005.1_ASM3667000v1	COG0255	Ribosomal protein L29	J
Candidatus_Bealeia_paramacronuclearis_GCA_036670005.1_ASM3667000v1	COG0256	Ribosomal protein L18	J
Candidatus_Bealeia_paramacronuclearis_GCA_036670005.1_ASM3667000v1	COG0257	Ribosomal protein L36	J
Candidatus_Bealeia_paramacronuclearis_GCA_036670005.1_ASM3667000v1	COG0258	5'-3' exonuclease	L
Candidatus_Bealeia_paramacronuclearis_GCA_036670005.1_ASM3667000v1	COG0260	Leucyl aminopeptidase	E
Candidatus_Bealeia_paramacronuclearis_GCA_036670005.1_ASM3667000v1	COG0261	Ribosomal protein L21	J
Candidatus_Bealeia_paramacronuclearis_GCA_036670005.1_ASM3667000v1	COG0264	Translation elongation factor EF-Ts	J
Candidatus_Bealeia_paramacronuclearis_GCA_036670005.1_ASM3667000v1	COG0265	Periplasmic serine protease, S1-C subfamily, contain C-terminal PDZ domain	O
Candidatus_Bealeia_paramacronuclearis_GCA_036670005.1_ASM3667000v1	COG0267	Ribosomal protein L33	J
Candidatus_Bealeia_paramacronuclearis_GCA_036670005.1_ASM3667000v1	COG0268	Ribosomal protein S20	J
Candidatus_Bealeia_paramacronuclearis_GCA_036670005.1_ASM3667000v1	COG0271	Stress-induced morphogen (activity unknown)	T
Candidatus_Bealeia_paramacronuclearis_GCA_036670005.1_ASM3667000v1	COG0272	NAD-dependent DNA ligase	L
Candidatus_Bealeia_paramacronuclearis_GCA_036670005.1_ASM3667000v1	COG0275	16S rRNA C1402 N4-methylase RsmH	J
Candidatus_Bealeia_paramacronuclearis_GCA_036670005.1_ASM3667000v1	COG0276	Protoheme ferro-lyase (ferrochelatase)	H
Candidatus_Bealeia_paramacronuclearis_GCA_036670005.1_ASM3667000v1	COG0277	FAD/FMN-containing dehydrogenase	C
Candidatus_Bealeia_paramacronuclearis_GCA_036670005.1_ASM3667000v1	COG0278	Glutaredoxin-related protein	O
Candidatus_Bealeia_paramacronuclearis_GCA_036670005.1_ASM3667000v1	COG0280	Phosphotransacetylase	C
Candidatus_Bealeia_paramacronuclearis_GCA_036670005.1_ASM3667000v1	COG0283	Cytidylate kinase	F
Candidatus_Bealeia_paramacronuclearis_GCA_036670005.1_ASM3667000v1	COG0288	Carbonic anhydrase	P
Candidatus_Bealeia_paramacronuclearis_GCA_036670005.1_ASM3667000v1	COG0289	Dihydrodipicolinate reductase	E
Candidatus_Bealeia_paramacronuclearis_GCA_036670005.1_ASM3667000v1	COG0290	Translation initiation factor IF-3	J
Candidatus_Bealeia_paramacronuclearis_GCA_036670005.1_ASM3667000v1	COG0291	Ribosomal protein L35	J
Candidatus_Bealeia_paramacronuclearis_GCA_036670005.1_ASM3667000v1	COG0292	Ribosomal protein L20	J
Candidatus_Bealeia_paramacronuclearis_GCA_036670005.1_ASM3667000v1	COG0293	23S rRNA U2552 (ribose-2'-O)-methylase RlmE/FtsJ	J
Candidatus_Bealeia_paramacronuclearis_GCA_036670005.1_ASM3667000v1	COG0295	Cytidine deaminase	F
Candidatus_Bealeia_paramacronuclearis_GCA_036670005.1_ASM3667000v1	COG0297	Glycogen synthase	G
Candidatus_Bealeia_paramacronuclearis_GCA_036670005.1_ASM3667000v1	COG0299	Folate-dependent phosphoribosylglycinamide formyltransferase PurN	F
Candidatus_Bealeia_paramacronuclearis_GCA_036670005.1_ASM3667000v1	COG0304	3-oxoacyl-(acyl-carrier-protein) synthase	IQ
Candidatus_Bealeia_paramacronuclearis_GCA_036670005.1_ASM3667000v1	COG0305	Replicative DNA helicase	L
Candidatus_Bealeia_paramacronuclearis_GCA_036670005.1_ASM3667000v1	COG0312	Predicted Zn-dependent protease or its inactivated homolog	R
Candidatus_Bealeia_paramacronuclearis_GCA_036670005.1_ASM3667000v1	COG0313	16S rRNA C1402 (ribose-2'-O) methylase RsmI	J
Candidatus_Bealeia_paramacronuclearis_GCA_036670005.1_ASM3667000v1	COG0316	Fe-S cluster assembly iron-binding protein IscA	O
Candidatus_Bealeia_paramacronuclearis_GCA_036670005.1_ASM3667000v1	COG0317	(p)ppGpp synthase/hydrolase, HD superfamily	TK
Candidatus_Bealeia_paramacronuclearis_GCA_036670005.1_ASM3667000v1	COG0318	Acyl-CoA synthetase (AMP-forming)/AMP-acid ligase II	IQ
Candidatus_Bealeia_paramacronuclearis_GCA_036670005.1_ASM3667000v1	COG0319	ssRNA-specific RNase YbeY, 16S rRNA maturation enzyme	J
Candidatus_Bealeia_paramacronuclearis_GCA_036670005.1_ASM3667000v1	COG0320	Lipoate synthase	H
Candidatus_Bealeia_paramacronuclearis_GCA_036670005.1_ASM3667000v1	COG0321	Lipoate-protein ligase B	H
Candidatus_Bealeia_paramacronuclearis_GCA_036670005.1_ASM3667000v1	COG0322	Excinuclease UvrABC, nuclease subunit	L
Candidatus_Bealeia_paramacronuclearis_GCA_036670005.1_ASM3667000v1	COG0323	DNA mismatch repair ATPase MutL	L
Candidatus_Bealeia_paramacronuclearis_GCA_036670005.1_ASM3667000v1	COG0324	tRNA A37 N6-isopentenylltransferase MiaA	J
Candidatus_Bealeia_paramacronuclearis_GCA_036670005.1_ASM3667000v1	COG0328	Ribonuclease HI	L
Candidatus_Bealeia_paramacronuclearis_GCA_036670005.1_ASM3667000v1	COG0329	Dihydrodipicolinate synthase/N-acetylneuraminate lyase	EM
Candidatus_Bealeia_paramacronuclearis_GCA_036670005.1_ASM3667000v1	COG0330	Regulator of protease activity HflC, stomatin/prohibitin superfamily	O
Candidatus_Bealeia_paramacronuclearis_GCA_036670005.1_ASM3667000v1	COG0331	Malonyl CoA-acyl carrier protein transacylase	I
Candidatus_Bealeia_paramacronuclearis_GCA_036670005.1_ASM3667000v1	COG0332	3-oxoacyl-[acyl-carrier-protein] synthase III	I
Candidatus_Bealeia_paramacronuclearis_GCA_036670005.1_ASM3667000v1	COG0333	Ribosomal protein L32	J
Candidatus_Bealeia_paramacronuclearis_GCA_036670005.1_ASM3667000v1	COG0334	Glutamate dehydrogenase/leucine dehydrogenase	E
Candidatus_Bealeia_paramacronuclearis_GCA_036670005.1_ASM3667000v1	COG0335	Ribosomal protein L19	J
Candidatus_Bealeia_paramacronuclearis_GCA_036670005.1_ASM3667000v1	COG0336	tRNA G37 N-methylase TrmD	J
Candidatus_Bealeia_paramacronuclearis_GCA_036670005.1_ASM3667000v1	COG0338	Site-specific DNA-adenine methylase	L
Candidatus_Bealeia_paramacronuclearis_GCA_036670005.1_ASM3667000v1	COG0340	Biotin-(acetyl-CoA carboxylase) ligase	H
Candidatus_Bealeia_paramacronuclearis_GCA_036670005.1_ASM3667000v1	COG0341	Preprotein translocase subunit SecF	U
Candidatus_Bealeia_paramacronuclearis_GCA_036670005.1_ASM3667000v1	COG0342	Preprotein translocase subunit SecD	U
Candidatus_Bealeia_paramacronuclearis_GCA_036670005.1_ASM3667000v1	COG0343	Queuine/archaeosine tRNA-ribosyltransferase	J
Candidatus_Bealeia_paramacronuclearis_GCA_036670005.1_ASM3667000v1	COG0344	Phospholipid biosynthesis protein PlsY, probable glycerol-3-phosphate acyltransferase	I
Candidatus_Bealeia_paramacronuclearis_GCA_036670005.1_ASM3667000v1	COG0345	Pyrroline-5-carboxylate reductase	E
Candidatus_Bealeia_paramacronuclearis_GCA_036670005.1_ASM3667000v1	COG0346	Catechol 2,3-dioxygenase or other lactoylglutathione lyase family enzyme	Q
Candidatus_Bealeia_paramacronuclearis_GCA_036670005.1_ASM3667000v1	COG0349	Ribonuclease D	J
Candidatus_Bealeia_paramacronuclearis_GCA_036670005.1_ASM3667000v1	COG0350	O6-methylguanine-DNA--protein-cysteine methyltransferase	L
Candidatus_Bealeia_paramacronuclearis_GCA_036670005.1_ASM3667000v1	COG0353	Recombinational DNA repair protein RecR	L
Candidatus_Bealeia_paramacronuclearis_GCA_036670005.1_ASM3667000v1	COG0354	Folate-binding Fe-S cluster repair protein YgfZ, possible role in tRNA modification	O
Candidatus_Bealeia_paramacronuclearis_GCA_036670005.1_ASM3667000v1	COG0355	FoF1-type ATP synthase, epsilon subunit	C
Candidatus_Bealeia_paramacronuclearis_GCA_036670005.1_ASM3667000v1	COG0356	FoF1-type ATP synthase, membrane subunit a	C
Candidatus_Bealeia_paramacronuclearis_GCA_036670005.1_ASM3667000v1	COG0357	16S rRNA G527 N7-methylase RsmG (former glucose-inhibited division protein B)	J
Candidatus_Bealeia_paramacronuclearis_GCA_036670005.1_ASM3667000v1	COG0358	DNA primase (bacterial type)	L
Candidatus_Bealeia_paramacronuclearis_GCA_036670005.1_ASM3667000v1	COG0359	Ribosomal protein L9	J
Candidatus_Bealeia_paramacronuclearis_GCA_036670005.1_ASM3667000v1	COG0360	Ribosomal protein S6	J
Candidatus_Bealeia_paramacronuclearis_GCA_036670005.1_ASM3667000v1	COG0361	Translation initiation factor IF-1	J
Candidatus_Bealeia_paramacronuclearis_GCA_036670005.1_ASM3667000v1	COG0365	Acyl-coenzyme A synthetase/AMP-(fatty) acid ligase	I
Candidatus_Bealeia_paramacronuclearis_GCA_036670005.1_ASM3667000v1	COG0367	Asparagine synthetase B (glutamine-hydrolyzing)	E
Candidatus_Bealeia_paramacronuclearis_GCA_036670005.1_ASM3667000v1	COG0372	Citrate synthase	C
Candidatus_Bealeia_paramacronuclearis_GCA_036670005.1_ASM3667000v1	COG0377	NADH:ubiquinone oxidoreductase 20 kD subunit (chhain B) or related Fe-S oxidoreductase	C
Candidatus_Bealeia_paramacronuclearis_GCA_036670005.1_ASM3667000v1	COG0382	4-hydroxybenzoate polyprenyltransferase	H
Candidatus_Bealeia_paramacronuclearis_GCA_036670005.1_ASM3667000v1	COG0398	Uncharacterized membrane protein YdjX, TVP38/TMEM64 family, SNARE-associated domain	S
Candidatus_Bealeia_paramacronuclearis_GCA_036670005.1_ASM3667000v1	COG0399	dTDP-4-amino-4,6-dideoxygalactose transaminase	M
Candidatus_Bealeia_paramacronuclearis_GCA_036670005.1_ASM3667000v1	COG0400	Predicted esterase	R
Candidatus_Bealeia_paramacronuclearis_GCA_036670005.1_ASM3667000v1	COG0407	Uroporphyrinogen-III decarboxylase	H
Candidatus_Bealeia_paramacronuclearis_GCA_036670005.1_ASM3667000v1	COG0408	Coproporphyrinogen III oxidase	H
Candidatus_Bealeia_paramacronuclearis_GCA_036670005.1_ASM3667000v1	COG0415	Deoxyribodipyrimidine photolyase	L
Candidatus_Bealeia_paramacronuclearis_GCA_036670005.1_ASM3667000v1	COG0416	Fatty acid/phospholipid biosynthesis enzyme	I
Candidatus_Bealeia_paramacronuclearis_GCA_036670005.1_ASM3667000v1	COG0424	Predicted house-cleaning NTP pyrophosphatase, Maf/HAM1 superfamily	Q
Candidatus_Bealeia_paramacronuclearis_GCA_036670005.1_ASM3667000v1	COG0436	Aspartate/methionine/tyrosine aminotransferase	E
Candidatus_Bealeia_paramacronuclearis_GCA_036670005.1_ASM3667000v1	COG0438	Glycosyltransferase involved in cell wall bisynthesis	M
Candidatus_Bealeia_paramacronuclearis_GCA_036670005.1_ASM3667000v1	COG0439	Biotin carboxylase	I
Candidatus_Bealeia_paramacronuclearis_GCA_036670005.1_ASM3667000v1	COG0441	Threonyl-tRNA synthetase	J
Candidatus_Bealeia_paramacronuclearis_GCA_036670005.1_ASM3667000v1	COG0442	Prolyl-tRNA synthetase	J
Candidatus_Bealeia_paramacronuclearis_GCA_036670005.1_ASM3667000v1	COG0443	Molecular chaperone DnaK (HSP70)	O
Candidatus_Bealeia_paramacronuclearis_GCA_036670005.1_ASM3667000v1	COG0449	Glucosamine 6-phosphate synthetase, contains amidotransferase and phosphosugar isomerase domains	M
Candidatus_Bealeia_paramacronuclearis_GCA_036670005.1_ASM3667000v1	COG0451	Nucleoside-diphosphate-sugar epimerase	M
Candidatus_Bealeia_paramacronuclearis_GCA_036670005.1_ASM3667000v1	COG0454	N-acetyltransferase, GNAT superfamily (includes histone acetyltransferase HPA2)	KR
Candidatus_Bealeia_paramacronuclearis_GCA_036670005.1_ASM3667000v1	COG0455	MinD-like ATPase involved in chromosome partitioning or flagellar assembly	DN
Candidatus_Bealeia_paramacronuclearis_GCA_036670005.1_ASM3667000v1	COG0456	Ribosomal protein S18 acetylase RimI and related acetyltransferases	J
Candidatus_Bealeia_paramacronuclearis_GCA_036670005.1_ASM3667000v1	COG0457	Tetratricopeptide (TPR) repeat	R
Candidatus_Bealeia_paramacronuclearis_GCA_036670005.1_ASM3667000v1	COG0459	Chaperonin GroEL (HSP60 family)	O
Candidatus_Bealeia_paramacronuclearis_GCA_036670005.1_ASM3667000v1	COG0462	Phosphoribosylpyrophosphate synthetase	FE
Candidatus_Bealeia_paramacronuclearis_GCA_036670005.1_ASM3667000v1	COG0463	Glycosyltransferase involved in cell wall bisynthesis	M
Candidatus_Bealeia_paramacronuclearis_GCA_036670005.1_ASM3667000v1	COG0465	ATP-dependent Zn proteases	O
Candidatus_Bealeia_paramacronuclearis_GCA_036670005.1_ASM3667000v1	COG0466	ATP-dependent Lon protease, bacterial type	O
Candidatus_Bealeia_paramacronuclearis_GCA_036670005.1_ASM3667000v1	COG0468	RecA/RadA recombinase	L
Candidatus_Bealeia_paramacronuclearis_GCA_036670005.1_ASM3667000v1	COG0469	Pyruvate kinase	G
Candidatus_Bealeia_paramacronuclearis_GCA_036670005.1_ASM3667000v1	COG0470	DNA polymerase III, delta prime subunit	L
Candidatus_Bealeia_paramacronuclearis_GCA_036670005.1_ASM3667000v1	COG0471	Di- and tricarboxylate transporter	G
Candidatus_Bealeia_paramacronuclearis_GCA_036670005.1_ASM3667000v1	COG0472	UDP-N-acetylmuramyl pentapeptide phosphotransferase/UDP-N-acetylglucosamine-1-phosphate transferase	M
Candidatus_Bealeia_paramacronuclearis_GCA_036670005.1_ASM3667000v1	COG0473	Isocitrate/isopropylmalate dehydrogenase	CE
Candidatus_Bealeia_paramacronuclearis_GCA_036670005.1_ASM3667000v1	COG0474	Magnesium-transporting ATPase (P-type)	P
Candidatus_Bealeia_paramacronuclearis_GCA_036670005.1_ASM3667000v1	COG0475	Kef-type K+ transport system, membrane component KefB	P
Candidatus_Bealeia_paramacronuclearis_GCA_036670005.1_ASM3667000v1	COG0476	Molybdopterin or thiamine biosynthesis adenylyltransferase	H
Candidatus_Bealeia_paramacronuclearis_GCA_036670005.1_ASM3667000v1	COG0477	MFS family permease	GEPR
Candidatus_Bealeia_paramacronuclearis_GCA_036670005.1_ASM3667000v1	COG0479	Succinate dehydrogenase/fumarate reductase, Fe-S protein subunit	C
Candidatus_Bealeia_paramacronuclearis_GCA_036670005.1_ASM3667000v1	COG0480	Translation elongation factor EF-G, a GTPase	J
Candidatus_Bealeia_paramacronuclearis_GCA_036670005.1_ASM3667000v1	COG0481	Translation elongation factor EF-4, membrane-bound GTPase	J
Candidatus_Bealeia_paramacronuclearis_GCA_036670005.1_ASM3667000v1	COG0482	tRNA U34 2-thiouridine synthase MnmA/TrmU, contains the PP-loop ATPase domain	J
Candidatus_Bealeia_paramacronuclearis_GCA_036670005.1_ASM3667000v1	COG0483	Archaeal fructose-1,6-bisphosphatase or related enzyme of inositol monophosphatase family	G
Candidatus_Bealeia_paramacronuclearis_GCA_036670005.1_ASM3667000v1	COG0484	DnaJ-class molecular chaperone with C-terminal Zn finger domain	O
Candidatus_Bealeia_paramacronuclearis_GCA_036670005.1_ASM3667000v1	COG0488	ATPase components of ABC transporters with duplicated ATPase domains	R
Candidatus_Bealeia_paramacronuclearis_GCA_036670005.1_ASM3667000v1	COG0489	Chromosome partitioning ATPase, Mrp family, contains Fe-S cluster	D
Candidatus_Bealeia_paramacronuclearis_GCA_036670005.1_ASM3667000v1	COG0491	Glyoxylase or a related metal-dependent hydrolase, beta-lactamase superfamily II	R
Candidatus_Bealeia_paramacronuclearis_GCA_036670005.1_ASM3667000v1	COG0492	Thioredoxin reductase	O
Candidatus_Bealeia_paramacronuclearis_GCA_036670005.1_ASM3667000v1	COG0493	NADPH-dependent glutamate synthase beta chain or related oxidoreductase	ER
Candidatus_Bealeia_paramacronuclearis_GCA_036670005.1_ASM3667000v1	COG0494	8-oxo-dGTP pyrophosphatase MutT and related house-cleaning NTP pyrophosphohydrolases, NUDIX family	V
Candidatus_Bealeia_paramacronuclearis_GCA_036670005.1_ASM3667000v1	COG0495	Leucyl-tRNA synthetase	J
Candidatus_Bealeia_paramacronuclearis_GCA_036670005.1_ASM3667000v1	COG0497	DNA repair ATPase RecN	L
Candidatus_Bealeia_paramacronuclearis_GCA_036670005.1_ASM3667000v1	COG0499	S-adenosylhomocysteine hydrolase	H
Candidatus_Bealeia_paramacronuclearis_GCA_036670005.1_ASM3667000v1	COG0503	Adenine/guanine phosphoribosyltransferase or related PRPP-binding protein	F
Candidatus_Bealeia_paramacronuclearis_GCA_036670005.1_ASM3667000v1	COG0504	CTP synthase (UTP-ammonia lyase)	F
Candidatus_Bealeia_paramacronuclearis_GCA_036670005.1_ASM3667000v1	COG0506	Proline dehydrogenase	E
Candidatus_Bealeia_paramacronuclearis_GCA_036670005.1_ASM3667000v1	COG0507	ATP-dependent exoDNAse (exonuclease V), alpha subunit, helicase superfamily I	L
Candidatus_Bealeia_paramacronuclearis_GCA_036670005.1_ASM3667000v1	COG0508	Pyruvate/2-oxoglutarate dehydrogenase complex, dihydrolipoamide acyltransferase (E2) component	C
Candidatus_Bealeia_paramacronuclearis_GCA_036670005.1_ASM3667000v1	COG0511	Biotin carboxyl carrier protein	HI
Candidatus_Bealeia_paramacronuclearis_GCA_036670005.1_ASM3667000v1	COG0513	Superfamily II DNA and RNA helicase	L
Candidatus_Bealeia_paramacronuclearis_GCA_036670005.1_ASM3667000v1	COG0515	Serine/threonine protein kinase	T
Candidatus_Bealeia_paramacronuclearis_GCA_036670005.1_ASM3667000v1	COG0517	CBS domain	T
Candidatus_Bealeia_paramacronuclearis_GCA_036670005.1_ASM3667000v1	COG0522	Ribosomal protein S4 or related protein	J
Candidatus_Bealeia_paramacronuclearis_GCA_036670005.1_ASM3667000v1	COG0524	Sugar or nucleoside kinase, ribokinase family	G
Candidatus_Bealeia_paramacronuclearis_GCA_036670005.1_ASM3667000v1	COG0525	Valyl-tRNA synthetase	J
Candidatus_Bealeia_paramacronuclearis_GCA_036670005.1_ASM3667000v1	COG0526	Thiol-disulfide isomerase or thioredoxin	O
Candidatus_Bealeia_paramacronuclearis_GCA_036670005.1_ASM3667000v1	COG0527	Aspartokinase	E
Candidatus_Bealeia_paramacronuclearis_GCA_036670005.1_ASM3667000v1	COG0528	Uridylate kinase	F
Candidatus_Bealeia_paramacronuclearis_GCA_036670005.1_ASM3667000v1	COG0529	Adenylylsulfate kinase or related kinase	P
Candidatus_Bealeia_paramacronuclearis_GCA_036670005.1_ASM3667000v1	COG0531	Amino acid transporter	E
Candidatus_Bealeia_paramacronuclearis_GCA_036670005.1_ASM3667000v1	COG0532	Translation initiation factor IF-2, a GTPase	J
Candidatus_Bealeia_paramacronuclearis_GCA_036670005.1_ASM3667000v1	COG0533	tRNA A37 threonylcarbamoyltransferase TsaD	J
Candidatus_Bealeia_paramacronuclearis_GCA_036670005.1_ASM3667000v1	COG0534	Na+-driven multidrug efflux pump	V
Candidatus_Bealeia_paramacronuclearis_GCA_036670005.1_ASM3667000v1	COG0535	Radical SAM superfamily enzyme, MoaA/NifB/PqqE/SkfB family	R
Candidatus_Bealeia_paramacronuclearis_GCA_036670005.1_ASM3667000v1	COG0536	GTPase involved in cell partioning and DNA repair	DL
Candidatus_Bealeia_paramacronuclearis_GCA_036670005.1_ASM3667000v1	COG0537	Diadenosine tetraphosphate (Ap4A) hydrolase or other HIT family hydrolase	FGR
Candidatus_Bealeia_paramacronuclearis_GCA_036670005.1_ASM3667000v1	COG0539	Ribosomal protein S1	J
Candidatus_Bealeia_paramacronuclearis_GCA_036670005.1_ASM3667000v1	COG0541	Signal recognition particle GTPase	U
Candidatus_Bealeia_paramacronuclearis_GCA_036670005.1_ASM3667000v1	COG0542	ATP-dependent Clp protease ATP-binding subunit ClpA	O
Candidatus_Bealeia_paramacronuclearis_GCA_036670005.1_ASM3667000v1	COG0544	FKBP-type peptidyl-prolyl cis-trans isomerase (trigger factor)	O
Candidatus_Bealeia_paramacronuclearis_GCA_036670005.1_ASM3667000v1	COG0545	FKBP-type peptidyl-prolyl cis-trans isomerase	O
Candidatus_Bealeia_paramacronuclearis_GCA_036670005.1_ASM3667000v1	COG0546	Phosphoglycolate phosphatase, HAD superfamily	C
Candidatus_Bealeia_paramacronuclearis_GCA_036670005.1_ASM3667000v1	COG0550	DNA topoisomerase IA	L
Candidatus_Bealeia_paramacronuclearis_GCA_036670005.1_ASM3667000v1	COG0552	Signal recognition particle GTPase	U
Candidatus_Bealeia_paramacronuclearis_GCA_036670005.1_ASM3667000v1	COG0553	Superfamily II DNA or RNA helicase, SNF2 family	KL
Candidatus_Bealeia_paramacronuclearis_GCA_036670005.1_ASM3667000v1	COG0556	Excinuclease UvrABC helicase subunit UvrB	L
Candidatus_Bealeia_paramacronuclearis_GCA_036670005.1_ASM3667000v1	COG0557	Exoribonuclease R	K
Candidatus_Bealeia_paramacronuclearis_GCA_036670005.1_ASM3667000v1	COG0558	Phosphatidylglycerophosphate synthase	I
Candidatus_Bealeia_paramacronuclearis_GCA_036670005.1_ASM3667000v1	COG0563	Adenylate kinase or related kinase	F
Candidatus_Bealeia_paramacronuclearis_GCA_036670005.1_ASM3667000v1	COG0564	Pseudouridylate synthase, 23S rRNA- or tRNA-specific	J
Candidatus_Bealeia_paramacronuclearis_GCA_036670005.1_ASM3667000v1	COG0565	tRNA C32,U32 (ribose-2'-O)-methylase TrmJ or a related methyltransferase	J
Candidatus_Bealeia_paramacronuclearis_GCA_036670005.1_ASM3667000v1	COG0566	tRNA G18 (ribose-2'-O)-methylase SpoU	J
Candidatus_Bealeia_paramacronuclearis_GCA_036670005.1_ASM3667000v1	COG0567	2-oxoglutarate dehydrogenase complex, dehydrogenase (E1) component, and related enzymes	C
Candidatus_Bealeia_paramacronuclearis_GCA_036670005.1_ASM3667000v1	COG0568	DNA-directed RNA polymerase, sigma subunit (sigma70/sigma32)	K
Candidatus_Bealeia_paramacronuclearis_GCA_036670005.1_ASM3667000v1	COG0569	Trk K+ transport system, NAD-binding component	P
Candidatus_Bealeia_paramacronuclearis_GCA_036670005.1_ASM3667000v1	COG0571	dsRNA-specific ribonuclease	K
Candidatus_Bealeia_paramacronuclearis_GCA_036670005.1_ASM3667000v1	COG0573	ABC-type phosphate transport system, permease component	P
Candidatus_Bealeia_paramacronuclearis_GCA_036670005.1_ASM3667000v1	COG0574	Phosphoenolpyruvate synthase/pyruvate phosphate dikinase	G
Candidatus_Bealeia_paramacronuclearis_GCA_036670005.1_ASM3667000v1	COG0575	CDP-diglyceride synthetase	I
Candidatus_Bealeia_paramacronuclearis_GCA_036670005.1_ASM3667000v1	COG0576	Molecular chaperone GrpE (heat shock protein)	O
Candidatus_Bealeia_paramacronuclearis_GCA_036670005.1_ASM3667000v1	COG0577	ABC-type antimicrobial peptide transport system, permease component	V
Candidatus_Bealeia_paramacronuclearis_GCA_036670005.1_ASM3667000v1	COG0581	ABC-type phosphate transport system, permease component	P
Candidatus_Bealeia_paramacronuclearis_GCA_036670005.1_ASM3667000v1	COG0583	DNA-binding transcriptional regulator, LysR family	K
Candidatus_Bealeia_paramacronuclearis_GCA_036670005.1_ASM3667000v1	COG0584	Glycerophosphoryl diester phosphodiesterase	I
Candidatus_Bealeia_paramacronuclearis_GCA_036670005.1_ASM3667000v1	COG0586	Uncharacterized membrane protein DedA, SNARE-associated domain	S
Candidatus_Bealeia_paramacronuclearis_GCA_036670005.1_ASM3667000v1	COG0587	DNA polymerase III, alpha subunit	L
Candidatus_Bealeia_paramacronuclearis_GCA_036670005.1_ASM3667000v1	COG0589	Nucleotide-binding universal stress protein, UspA family	T
Candidatus_Bealeia_paramacronuclearis_GCA_036670005.1_ASM3667000v1	COG0590	tRNA(Arg) A34 adenosine deaminase TadA	J
Candidatus_Bealeia_paramacronuclearis_GCA_036670005.1_ASM3667000v1	COG0591	Na+/proline symporter	E
Candidatus_Bealeia_paramacronuclearis_GCA_036670005.1_ASM3667000v1	COG0592	DNA polymerase III sliding clamp (beta) subunit, PCNA homolog	L
Candidatus_Bealeia_paramacronuclearis_GCA_036670005.1_ASM3667000v1	COG0593	Chromosomal replication initiation ATPase DnaA	L
Candidatus_Bealeia_paramacronuclearis_GCA_036670005.1_ASM3667000v1	COG0594	RNase P protein component	J
Candidatus_Bealeia_paramacronuclearis_GCA_036670005.1_ASM3667000v1	COG0595	mRNA degradation ribonuclease J1/J2	J
Candidatus_Bealeia_paramacronuclearis_GCA_036670005.1_ASM3667000v1	COG0597	Lipoprotein signal peptidase	MU
Candidatus_Bealeia_paramacronuclearis_GCA_036670005.1_ASM3667000v1	COG0605	Superoxide dismutase	P
Candidatus_Bealeia_paramacronuclearis_GCA_036670005.1_ASM3667000v1	COG0606	Predicted ATPase with chaperone activity	O
Candidatus_Bealeia_paramacronuclearis_GCA_036670005.1_ASM3667000v1	COG0607	Rhodanese-related sulfurtransferase	P
Candidatus_Bealeia_paramacronuclearis_GCA_036670005.1_ASM3667000v1	COG0608	Single-stranded DNA-specific exonuclease, DHH superfamily, may be involved in archaeal DNA replication intiation	L
Candidatus_Bealeia_paramacronuclearis_GCA_036670005.1_ASM3667000v1	COG0612	Predicted Zn-dependent peptidase	R
Candidatus_Bealeia_paramacronuclearis_GCA_036670005.1_ASM3667000v1	COG0616	Periplasmic serine protease, ClpP class	O
Candidatus_Bealeia_paramacronuclearis_GCA_036670005.1_ASM3667000v1	COG0617	tRNA nucleotidyltransferase/poly(A) polymerase	J
Candidatus_Bealeia_paramacronuclearis_GCA_036670005.1_ASM3667000v1	COG0621	tRNA A37 methylthiotransferase MiaB	J
Candidatus_Bealeia_paramacronuclearis_GCA_036670005.1_ASM3667000v1	COG0623	Enoyl-[acyl-carrier-protein] reductase (NADH)	I
Candidatus_Bealeia_paramacronuclearis_GCA_036670005.1_ASM3667000v1	COG0624	Acetylornithine deacetylase/Succinyl-diaminopimelate desuccinylase or related deacylase	E
Candidatus_Bealeia_paramacronuclearis_GCA_036670005.1_ASM3667000v1	COG0625	Glutathione S-transferase	O
Candidatus_Bealeia_paramacronuclearis_GCA_036670005.1_ASM3667000v1	COG0628	Predicted PurR-regulated permease PerM	R
Candidatus_Bealeia_paramacronuclearis_GCA_036670005.1_ASM3667000v1	COG0629	Single-stranded DNA-binding protein	L
Candidatus_Bealeia_paramacronuclearis_GCA_036670005.1_ASM3667000v1	COG0632	Holliday junction resolvasome RuvABC DNA-binding subunit	L
Candidatus_Bealeia_paramacronuclearis_GCA_036670005.1_ASM3667000v1	COG0633	Ferredoxin	C
Candidatus_Bealeia_paramacronuclearis_GCA_036670005.1_ASM3667000v1	COG0635	Coproporphyrinogen III oxidase or related Fe-S oxidoreductase	H
Candidatus_Bealeia_paramacronuclearis_GCA_036670005.1_ASM3667000v1	COG0636	FoF1-type ATP synthase, membrane subunit c/Archaeal/vacuolar-type H+-ATPase, subunit K	C
Candidatus_Bealeia_paramacronuclearis_GCA_036670005.1_ASM3667000v1	COG0637	Beta-phosphoglucomutase or related phosphatase, HAD superfamily	GR
Candidatus_Bealeia_paramacronuclearis_GCA_036670005.1_ASM3667000v1	COG0643	Chemotaxis protein histidine kinase CheA	NT
Candidatus_Bealeia_paramacronuclearis_GCA_036670005.1_ASM3667000v1	COG0644	Dehydrogenase (flavoprotein)	C
Candidatus_Bealeia_paramacronuclearis_GCA_036670005.1_ASM3667000v1	COG0646	Methionine synthase I (cobalamin-dependent), methyltransferase domain	E
Candidatus_Bealeia_paramacronuclearis_GCA_036670005.1_ASM3667000v1	COG0649	NADH:ubiquinone oxidoreductase 49 kD subunit (chain D)	C
Candidatus_Bealeia_paramacronuclearis_GCA_036670005.1_ASM3667000v1	COG0653	Preprotein translocase subunit SecA (ATPase, RNA helicase)	U
Candidatus_Bealeia_paramacronuclearis_GCA_036670005.1_ASM3667000v1	COG0654	2-polyprenyl-6-methoxyphenol hydroxylase and related FAD-dependent oxidoreductases	HC
Candidatus_Bealeia_paramacronuclearis_GCA_036670005.1_ASM3667000v1	COG0658	Predicted membrane metal-binding protein	R
Candidatus_Bealeia_paramacronuclearis_GCA_036670005.1_ASM3667000v1	COG0659	Sulfate permease or related transporter, MFS superfamily	P
Candidatus_Bealeia_paramacronuclearis_GCA_036670005.1_ASM3667000v1	COG0661	Predicted unusual protein kinase regulating ubiquinone biosynthesis, AarF/ABC1/UbiB family	HT
Candidatus_Bealeia_paramacronuclearis_GCA_036670005.1_ASM3667000v1	COG0662	Mannose-6-phosphate isomerase, cupin superfamily	G
Candidatus_Bealeia_paramacronuclearis_GCA_036670005.1_ASM3667000v1	COG0664	cAMP-binding domain of CRP or a regulatory subunit of cAMP-dependent protein kinases	T
Candidatus_Bealeia_paramacronuclearis_GCA_036670005.1_ASM3667000v1	COG0668	Small-conductance mechanosensitive channel	M
Candidatus_Bealeia_paramacronuclearis_GCA_036670005.1_ASM3667000v1	COG0669	Phosphopantetheine adenylyltransferase	H
Candidatus_Bealeia_paramacronuclearis_GCA_036670005.1_ASM3667000v1	COG0670	Integral membrane protein, interacts with FtsH	R
Candidatus_Bealeia_paramacronuclearis_GCA_036670005.1_ASM3667000v1	COG0671	Membrane-associated phospholipid phosphatase	I
Candidatus_Bealeia_paramacronuclearis_GCA_036670005.1_ASM3667000v1	COG0673	Predicted dehydrogenase	R
Candidatus_Bealeia_paramacronuclearis_GCA_036670005.1_ASM3667000v1	COG0675	Transposase	X
Candidatus_Bealeia_paramacronuclearis_GCA_036670005.1_ASM3667000v1	COG0678	Peroxiredoxin	O
Candidatus_Bealeia_paramacronuclearis_GCA_036670005.1_ASM3667000v1	COG0681	Signal peptidase I	U
Candidatus_Bealeia_paramacronuclearis_GCA_036670005.1_ASM3667000v1	COG0682	Prolipoprotein diacylglyceryltransferase	M
Candidatus_Bealeia_paramacronuclearis_GCA_036670005.1_ASM3667000v1	COG0683	ABC-type branched-chain amino acid transport system, periplasmic component	E
Candidatus_Bealeia_paramacronuclearis_GCA_036670005.1_ASM3667000v1	COG0686	Alanine dehydrogenase	E
Candidatus_Bealeia_paramacronuclearis_GCA_036670005.1_ASM3667000v1	COG0687	Spermidine/putrescine-binding periplasmic protein	E
Candidatus_Bealeia_paramacronuclearis_GCA_036670005.1_ASM3667000v1	COG0688	Phosphatidylserine decarboxylase	I
Candidatus_Bealeia_paramacronuclearis_GCA_036670005.1_ASM3667000v1	COG0689	Ribonuclease PH	J
Candidatus_Bealeia_paramacronuclearis_GCA_036670005.1_ASM3667000v1	COG0690	Preprotein translocase subunit SecE	U
Candidatus_Bealeia_paramacronuclearis_GCA_036670005.1_ASM3667000v1	COG0691	tmRNA-binding protein	O
Candidatus_Bealeia_paramacronuclearis_GCA_036670005.1_ASM3667000v1	COG0694	Fe-S cluster biogenesis protein NfuA, 4Fe-4S-binding domain	O
Candidatus_Bealeia_paramacronuclearis_GCA_036670005.1_ASM3667000v1	COG0695	Glutaredoxin	O
Candidatus_Bealeia_paramacronuclearis_GCA_036670005.1_ASM3667000v1	COG0696	Phosphoglycerate mutase (BPG-independent, AlkP superfamily)	G
Candidatus_Bealeia_paramacronuclearis_GCA_036670005.1_ASM3667000v1	COG0697	Permease of the drug/metabolite transporter (DMT) superfamily	GER
Candidatus_Bealeia_paramacronuclearis_GCA_036670005.1_ASM3667000v1	COG0698	Ribose 5-phosphate isomerase RpiB	G
Candidatus_Bealeia_paramacronuclearis_GCA_036670005.1_ASM3667000v1	COG0702	Uncharacterized conserved protein YbjT, contains NAD(P)-binding and DUF2867 domains	R
Candidatus_Bealeia_paramacronuclearis_GCA_036670005.1_ASM3667000v1	COG0703	Shikimate kinase	E
Candidatus_Bealeia_paramacronuclearis_GCA_036670005.1_ASM3667000v1	COG0704	Phosphate uptake regulator	P
Candidatus_Bealeia_paramacronuclearis_GCA_036670005.1_ASM3667000v1	COG0706	Membrane protein insertase Oxa1/YidC/SpoIIIJ, required for the localization of integral membrane proteins	M
Candidatus_Bealeia_paramacronuclearis_GCA_036670005.1_ASM3667000v1	COG0707	UDP-N-acetylglucosamine:LPS N-acetylglucosamine transferase	M
Candidatus_Bealeia_paramacronuclearis_GCA_036670005.1_ASM3667000v1	COG0708	Exonuclease III	L
Candidatus_Bealeia_paramacronuclearis_GCA_036670005.1_ASM3667000v1	COG0711	FoF1-type ATP synthase, membrane subunit b or b'	C
Candidatus_Bealeia_paramacronuclearis_GCA_036670005.1_ASM3667000v1	COG0712	FoF1-type ATP synthase, delta subunit	C
Candidatus_Bealeia_paramacronuclearis_GCA_036670005.1_ASM3667000v1	COG0713	NADH:ubiquinone oxidoreductase subunit 11 or 4L (chain K)	C
Candidatus_Bealeia_paramacronuclearis_GCA_036670005.1_ASM3667000v1	COG0714	MoxR-like ATPase	R
Candidatus_Bealeia_paramacronuclearis_GCA_036670005.1_ASM3667000v1	COG0717	Deoxycytidine triphosphate deaminase	F
Candidatus_Bealeia_paramacronuclearis_GCA_036670005.1_ASM3667000v1	COG0718	Conserved DNA-binding protein YbaB (function unknown)	R
Candidatus_Bealeia_paramacronuclearis_GCA_036670005.1_ASM3667000v1	COG0721	Asp-tRNAAsn/Glu-tRNAGln amidotransferase C subunit	J
Candidatus_Bealeia_paramacronuclearis_GCA_036670005.1_ASM3667000v1	COG0723	Rieske Fe-S protein	C
Candidatus_Bealeia_paramacronuclearis_GCA_036670005.1_ASM3667000v1	COG0726	Peptidoglycan/xylan/chitin deacetylase, PgdA/CDA1 family	GM
Candidatus_Bealeia_paramacronuclearis_GCA_036670005.1_ASM3667000v1	COG0728	Peptidoglycan biosynthesis protein MviN/MurJ, putative lipid II flippase	M
Candidatus_Bealeia_paramacronuclearis_GCA_036670005.1_ASM3667000v1	COG0730	Uncharacterized membrane protein YfcA	S
Candidatus_Bealeia_paramacronuclearis_GCA_036670005.1_ASM3667000v1	COG0735	Fe2+ or Zn2+ uptake regulation protein	P
Candidatus_Bealeia_paramacronuclearis_GCA_036670005.1_ASM3667000v1	COG0736	Phosphopantetheinyl transferase (holo-ACP synthase)	I
Candidatus_Bealeia_paramacronuclearis_GCA_036670005.1_ASM3667000v1	COG0739	Murein DD-endopeptidase MepM and murein hydrolase activator NlpD, contain LysM domain	M
Candidatus_Bealeia_paramacronuclearis_GCA_036670005.1_ASM3667000v1	COG0740	ATP-dependent protease ClpP, protease subunit	O
Candidatus_Bealeia_paramacronuclearis_GCA_036670005.1_ASM3667000v1	COG0741	Soluble lytic murein transglycosylase and related regulatory proteins (some contain LysM/invasin domains)	M
Candidatus_Bealeia_paramacronuclearis_GCA_036670005.1_ASM3667000v1	COG0742	16S rRNA G966 N2-methylase RsmD	J
Candidatus_Bealeia_paramacronuclearis_GCA_036670005.1_ASM3667000v1	COG0744	Membrane carboxypeptidase (penicillin-binding protein)	M
Candidatus_Bealeia_paramacronuclearis_GCA_036670005.1_ASM3667000v1	COG0745	DNA-binding response regulator, OmpR family, contains REC and winged-helix (wHTH) domain	TK
Candidatus_Bealeia_paramacronuclearis_GCA_036670005.1_ASM3667000v1	COG0750	Membrane-associated protease RseP, regulator of RpoE activity	OK
Candidatus_Bealeia_paramacronuclearis_GCA_036670005.1_ASM3667000v1	COG0751	Glycyl-tRNA synthetase, beta subunit	J
Candidatus_Bealeia_paramacronuclearis_GCA_036670005.1_ASM3667000v1	COG0752	Glycyl-tRNA synthetase, alpha subunit	J
Candidatus_Bealeia_paramacronuclearis_GCA_036670005.1_ASM3667000v1	COG0755	ABC-type transport system involved in cytochrome c biogenesis, permease component	O
Candidatus_Bealeia_paramacronuclearis_GCA_036670005.1_ASM3667000v1	COG0756	dUTPase	FV
Candidatus_Bealeia_paramacronuclearis_GCA_036670005.1_ASM3667000v1	COG0758	Predicted Rossmann fold nucleotide-binding protein DprA/Smf involved in DNA uptake	L
Candidatus_Bealeia_paramacronuclearis_GCA_036670005.1_ASM3667000v1	COG0759	Membrane-anchored protein YidD, putatitve component of membrane protein insertase Oxa1/YidC/SpoIIIJ	M
Candidatus_Bealeia_paramacronuclearis_GCA_036670005.1_ASM3667000v1	COG0760	Parvulin-like peptidyl-prolyl isomerase	O
Candidatus_Bealeia_paramacronuclearis_GCA_036670005.1_ASM3667000v1	COG0762	Uncharacterized conserved protein YggT, Ycf19 family	S
Candidatus_Bealeia_paramacronuclearis_GCA_036670005.1_ASM3667000v1	COG0763	Lipid A disaccharide synthetase	M
Candidatus_Bealeia_paramacronuclearis_GCA_036670005.1_ASM3667000v1	COG0764	3-hydroxymyristoyl/3-hydroxydecanoyl-(acyl carrier protein) dehydratase	I
Candidatus_Bealeia_paramacronuclearis_GCA_036670005.1_ASM3667000v1	COG0765	ABC-type amino acid transport system, permease component	E
Candidatus_Bealeia_paramacronuclearis_GCA_036670005.1_ASM3667000v1	COG0766	UDP-N-acetylglucosamine enolpyruvyl transferase	M
Candidatus_Bealeia_paramacronuclearis_GCA_036670005.1_ASM3667000v1	COG0767	ABC-type transporter Mla maintaining outer membrane lipid asymmetry, permease component MlaE	M
Candidatus_Bealeia_paramacronuclearis_GCA_036670005.1_ASM3667000v1	COG0768	Cell division protein FtsI/penicillin-binding protein 2	DM
Candidatus_Bealeia_paramacronuclearis_GCA_036670005.1_ASM3667000v1	COG0769	UDP-N-acetylmuramyl tripeptide synthase	M
Candidatus_Bealeia_paramacronuclearis_GCA_036670005.1_ASM3667000v1	COG0770	UDP-N-acetylmuramyl pentapeptide synthase	M
Candidatus_Bealeia_paramacronuclearis_GCA_036670005.1_ASM3667000v1	COG0771	UDP-N-acetylmuramoylalanine-D-glutamate ligase	M
Candidatus_Bealeia_paramacronuclearis_GCA_036670005.1_ASM3667000v1	COG0772	Bacterial cell division protein FtsW, lipid II flippase	D
Candidatus_Bealeia_paramacronuclearis_GCA_036670005.1_ASM3667000v1	COG0773	UDP-N-acetylmuramate-alanine ligase	M
Candidatus_Bealeia_paramacronuclearis_GCA_036670005.1_ASM3667000v1	COG0774	UDP-3-O-acyl-N-acetylglucosamine deacetylase	M
Candidatus_Bealeia_paramacronuclearis_GCA_036670005.1_ASM3667000v1	COG0775	Nucleoside phosphorylase	F
Candidatus_Bealeia_paramacronuclearis_GCA_036670005.1_ASM3667000v1	COG0776	Bacterial nucleoid DNA-binding protein	L
Candidatus_Bealeia_paramacronuclearis_GCA_036670005.1_ASM3667000v1	COG0777	Acetyl-CoA carboxylase beta subunit	I
Candidatus_Bealeia_paramacronuclearis_GCA_036670005.1_ASM3667000v1	COG0778	Nitroreductase	C
Candidatus_Bealeia_paramacronuclearis_GCA_036670005.1_ASM3667000v1	COG0779	Ribosome maturation factor RimP	J
Candidatus_Bealeia_paramacronuclearis_GCA_036670005.1_ASM3667000v1	COG0781	Transcription termination factor NusB	K
Candidatus_Bealeia_paramacronuclearis_GCA_036670005.1_ASM3667000v1	COG0782	Transcription elongation factor, GreA/GreB family	K
Candidatus_Bealeia_paramacronuclearis_GCA_036670005.1_ASM3667000v1	COG0783	DNA-binding ferritin-like protein (oxidative damage protectant)	PV
Candidatus_Bealeia_paramacronuclearis_GCA_036670005.1_ASM3667000v1	COG0784	CheY chemotaxis protein or a CheY-like REC (receiver) domain	T
Candidatus_Bealeia_paramacronuclearis_GCA_036670005.1_ASM3667000v1	COG0787	Alanine racemase	M
Candidatus_Bealeia_paramacronuclearis_GCA_036670005.1_ASM3667000v1	COG0789	DNA-binding transcriptional regulator, MerR family	K
Candidatus_Bealeia_paramacronuclearis_GCA_036670005.1_ASM3667000v1	COG0790	TPR repeat	T
Candidatus_Bealeia_paramacronuclearis_GCA_036670005.1_ASM3667000v1	COG0793	C-terminal processing protease CtpA/Prc, contains a PDZ domain	O
Candidatus_Bealeia_paramacronuclearis_GCA_036670005.1_ASM3667000v1	COG0795	Lipopolysaccharide export LptBFGC system, permease protein LptF	MN
Candidatus_Bealeia_paramacronuclearis_GCA_036670005.1_ASM3667000v1	COG0797	"Rare lipoprotein A, peptidoglycan hydrolase digesting ""naked"" glycans, contains C-terminal SPOR domain"	M
Candidatus_Bealeia_paramacronuclearis_GCA_036670005.1_ASM3667000v1	COG0799	Ribosomal silencing factor RsfS, regulates association of 30S and 50S subunits	J
Candidatus_Bealeia_paramacronuclearis_GCA_036670005.1_ASM3667000v1	COG0802	tRNA A37 threonylcarbamoyladenosine biosynthesis protein TsaE	J
Candidatus_Bealeia_paramacronuclearis_GCA_036670005.1_ASM3667000v1	COG0803	ABC-type Zn uptake system ZnuABC, Zn-binding component ZnuA	P
Candidatus_Bealeia_paramacronuclearis_GCA_036670005.1_ASM3667000v1	COG0805	Sec-independent protein secretion pathway component TatC	U
Candidatus_Bealeia_paramacronuclearis_GCA_036670005.1_ASM3667000v1	COG0806	Ribosomal 30S subunit maturation factor RimM, required for 16S rRNA processing	J
Candidatus_Bealeia_paramacronuclearis_GCA_036670005.1_ASM3667000v1	COG0809	S-adenosylmethionine:tRNA-ribosyltransferase-isomerase (queuine synthetase)	J
Candidatus_Bealeia_paramacronuclearis_GCA_036670005.1_ASM3667000v1	COG0810	Periplasmic protein TonB, links inner and outer membranes	M
Candidatus_Bealeia_paramacronuclearis_GCA_036670005.1_ASM3667000v1	COG0811	Biopolymer transport protein ExbB/TolQ	U
Candidatus_Bealeia_paramacronuclearis_GCA_036670005.1_ASM3667000v1	COG0812	UDP-N-acetylenolpyruvoylglucosamine reductase	M
Candidatus_Bealeia_paramacronuclearis_GCA_036670005.1_ASM3667000v1	COG0814	Amino acid permease	E
Candidatus_Bealeia_paramacronuclearis_GCA_036670005.1_ASM3667000v1	COG0815	Apolipoprotein N-acyltransferase	M
Candidatus_Bealeia_paramacronuclearis_GCA_036670005.1_ASM3667000v1	COG0816	RNase H-fold protein, predicted Holliday junction resolvase in Firmicutes and mycoplasms, involved in anti-termination at Rho-dependent terminators	K
Candidatus_Bealeia_paramacronuclearis_GCA_036670005.1_ASM3667000v1	COG0817	Holliday junction resolvasome RuvABC endonuclease subunit	L
Candidatus_Bealeia_paramacronuclearis_GCA_036670005.1_ASM3667000v1	COG0822	NifU homolog involved in Fe-S cluster formation	O
Candidatus_Bealeia_paramacronuclearis_GCA_036670005.1_ASM3667000v1	COG0823	Periplasmic component of the Tol biopolymer transport system	U
Candidatus_Bealeia_paramacronuclearis_GCA_036670005.1_ASM3667000v1	COG0824	Acyl-CoA thioesterase FadM	I
Candidatus_Bealeia_paramacronuclearis_GCA_036670005.1_ASM3667000v1	COG0825	Acetyl-CoA carboxylase alpha subunit	I
Candidatus_Bealeia_paramacronuclearis_GCA_036670005.1_ASM3667000v1	COG0828	Ribosomal protein S21	J
Candidatus_Bealeia_paramacronuclearis_GCA_036670005.1_ASM3667000v1	COG0834	ABC-type amino acid transport/signal transduction system, periplasmic component/domain	ET
Candidatus_Bealeia_paramacronuclearis_GCA_036670005.1_ASM3667000v1	COG0835	Chemotaxis signal transduction protein	NT
Candidatus_Bealeia_paramacronuclearis_GCA_036670005.1_ASM3667000v1	COG0838	NADH:ubiquinone oxidoreductase subunit 3 (chain A)	C
Candidatus_Bealeia_paramacronuclearis_GCA_036670005.1_ASM3667000v1	COG0839	NADH:ubiquinone oxidoreductase subunit 6 (chain J)	C
Candidatus_Bealeia_paramacronuclearis_GCA_036670005.1_ASM3667000v1	COG0840	Methyl-accepting chemotaxis protein	NT
Candidatus_Bealeia_paramacronuclearis_GCA_036670005.1_ASM3667000v1	COG0841	Multidrug efflux pump subunit AcrB	V
Candidatus_Bealeia_paramacronuclearis_GCA_036670005.1_ASM3667000v1	COG0843	Heme/copper-type cytochrome/quinol oxidase, subunit 1	C
Candidatus_Bealeia_paramacronuclearis_GCA_036670005.1_ASM3667000v1	COG0845	Multidrug efflux pump subunit AcrA (membrane-fusion protein)	MV
Candidatus_Bealeia_paramacronuclearis_GCA_036670005.1_ASM3667000v1	COG0847	DNA polymerase III, epsilon subunit or related 3'-5' exonuclease	L
Candidatus_Bealeia_paramacronuclearis_GCA_036670005.1_ASM3667000v1	COG0848	Biopolymer transport protein ExbD	U
Candidatus_Bealeia_paramacronuclearis_GCA_036670005.1_ASM3667000v1	COG0849	Cell division ATPase FtsA	D
Candidatus_Bealeia_paramacronuclearis_GCA_036670005.1_ASM3667000v1	COG0852	NADH:ubiquinone oxidoreductase 27 kD subunit (chain C)	C
Candidatus_Bealeia_paramacronuclearis_GCA_036670005.1_ASM3667000v1	COG0855	Polyphosphate kinase	P
Candidatus_Bealeia_paramacronuclearis_GCA_036670005.1_ASM3667000v1	COG0858	Ribosome-binding factor A	J
Candidatus_Bealeia_paramacronuclearis_GCA_036670005.1_ASM3667000v1	COG0861	Membrane protein TerC, possibly involved in tellurium resistance	P
Candidatus_Bealeia_paramacronuclearis_GCA_036670005.1_ASM3667000v1	COG1001	Adenine deaminase	F
Candidatus_Bealeia_paramacronuclearis_GCA_036670005.1_ASM3667000v1	COG1004	UDP-glucose 6-dehydrogenase	M
Candidatus_Bealeia_paramacronuclearis_GCA_036670005.1_ASM3667000v1	COG1005	NADH:ubiquinone oxidoreductase subunit 1 (chain H)	C
Candidatus_Bealeia_paramacronuclearis_GCA_036670005.1_ASM3667000v1	COG1007	NADH:ubiquinone oxidoreductase subunit 2 (chain N)	C
Candidatus_Bealeia_paramacronuclearis_GCA_036670005.1_ASM3667000v1	COG1008	NADH:ubiquinone oxidoreductase subunit 4 (chain M)	C
Candidatus_Bealeia_paramacronuclearis_GCA_036670005.1_ASM3667000v1	COG1009	NADH:ubiquinone oxidoreductase subunit 5 (chain L)/Multisubunit Na+/H+ antiporter, MnhA subunit	CP
Candidatus_Bealeia_paramacronuclearis_GCA_036670005.1_ASM3667000v1	COG1012	Acyl-CoA reductase or other NAD-dependent aldehyde dehydrogenase	C
Candidatus_Bealeia_paramacronuclearis_GCA_036670005.1_ASM3667000v1	COG1014	Pyruvate:ferredoxin oxidoreductase or related 2-oxoacid:ferredoxin oxidoreductase, gamma subunit	C
Candidatus_Bealeia_paramacronuclearis_GCA_036670005.1_ASM3667000v1	COG1024	Enoyl-CoA hydratase/carnithine racemase	I
Candidatus_Bealeia_paramacronuclearis_GCA_036670005.1_ASM3667000v1	COG1028	NAD(P)-dependent dehydrogenase, short-chain alcohol dehydrogenase family	IQR
Candidatus_Bealeia_paramacronuclearis_GCA_036670005.1_ASM3667000v1	COG1034	NADH dehydrogenase/NADH:ubiquinone oxidoreductase 75 kD subunit (chain G)	C
Candidatus_Bealeia_paramacronuclearis_GCA_036670005.1_ASM3667000v1	COG1040	Predicted amidophosphoribosyltransferases	R
Candidatus_Bealeia_paramacronuclearis_GCA_036670005.1_ASM3667000v1	COG1043	Acyl-[acyl carrier protein]--UDP-N-acetylglucosamine O-acyltransferase	M
Candidatus_Bealeia_paramacronuclearis_GCA_036670005.1_ASM3667000v1	COG1044	UDP-3-O-[3-hydroxymyristoyl] glucosamine N-acyltransferase	M
Candidatus_Bealeia_paramacronuclearis_GCA_036670005.1_ASM3667000v1	COG1048	Aconitase A	C
Candidatus_Bealeia_paramacronuclearis_GCA_036670005.1_ASM3667000v1	COG1051	ADP-ribose pyrophosphatase YjhB, NUDIX family	F
Candidatus_Bealeia_paramacronuclearis_GCA_036670005.1_ASM3667000v1	COG1053	Succinate dehydrogenase/fumarate reductase, flavoprotein subunit	C
Candidatus_Bealeia_paramacronuclearis_GCA_036670005.1_ASM3667000v1	COG1054	Predicted sulfurtransferase	R
Candidatus_Bealeia_paramacronuclearis_GCA_036670005.1_ASM3667000v1	COG1055	Na+/H+ antiporter NhaD or related arsenite permease	P
Candidatus_Bealeia_paramacronuclearis_GCA_036670005.1_ASM3667000v1	COG1057	Nicotinic acid mononucleotide adenylyltransferase	H
Candidatus_Bealeia_paramacronuclearis_GCA_036670005.1_ASM3667000v1	COG1058	Predicted nucleotide-utilizing enzyme related to molybdopterin-biosynthesis enzyme MoeA	R
Candidatus_Bealeia_paramacronuclearis_GCA_036670005.1_ASM3667000v1	COG1066	Predicted ATP-dependent serine protease	O
Candidatus_Bealeia_paramacronuclearis_GCA_036670005.1_ASM3667000v1	COG1071	TPP-dependent pyruvate or acetoin dehydrogenase subunit alpha	C
Candidatus_Bealeia_paramacronuclearis_GCA_036670005.1_ASM3667000v1	COG1074	ATP-dependent exoDNAse (exonuclease V) beta subunit (contains helicase and exonuclease domains)	L
Candidatus_Bealeia_paramacronuclearis_GCA_036670005.1_ASM3667000v1	COG1076	DnaJ-domain-containing proteins 1	O
Candidatus_Bealeia_paramacronuclearis_GCA_036670005.1_ASM3667000v1	COG1077	Actin-like ATPase involved in cell morphogenesis	D
Candidatus_Bealeia_paramacronuclearis_GCA_036670005.1_ASM3667000v1	COG1086	NDP-sugar epimerase, includes UDP-GlcNAc-inverting 4,6-dehydratase FlaA1 and capsular polysaccharide biosynthesis protein EpsC	MO
Candidatus_Bealeia_paramacronuclearis_GCA_036670005.1_ASM3667000v1	COG1101	ABC-type uncharacterized transport system, ATPase component	R
Candidatus_Bealeia_paramacronuclearis_GCA_036670005.1_ASM3667000v1	COG1104	Cysteine sulfinate desulfinase/cysteine desulfurase or related enzyme	E
Candidatus_Bealeia_paramacronuclearis_GCA_036670005.1_ASM3667000v1	COG1108	ABC-type Mn2+/Zn2+ transport system, permease component	P
Candidatus_Bealeia_paramacronuclearis_GCA_036670005.1_ASM3667000v1	COG1109	Phosphomannomutase	G
Candidatus_Bealeia_paramacronuclearis_GCA_036670005.1_ASM3667000v1	COG1114	Branched-chain amino acid permeases	E
Candidatus_Bealeia_paramacronuclearis_GCA_036670005.1_ASM3667000v1	COG1116	ABC-type nitrate/sulfonate/bicarbonate transport system, ATPase component	P
Candidatus_Bealeia_paramacronuclearis_GCA_036670005.1_ASM3667000v1	COG1117	ABC-type phosphate transport system, ATPase component	P
Candidatus_Bealeia_paramacronuclearis_GCA_036670005.1_ASM3667000v1	COG1121	ABC-type Mn2+/Zn2+ transport system, ATPase component	P
Candidatus_Bealeia_paramacronuclearis_GCA_036670005.1_ASM3667000v1	COG1126	ABC-type polar amino acid transport system, ATPase component	E
Candidatus_Bealeia_paramacronuclearis_GCA_036670005.1_ASM3667000v1	COG1127	ABC-type transporter Mla maintaining outer membrane lipid asymmetry, ATPase component MlaF	M
Candidatus_Bealeia_paramacronuclearis_GCA_036670005.1_ASM3667000v1	COG1132	ABC-type multidrug transport system, ATPase and permease component	V
Candidatus_Bealeia_paramacronuclearis_GCA_036670005.1_ASM3667000v1	COG1136	ABC-type lipoprotein export system, ATPase component	M
Candidatus_Bealeia_paramacronuclearis_GCA_036670005.1_ASM3667000v1	COG1137	ABC-type lipopolysaccharide export system, ATPase component	M
Candidatus_Bealeia_paramacronuclearis_GCA_036670005.1_ASM3667000v1	COG1138	Cytochrome c biogenesis factor	CO
Candidatus_Bealeia_paramacronuclearis_GCA_036670005.1_ASM3667000v1	COG1143	Formate hydrogenlyase subunit 6/NADH:ubiquinone oxidoreductase 23 kD subunit (chain I)	C
Candidatus_Bealeia_paramacronuclearis_GCA_036670005.1_ASM3667000v1	COG1146	NAD-dependent dihydropyrimidine dehydrogenase, PreA subunit	F
Candidatus_Bealeia_paramacronuclearis_GCA_036670005.1_ASM3667000v1	COG1148	Heterodisulfide reductase, subunit A (polyferredoxin)	C
Candidatus_Bealeia_paramacronuclearis_GCA_036670005.1_ASM3667000v1	COG1157	Flagellar biosynthesis/type III secretory pathway ATPase	NU
Candidatus_Bealeia_paramacronuclearis_GCA_036670005.1_ASM3667000v1	COG1158	Transcription termination factor Rho	K
Candidatus_Bealeia_paramacronuclearis_GCA_036670005.1_ASM3667000v1	COG1159	GTPase Era, involved in 16S rRNA processing	J
Candidatus_Bealeia_paramacronuclearis_GCA_036670005.1_ASM3667000v1	COG1160	Predicted GTPases	R
Candidatus_Bealeia_paramacronuclearis_GCA_036670005.1_ASM3667000v1	COG1164	Oligoendopeptidase F	E
Candidatus_Bealeia_paramacronuclearis_GCA_036670005.1_ASM3667000v1	COG1171	Threonine dehydratase	E
Candidatus_Bealeia_paramacronuclearis_GCA_036670005.1_ASM3667000v1	COG1173	ABC-type dipeptide/oligopeptide/nickel transport system, permease component	EP
Candidatus_Bealeia_paramacronuclearis_GCA_036670005.1_ASM3667000v1	COG1176	ABC-type spermidine/putrescine transport system, permease component I	E
Candidatus_Bealeia_paramacronuclearis_GCA_036670005.1_ASM3667000v1	COG1177	ABC-type spermidine/putrescine transport system, permease component II	E
Candidatus_Bealeia_paramacronuclearis_GCA_036670005.1_ASM3667000v1	COG1181	D-alanine-D-alanine ligase and related ATP-grasp enzymes	MR
Candidatus_Bealeia_paramacronuclearis_GCA_036670005.1_ASM3667000v1	COG1183	Phosphatidylserine synthase	I
Candidatus_Bealeia_paramacronuclearis_GCA_036670005.1_ASM3667000v1	COG1185	Polyribonucleotide nucleotidyltransferase (polynucleotide phosphorylase)	J
Candidatus_Bealeia_paramacronuclearis_GCA_036670005.1_ASM3667000v1	COG1186	Protein chain release factor B	J
Candidatus_Bealeia_paramacronuclearis_GCA_036670005.1_ASM3667000v1	COG1187	16S rRNA U516 pseudouridylate synthase RsuA and related 23S rRNA U2605, pseudouridylate synthases	J
Candidatus_Bealeia_paramacronuclearis_GCA_036670005.1_ASM3667000v1	COG1192	Cellulose biosynthesis protein BcsQ	N
Candidatus_Bealeia_paramacronuclearis_GCA_036670005.1_ASM3667000v1	COG1194	Adenine-specific DNA glycosylase, acts on AG and A-oxoG pairs	L
Candidatus_Bealeia_paramacronuclearis_GCA_036670005.1_ASM3667000v1	COG1195	Recombinational DNA repair ATPase RecF	L
Candidatus_Bealeia_paramacronuclearis_GCA_036670005.1_ASM3667000v1	COG1196	Chromosome segregation ATPase	D
Candidatus_Bealeia_paramacronuclearis_GCA_036670005.1_ASM3667000v1	COG1197	Transcription-repair coupling factor (superfamily II helicase)	LK
Candidatus_Bealeia_paramacronuclearis_GCA_036670005.1_ASM3667000v1	COG1198	Primosomal protein N' (replication factor Y) - superfamily II helicase	L
Candidatus_Bealeia_paramacronuclearis_GCA_036670005.1_ASM3667000v1	COG1200	RecG-like helicase	L
Candidatus_Bealeia_paramacronuclearis_GCA_036670005.1_ASM3667000v1	COG1207	Bifunctional protein GlmU, N-acetylglucosamine-1-phosphate-uridyltransferase/glucosamine-1-phosphate-acetyltransferase	M
Candidatus_Bealeia_paramacronuclearis_GCA_036670005.1_ASM3667000v1	COG1208	NDP-sugar pyrophosphorylase, includes eIF-2Bgamma, eIF-2Bepsilon, and LPS biosynthesis proteins	JM
Candidatus_Bealeia_paramacronuclearis_GCA_036670005.1_ASM3667000v1	COG1210	UTP-glucose-1-phosphate uridylyltransferase	M
Candidatus_Bealeia_paramacronuclearis_GCA_036670005.1_ASM3667000v1	COG1212	CMP-2-keto-3-deoxyoctulosonic acid synthetase	M
Candidatus_Bealeia_paramacronuclearis_GCA_036670005.1_ASM3667000v1	COG1214	tRNA A37 threonylcarbamoyladenosine modification protein TsaB	J
Candidatus_Bealeia_paramacronuclearis_GCA_036670005.1_ASM3667000v1	COG1215	Glycosyltransferase, catalytic subunit of cellulose synthase and poly-beta-1,6-N-acetylglucosamine synthase	N
Candidatus_Bealeia_paramacronuclearis_GCA_036670005.1_ASM3667000v1	COG1216	Glycosyltransferase, GT2 family	G
Candidatus_Bealeia_paramacronuclearis_GCA_036670005.1_ASM3667000v1	COG1217	Predicted membrane GTPase involved in stress response	T
Candidatus_Bealeia_paramacronuclearis_GCA_036670005.1_ASM3667000v1	COG1218	3'-Phosphoadenosine 5'-phosphosulfate (PAPS) 3'-phosphatase	P
Candidatus_Bealeia_paramacronuclearis_GCA_036670005.1_ASM3667000v1	COG1219	ATP-dependent protease Clp, ATPase subunit	O
Candidatus_Bealeia_paramacronuclearis_GCA_036670005.1_ASM3667000v1	COG1220	ATP-dependent protease HslVU (ClpYQ), ATPase subunit	O
Candidatus_Bealeia_paramacronuclearis_GCA_036670005.1_ASM3667000v1	COG1225	Peroxiredoxin	O
Candidatus_Bealeia_paramacronuclearis_GCA_036670005.1_ASM3667000v1	COG1231	Monoamine oxidase	E
Candidatus_Bealeia_paramacronuclearis_GCA_036670005.1_ASM3667000v1	COG1235	Phosphoribosyl 1,2-cyclic phosphodiesterase	P
Candidatus_Bealeia_paramacronuclearis_GCA_036670005.1_ASM3667000v1	COG1236	RNA processing exonuclease, beta-lactamase fold, Cft2 family	J
Candidatus_Bealeia_paramacronuclearis_GCA_036670005.1_ASM3667000v1	COG1238	Uncharacterized membrane protein YqaA, SNARE-associated domain	S
Candidatus_Bealeia_paramacronuclearis_GCA_036670005.1_ASM3667000v1	COG1247	L-amino acid N-acyltransferase YncA	E
Candidatus_Bealeia_paramacronuclearis_GCA_036670005.1_ASM3667000v1	COG1249	Pyruvate/2-oxoglutarate dehydrogenase complex, dihydrolipoamide dehydrogenase (E3) component or related enzyme	C
Candidatus_Bealeia_paramacronuclearis_GCA_036670005.1_ASM3667000v1	COG1250	3-hydroxyacyl-CoA dehydrogenase	I
Candidatus_Bealeia_paramacronuclearis_GCA_036670005.1_ASM3667000v1	COG1253	Hemolysin or related protein, contains CBS domains	R
Candidatus_Bealeia_paramacronuclearis_GCA_036670005.1_ASM3667000v1	COG1256	Flagellar hook-associated protein FlgK	N
Candidatus_Bealeia_paramacronuclearis_GCA_036670005.1_ASM3667000v1	COG1261	Flagella basal body P-ring formation protein FlgA	N
Candidatus_Bealeia_paramacronuclearis_GCA_036670005.1_ASM3667000v1	COG1268	Biotin transporter BioY	H
Candidatus_Bealeia_paramacronuclearis_GCA_036670005.1_ASM3667000v1	COG1271	Cytochrome bd-type quinol oxidase, subunit 1	C
Candidatus_Bealeia_paramacronuclearis_GCA_036670005.1_ASM3667000v1	COG1278	Cold shock protein, CspA family	K
Candidatus_Bealeia_paramacronuclearis_GCA_036670005.1_ASM3667000v1	COG1279	Arginine exporter protein ArgO	E
Candidatus_Bealeia_paramacronuclearis_GCA_036670005.1_ASM3667000v1	COG1280	Threonine/homoserine/homoserine lactone efflux protein	E
Candidatus_Bealeia_paramacronuclearis_GCA_036670005.1_ASM3667000v1	COG1281	Redox-regulated molecular chaperone, HSP33 family	O
Candidatus_Bealeia_paramacronuclearis_GCA_036670005.1_ASM3667000v1	COG1282	NAD/NADP transhydrogenase beta subunit	C
Candidatus_Bealeia_paramacronuclearis_GCA_036670005.1_ASM3667000v1	COG1285	Uncharacterized membrane protein YhiD, involved in acid resistance	S
Candidatus_Bealeia_paramacronuclearis_GCA_036670005.1_ASM3667000v1	COG1286	Uncharacterized membrane protein, required for colicin V production	S
Candidatus_Bealeia_paramacronuclearis_GCA_036670005.1_ASM3667000v1	COG1290	Cytochrome b subunit of the bc complex	C
Candidatus_Bealeia_paramacronuclearis_GCA_036670005.1_ASM3667000v1	COG1291	Flagellar motor component MotA	N
Candidatus_Bealeia_paramacronuclearis_GCA_036670005.1_ASM3667000v1	COG1294	Cytochrome bd-type quinol oxidase, subunit 2	C
Candidatus_Bealeia_paramacronuclearis_GCA_036670005.1_ASM3667000v1	COG1297	Uncharacterized membrane protein, oligopeptide transporter (OPT) family	S
Candidatus_Bealeia_paramacronuclearis_GCA_036670005.1_ASM3667000v1	COG1298	Flagellar biosynthesis pathway, component FlhA	N
Candidatus_Bealeia_paramacronuclearis_GCA_036670005.1_ASM3667000v1	COG1299	Phosphotransferase system, fructose-specific IIC component	G
Candidatus_Bealeia_paramacronuclearis_GCA_036670005.1_ASM3667000v1	COG1301	Na+/H+-dicarboxylate symporter	C
Candidatus_Bealeia_paramacronuclearis_GCA_036670005.1_ASM3667000v1	COG1309	DNA-binding transcriptional regulator, AcrR family	K
Candidatus_Bealeia_paramacronuclearis_GCA_036670005.1_ASM3667000v1	COG1314	Preprotein translocase subunit SecG	U
Candidatus_Bealeia_paramacronuclearis_GCA_036670005.1_ASM3667000v1	COG1317	Flagellar biosynthesis/type III secretory pathway protein FliH	NU
Candidatus_Bealeia_paramacronuclearis_GCA_036670005.1_ASM3667000v1	COG1322	DNA anti-recombination protein (rearrangement mutator) RmuC	L
Candidatus_Bealeia_paramacronuclearis_GCA_036670005.1_ASM3667000v1	COG1327	Transcriptional regulator NrdR, contains Zn-ribbon and ATP-cone domains	K
Candidatus_Bealeia_paramacronuclearis_GCA_036670005.1_ASM3667000v1	COG1329	RNA polymerase-interacting regulator, CarD/CdnL/TRCF family	K
Candidatus_Bealeia_paramacronuclearis_GCA_036670005.1_ASM3667000v1	COG1338	Flagellar biosynthetic protein FliP	N
Candidatus_Bealeia_paramacronuclearis_GCA_036670005.1_ASM3667000v1	COG1344	Flagellin and related hook-associated protein FlgL	N
Candidatus_Bealeia_paramacronuclearis_GCA_036670005.1_ASM3667000v1	COG1345	Flagellar capping protein FliD	N
Candidatus_Bealeia_paramacronuclearis_GCA_036670005.1_ASM3667000v1	COG1351	Thymidylate synthase ThyX	F
Candidatus_Bealeia_paramacronuclearis_GCA_036670005.1_ASM3667000v1	COG1352	Methylase of chemotaxis methyl-accepting proteins	NT
Candidatus_Bealeia_paramacronuclearis_GCA_036670005.1_ASM3667000v1	COG1353	CRISPR/Cas system-associated protein Cas10, large subunit of type III CRISPR-Cas systems, contains HD superfamily nuclease domain	V
Candidatus_Bealeia_paramacronuclearis_GCA_036670005.1_ASM3667000v1	COG1357	Uncharacterized protein YjbI, contains pentapeptide repeats	S
Candidatus_Bealeia_paramacronuclearis_GCA_036670005.1_ASM3667000v1	COG1360	Flagellar motor protein MotB	N
Candidatus_Bealeia_paramacronuclearis_GCA_036670005.1_ASM3667000v1	COG1377	Flagellar biosynthesis protein FlhB	N
Candidatus_Bealeia_paramacronuclearis_GCA_036670005.1_ASM3667000v1	COG1381	Recombinational DNA repair protein (RecF pathway)	L
Candidatus_Bealeia_paramacronuclearis_GCA_036670005.1_ASM3667000v1	COG1384	Lysyl-tRNA synthetase, class I	J
Candidatus_Bealeia_paramacronuclearis_GCA_036670005.1_ASM3667000v1	COG1385	16S rRNA U1498 N3-methylase RsmE	J
Candidatus_Bealeia_paramacronuclearis_GCA_036670005.1_ASM3667000v1	COG1388	LysM repeat	M
Candidatus_Bealeia_paramacronuclearis_GCA_036670005.1_ASM3667000v1	COG1392	Uncharacterized conserved protein YkaA, distantly related to PhoU, UPF0111/DUF47 family	S
Candidatus_Bealeia_paramacronuclearis_GCA_036670005.1_ASM3667000v1	COG1396	Transcriptional regulator, contains XRE-family HTH domain	K
Candidatus_Bealeia_paramacronuclearis_GCA_036670005.1_ASM3667000v1	COG1399	Uncharacterized metal-binding protein YceD, DUF177 family	S
Candidatus_Bealeia_paramacronuclearis_GCA_036670005.1_ASM3667000v1	COG1404	Serine protease, subtilisin family	O
Candidatus_Bealeia_paramacronuclearis_GCA_036670005.1_ASM3667000v1	COG1419	Flagellar biosynthesis GTPase FlhF	N
Candidatus_Bealeia_paramacronuclearis_GCA_036670005.1_ASM3667000v1	COG1420	Transcriptional regulator of heat shock response	K
Candidatus_Bealeia_paramacronuclearis_GCA_036670005.1_ASM3667000v1	COG1426	Cytoskeletal protein RodZ, contains Xre-like HTH and DUF4115 domains	D
Candidatus_Bealeia_paramacronuclearis_GCA_036670005.1_ASM3667000v1	COG1430	Uncharacterized conserved membrane protein, UPF0127 family	S
Candidatus_Bealeia_paramacronuclearis_GCA_036670005.1_ASM3667000v1	COG1434	Uncharacterized SAM-binding protein YcdF, DUF218 family	R
Candidatus_Bealeia_paramacronuclearis_GCA_036670005.1_ASM3667000v1	COG1435	Thymidine kinase	F
Candidatus_Bealeia_paramacronuclearis_GCA_036670005.1_ASM3667000v1	COG1437	Adenylate cyclase class IV, CYTH domain (includes archaeal enzymes of unknown function)	TR
Candidatus_Bealeia_paramacronuclearis_GCA_036670005.1_ASM3667000v1	COG1443	Isopentenyldiphosphate isomerase	I
Candidatus_Bealeia_paramacronuclearis_GCA_036670005.1_ASM3667000v1	COG1450	Type II secretory pathway component GspD/PulD (secretin)	U
Candidatus_Bealeia_paramacronuclearis_GCA_036670005.1_ASM3667000v1	COG1451	Predicted metal-dependent hydrolase	R
Candidatus_Bealeia_paramacronuclearis_GCA_036670005.1_ASM3667000v1	COG1452	LPS assembly outer membrane protein LptD (organic solvent tolerance protein OstA)	M
Candidatus_Bealeia_paramacronuclearis_GCA_036670005.1_ASM3667000v1	COG1459	Type II secretory pathway, component PulF	NUW
Candidatus_Bealeia_paramacronuclearis_GCA_036670005.1_ASM3667000v1	COG1463	ABC-type transporter Mla maintaining outer membrane lipid asymmetry, periplasmic component MlaD	M
Candidatus_Bealeia_paramacronuclearis_GCA_036670005.1_ASM3667000v1	COG1466	DNA polymerase III, delta subunit	L
Candidatus_Bealeia_paramacronuclearis_GCA_036670005.1_ASM3667000v1	COG1472	Periplasmic beta-glucosidase and related glycosidases	G
Candidatus_Bealeia_paramacronuclearis_GCA_036670005.1_ASM3667000v1	COG1475	Chromosome segregation protein Spo0J, contains ParB-like nuclease domain	D
Candidatus_Bealeia_paramacronuclearis_GCA_036670005.1_ASM3667000v1	COG1479	Uncharacterized conserved protein, contains ParB-like and HNH nuclease domains	S
Candidatus_Bealeia_paramacronuclearis_GCA_036670005.1_ASM3667000v1	COG1485	Predicted ATPase	R
Candidatus_Bealeia_paramacronuclearis_GCA_036670005.1_ASM3667000v1	COG1489	DNA-binding protein, stimulates sugar fermentation	GT
Candidatus_Bealeia_paramacronuclearis_GCA_036670005.1_ASM3667000v1	COG1493	Serine kinase of the HPr protein, regulates carbohydrate metabolism	T
Candidatus_Bealeia_paramacronuclearis_GCA_036670005.1_ASM3667000v1	COG1494	Fructose-1,6-bisphosphatase/sedoheptulose 1,7-bisphosphatase or related protein	G
Candidatus_Bealeia_paramacronuclearis_GCA_036670005.1_ASM3667000v1	COG1495	Disulfide bond formation protein DsbB	O
Candidatus_Bealeia_paramacronuclearis_GCA_036670005.1_ASM3667000v1	COG1496	Copper oxidase (laccase) domain	P
Candidatus_Bealeia_paramacronuclearis_GCA_036670005.1_ASM3667000v1	COG1497	Predicted transcriptional regulator	K
Candidatus_Bealeia_paramacronuclearis_GCA_036670005.1_ASM3667000v1	COG1502	Phosphatidylserine/phosphatidylglycerophosphate/cardiolipin synthase or related enzyme	I
Candidatus_Bealeia_paramacronuclearis_GCA_036670005.1_ASM3667000v1	COG1508	DNA-directed RNA polymerase specialized sigma subunit, sigma54 homolog	K
Candidatus_Bealeia_paramacronuclearis_GCA_036670005.1_ASM3667000v1	COG1516	Flagellin-specific chaperone FliS	NU
Candidatus_Bealeia_paramacronuclearis_GCA_036670005.1_ASM3667000v1	COG1519	3-deoxy-D-manno-octulosonic-acid transferase	M
Candidatus_Bealeia_paramacronuclearis_GCA_036670005.1_ASM3667000v1	COG1520	Outer membrane protein assembly factor BamB, contains PQQ-like beta-propeller repeat	M
Candidatus_Bealeia_paramacronuclearis_GCA_036670005.1_ASM3667000v1	COG1530	Ribonuclease G or E	J
Candidatus_Bealeia_paramacronuclearis_GCA_036670005.1_ASM3667000v1	COG1536	Flagellar motor switch protein FliG	N
Candidatus_Bealeia_paramacronuclearis_GCA_036670005.1_ASM3667000v1	COG1538	Outer membrane protein TolC	M
Candidatus_Bealeia_paramacronuclearis_GCA_036670005.1_ASM3667000v1	COG1544	Ribosome-associated translation inhibitor RaiA	J
Candidatus_Bealeia_paramacronuclearis_GCA_036670005.1_ASM3667000v1	COG1551	sRNA-binding carbon storage regulator CsrA	T
Candidatus_Bealeia_paramacronuclearis_GCA_036670005.1_ASM3667000v1	COG1558	Flagellar basal body rod protein FlgC	N
Candidatus_Bealeia_paramacronuclearis_GCA_036670005.1_ASM3667000v1	COG1559	Cell division protein YceG, involved in septum cleavage	D
Candidatus_Bealeia_paramacronuclearis_GCA_036670005.1_ASM3667000v1	COG1560	Lauroyl/myristoyl acyltransferase	I
Candidatus_Bealeia_paramacronuclearis_GCA_036670005.1_ASM3667000v1	COG1565	SAM-dependent methyltransferase, MidA family	R
Candidatus_Bealeia_paramacronuclearis_GCA_036670005.1_ASM3667000v1	COG1570	Exonuclease VII, large subunit	L
Candidatus_Bealeia_paramacronuclearis_GCA_036670005.1_ASM3667000v1	COG1573	Uracil-DNA glycosylase	L
Candidatus_Bealeia_paramacronuclearis_GCA_036670005.1_ASM3667000v1	COG1576	23S rRNA pseudoU1915 N3-methylase RlmH	J
Candidatus_Bealeia_paramacronuclearis_GCA_036670005.1_ASM3667000v1	COG1580	Flagellar basal body-associated protein FliL	N
Candidatus_Bealeia_paramacronuclearis_GCA_036670005.1_ASM3667000v1	COG1585	Membrane protein implicated in regulation of membrane protease activity	O
Candidatus_Bealeia_paramacronuclearis_GCA_036670005.1_ASM3667000v1	COG1587	Uroporphyrinogen-III synthase	H
Candidatus_Bealeia_paramacronuclearis_GCA_036670005.1_ASM3667000v1	COG1589	Cell division septal protein FtsQ	D
Candidatus_Bealeia_paramacronuclearis_GCA_036670005.1_ASM3667000v1	COG1592	Rubrerythrin	C
Candidatus_Bealeia_paramacronuclearis_GCA_036670005.1_ASM3667000v1	COG1607	Acyl-CoA hydrolase	I
Candidatus_Bealeia_paramacronuclearis_GCA_036670005.1_ASM3667000v1	COG1609	DNA-binding transcriptional regulator, LacI/PurR family	K
Candidatus_Bealeia_paramacronuclearis_GCA_036670005.1_ASM3667000v1	COG1611	Predicted Rossmann fold nucleotide-binding protein	R
Candidatus_Bealeia_paramacronuclearis_GCA_036670005.1_ASM3667000v1	COG1612	Heme A synthase	H
Candidatus_Bealeia_paramacronuclearis_GCA_036670005.1_ASM3667000v1	COG1619	Muramoyltetrapeptide carboxypeptidase LdcA (peptidoglycan recycling)	M
Candidatus_Bealeia_paramacronuclearis_GCA_036670005.1_ASM3667000v1	COG1622	Heme/copper-type cytochrome/quinol oxidase, subunit 2	C
Candidatus_Bealeia_paramacronuclearis_GCA_036670005.1_ASM3667000v1	COG1633	Rubrerythrin	P
Candidatus_Bealeia_paramacronuclearis_GCA_036670005.1_ASM3667000v1	COG1651	Protein-disulfide isomerase	O
Candidatus_Bealeia_paramacronuclearis_GCA_036670005.1_ASM3667000v1	COG1660	RNase adaptor protein for sRNA GlmZ degradation, contains a P-loop ATPase domain	T
Candidatus_Bealeia_paramacronuclearis_GCA_036670005.1_ASM3667000v1	COG1662	Transposase and inactivated derivatives, IS1 family	X
Candidatus_Bealeia_paramacronuclearis_GCA_036670005.1_ASM3667000v1	COG1663	Tetraacyldisaccharide-1-P 4'-kinase	M
Candidatus_Bealeia_paramacronuclearis_GCA_036670005.1_ASM3667000v1	COG1670	Protein N-acetyltransferase, RimJ/RimL family	JO
Candidatus_Bealeia_paramacronuclearis_GCA_036670005.1_ASM3667000v1	COG1673	Predicted RNA-binding protein, contains PUA-like EVE domain	R
Candidatus_Bealeia_paramacronuclearis_GCA_036670005.1_ASM3667000v1	COG1674	DNA segregation ATPase FtsK/SpoIIIE and related proteins	D
Candidatus_Bealeia_paramacronuclearis_GCA_036670005.1_ASM3667000v1	COG1678	Putative transcriptional regulator, AlgH/UPF0301 family	K
Candidatus_Bealeia_paramacronuclearis_GCA_036670005.1_ASM3667000v1	COG1680	CubicO group peptidase, beta-lactamase class C family	V
Candidatus_Bealeia_paramacronuclearis_GCA_036670005.1_ASM3667000v1	COG1684	Flagellar biosynthesis protein FliR	N
Candidatus_Bealeia_paramacronuclearis_GCA_036670005.1_ASM3667000v1	COG1686	D-alanyl-D-alanine carboxypeptidase	M
Candidatus_Bealeia_paramacronuclearis_GCA_036670005.1_ASM3667000v1	COG1692	Calcineurin-like phosphoesterase	R
Candidatus_Bealeia_paramacronuclearis_GCA_036670005.1_ASM3667000v1	COG1697	DNA topoisomerase VI, subunit A	L
Candidatus_Bealeia_paramacronuclearis_GCA_036670005.1_ASM3667000v1	COG1699	Flagellar assembly factor FliW	N
Candidatus_Bealeia_paramacronuclearis_GCA_036670005.1_ASM3667000v1	COG1702	Phosphate starvation-inducible protein PhoH, predicted ATPase	T
Candidatus_Bealeia_paramacronuclearis_GCA_036670005.1_ASM3667000v1	COG1703	Putative periplasmic protein kinase ArgK or related GTPase of G3E family	O
Candidatus_Bealeia_paramacronuclearis_GCA_036670005.1_ASM3667000v1	COG1706	Flagellar basal body P-ring protein FlgI	N
Candidatus_Bealeia_paramacronuclearis_GCA_036670005.1_ASM3667000v1	COG1714	Uncharacterized membrane protein YckC, RDD family	S
Candidatus_Bealeia_paramacronuclearis_GCA_036670005.1_ASM3667000v1	COG1722	Exonuclease VII small subunit	L
Candidatus_Bealeia_paramacronuclearis_GCA_036670005.1_ASM3667000v1	COG1729	Periplasmic TolA-binding protein (function unknown)	R
Candidatus_Bealeia_paramacronuclearis_GCA_036670005.1_ASM3667000v1	COG1734	RNA polymerase-binding transcription factor DksA	J
Candidatus_Bealeia_paramacronuclearis_GCA_036670005.1_ASM3667000v1	COG1749	Flagellar hook protein FlgE	N
Candidatus_Bealeia_paramacronuclearis_GCA_036670005.1_ASM3667000v1	COG1758	DNA-directed RNA polymerase, subunit K/omega	K
Candidatus_Bealeia_paramacronuclearis_GCA_036670005.1_ASM3667000v1	COG1766	Flagellar biosynthesis/type III secretory pathway M-ring protein FliF/YscJ	NU
Candidatus_Bealeia_paramacronuclearis_GCA_036670005.1_ASM3667000v1	COG1792	Cell shape-determining protein MreC	D
Candidatus_Bealeia_paramacronuclearis_GCA_036670005.1_ASM3667000v1	COG1804	Crotonobetainyl-CoA:carnitine CoA-transferase CaiB and related acyl-CoA transferases	I
Candidatus_Bealeia_paramacronuclearis_GCA_036670005.1_ASM3667000v1	COG1815	Flagellar basal body rod protein FlgB	N
Candidatus_Bealeia_paramacronuclearis_GCA_036670005.1_ASM3667000v1	COG1825	Ribosomal protein L25 (general stress protein Ctc)	J
Candidatus_Bealeia_paramacronuclearis_GCA_036670005.1_ASM3667000v1	COG1826	Sec-independent protein translocase protein TatA	U
Candidatus_Bealeia_paramacronuclearis_GCA_036670005.1_ASM3667000v1	COG1830	Fructose-bisphosphate aldolase class Ia, DhnA family	G
Candidatus_Bealeia_paramacronuclearis_GCA_036670005.1_ASM3667000v1	COG1835	Peptidoglycan/LPS O-acetylase OafA/YrhL, contains acyltransferase and SGNH-hydrolase domains	M
Candidatus_Bealeia_paramacronuclearis_GCA_036670005.1_ASM3667000v1	COG1841	Ribosomal protein L30/L7E	J
Candidatus_Bealeia_paramacronuclearis_GCA_036670005.1_ASM3667000v1	COG1843	Flagellar hook assembly protein FlgD	N
Candidatus_Bealeia_paramacronuclearis_GCA_036670005.1_ASM3667000v1	COG1845	Heme/copper-type cytochrome/quinol oxidase, subunit 3	C
Candidatus_Bealeia_paramacronuclearis_GCA_036670005.1_ASM3667000v1	COG1846	DNA-binding transcriptional regulator, MarR family	K
Candidatus_Bealeia_paramacronuclearis_GCA_036670005.1_ASM3667000v1	COG1853	NADH-FMN oxidoreductase RutF, flavin reductase (DIM6/NTAB) family	C
Candidatus_Bealeia_paramacronuclearis_GCA_036670005.1_ASM3667000v1	COG1862	Preprotein translocase subunit YajC	U
Candidatus_Bealeia_paramacronuclearis_GCA_036670005.1_ASM3667000v1	COG1868	Flagellar motor switch protein FliM	N
Candidatus_Bealeia_paramacronuclearis_GCA_036670005.1_ASM3667000v1	COG1872	Uncharacterized conserved protein YggU, UPF0235/DUF167 family	S
Candidatus_Bealeia_paramacronuclearis_GCA_036670005.1_ASM3667000v1	COG1881	Uncharacterized conserved protein, phosphatidylethanolamine-binding protein (PEBP) family	R
Candidatus_Bealeia_paramacronuclearis_GCA_036670005.1_ASM3667000v1	COG1884	Methylmalonyl-CoA mutase, N-terminal domain/subunit	I
Candidatus_Bealeia_paramacronuclearis_GCA_036670005.1_ASM3667000v1	COG1886	Flagellar motor switch/type III secretory pathway protein FliN	NU
Candidatus_Bealeia_paramacronuclearis_GCA_036670005.1_ASM3667000v1	COG1887	CDP-glycerol glycerophosphotransferase, TagB/SpsB family	MI
Candidatus_Bealeia_paramacronuclearis_GCA_036670005.1_ASM3667000v1	COG1894	NADH:ubiquinone oxidoreductase, NADH-binding 51 kD subunit (chain F)	C
Candidatus_Bealeia_paramacronuclearis_GCA_036670005.1_ASM3667000v1	COG1902	2,4-dienoyl-CoA reductase or related NADH-dependent reductase, Old Yellow Enzyme (OYE) family	C
Candidatus_Bealeia_paramacronuclearis_GCA_036670005.1_ASM3667000v1	COG1905	NADH:ubiquinone oxidoreductase 24 kD subunit (chain E)	C
Candidatus_Bealeia_paramacronuclearis_GCA_036670005.1_ASM3667000v1	COG1917	Cupin domain protein related to quercetin dioxygenase	R
Candidatus_Bealeia_paramacronuclearis_GCA_036670005.1_ASM3667000v1	COG1923	sRNA-binding regulator protein Hfq	T
Candidatus_Bealeia_paramacronuclearis_GCA_036670005.1_ASM3667000v1	COG1925	Phosphotransferase system, HPr and related phosphotransfer proteins	TG
Candidatus_Bealeia_paramacronuclearis_GCA_036670005.1_ASM3667000v1	COG1932	Phosphoserine aminotransferase	HE
Candidatus_Bealeia_paramacronuclearis_GCA_036670005.1_ASM3667000v1	COG1934	Lipopolysaccharide export system protein LptA	M
Candidatus_Bealeia_paramacronuclearis_GCA_036670005.1_ASM3667000v1	COG1943	REP element-mobilizing transposase RayT	X
Candidatus_Bealeia_paramacronuclearis_GCA_036670005.1_ASM3667000v1	COG1952	Preprotein translocase subunit SecB	U
Candidatus_Bealeia_paramacronuclearis_GCA_036670005.1_ASM3667000v1	COG1957	Inosine-uridine nucleoside N-ribohydrolase	F
Candidatus_Bealeia_paramacronuclearis_GCA_036670005.1_ASM3667000v1	COG1959	DNA-binding transcriptional regulator, IscR family	K
Candidatus_Bealeia_paramacronuclearis_GCA_036670005.1_ASM3667000v1	COG1960	Acyl-CoA dehydrogenase related to the alkylation response protein AidB	I
Candidatus_Bealeia_paramacronuclearis_GCA_036670005.1_ASM3667000v1	COG1961	Site-specific DNA recombinase related to the DNA invertase Pin	L
Candidatus_Bealeia_paramacronuclearis_GCA_036670005.1_ASM3667000v1	COG1965	Iron-binding protein CyaY, frataxin homolog	P
Candidatus_Bealeia_paramacronuclearis_GCA_036670005.1_ASM3667000v1	COG1968	Undecaprenyl pyrophosphate phosphatase UppP	I
Candidatus_Bealeia_paramacronuclearis_GCA_036670005.1_ASM3667000v1	COG1972	Nucleoside permease NupC	F
Candidatus_Bealeia_paramacronuclearis_GCA_036670005.1_ASM3667000v1	COG1974	SOS-response transcriptional repressor LexA (RecA-mediated autopeptidase)	KT
Candidatus_Bealeia_paramacronuclearis_GCA_036670005.1_ASM3667000v1	COG1981	Uncharacterized membrane protein	S
Candidatus_Bealeia_paramacronuclearis_GCA_036670005.1_ASM3667000v1	COG1987	Flagellar biosynthesis protein FliQ	N
Candidatus_Bealeia_paramacronuclearis_GCA_036670005.1_ASM3667000v1	COG1989	Prepilin signal peptidase PulO (type II secretory pathway) or related peptidase	NU
Candidatus_Bealeia_paramacronuclearis_GCA_036670005.1_ASM3667000v1	COG1994	Zn-dependent protease (includes SpoIVFB)	O
Candidatus_Bealeia_paramacronuclearis_GCA_036670005.1_ASM3667000v1	COG1999	Cytochrome oxidase Cu insertion factor, SCO1/SenC/PrrC family	O
Candidatus_Bealeia_paramacronuclearis_GCA_036670005.1_ASM3667000v1	COG2001	MraZ, DNA-binding transcriptional regulator and inhibitor of RsmH methyltransferase activity	J
Candidatus_Bealeia_paramacronuclearis_GCA_036670005.1_ASM3667000v1	COG2003	DNA repair protein RadC, contains a helix-hairpin-helix DNA-binding motif	L
Candidatus_Bealeia_paramacronuclearis_GCA_036670005.1_ASM3667000v1	COG2009	Succinate dehydrogenase/fumarate reductase, cytochrome b subunit	C
Candidatus_Bealeia_paramacronuclearis_GCA_036670005.1_ASM3667000v1	COG2025	Electron transfer flavoprotein, alpha subunit	C
Candidatus_Bealeia_paramacronuclearis_GCA_036670005.1_ASM3667000v1	COG2062	Phosphohistidine phosphatase SixA	T
Candidatus_Bealeia_paramacronuclearis_GCA_036670005.1_ASM3667000v1	COG2063	Flagellar basal body L-ring protein FlgH	N
Candidatus_Bealeia_paramacronuclearis_GCA_036670005.1_ASM3667000v1	COG2064	Pilus assembly protein TadC	W
Candidatus_Bealeia_paramacronuclearis_GCA_036670005.1_ASM3667000v1	COG2070	NAD(P)H-dependent flavin oxidoreductase YrpB, nitropropane dioxygenase family	R
Candidatus_Bealeia_paramacronuclearis_GCA_036670005.1_ASM3667000v1	COG2071	Gamma-glutamyl-gamma-aminobutyrate hydrolase PuuD (putrescine degradation), contains GATase1-like domain	E
Candidatus_Bealeia_paramacronuclearis_GCA_036670005.1_ASM3667000v1	COG2084	3-hydroxyisobutyrate dehydrogenase or related beta-hydroxyacid dehydrogenase	I
Candidatus_Bealeia_paramacronuclearis_GCA_036670005.1_ASM3667000v1	COG2086	Electron transfer flavoprotein, alpha and beta subunits	C
Candidatus_Bealeia_paramacronuclearis_GCA_036670005.1_ASM3667000v1	COG2094	3-methyladenine DNA glycosylase Mpg	L
Candidatus_Bealeia_paramacronuclearis_GCA_036670005.1_ASM3667000v1	COG2095	Small neutral amino acid transporter SnatA, MarC family	E
Candidatus_Bealeia_paramacronuclearis_GCA_036670005.1_ASM3667000v1	COG2096	Cob(I)alamin adenosyltransferase	H
Candidatus_Bealeia_paramacronuclearis_GCA_036670005.1_ASM3667000v1	COG2105	Uncharacterized conserved protein YtfP, gamma-glutamylcyclotransferase (GGCT)/AIG2-like family	R
Candidatus_Bealeia_paramacronuclearis_GCA_036670005.1_ASM3667000v1	COG2114	Adenylate cyclase, class 3	T
Candidatus_Bealeia_paramacronuclearis_GCA_036670005.1_ASM3667000v1	COG2121	Uncharacterized conserved protein, lysophospholipid acyltransferase (LPLAT) superfamily	S
Candidatus_Bealeia_paramacronuclearis_GCA_036670005.1_ASM3667000v1	COG2141	Flavin-dependent oxidoreductase, luciferase family (includes alkanesulfonate monooxygenase SsuD and methylene tetrahydromethanopterin reductase)	HR
Candidatus_Bealeia_paramacronuclearis_GCA_036670005.1_ASM3667000v1	COG2142	Succinate dehydrogenase, hydrophobic anchor subunit	C
Candidatus_Bealeia_paramacronuclearis_GCA_036670005.1_ASM3667000v1	COG2148	Sugar transferase involved in LPS biosynthesis (colanic, teichoic acid)	M
Candidatus_Bealeia_paramacronuclearis_GCA_036670005.1_ASM3667000v1	COG2153	Predicted N-acyltransferase, GNAT family	R
Candidatus_Bealeia_paramacronuclearis_GCA_036670005.1_ASM3667000v1	COG2159	Predicted metal-dependent hydrolase, TIM-barrel fold	R
Candidatus_Bealeia_paramacronuclearis_GCA_036670005.1_ASM3667000v1	COG2161	Antitoxin component YafN of the YafNO toxin-antitoxin module, PHD/YefM family	V
Candidatus_Bealeia_paramacronuclearis_GCA_036670005.1_ASM3667000v1	COG2165	Type II secretory pathway, pseudopilin PulG	NUW
Candidatus_Bealeia_paramacronuclearis_GCA_036670005.1_ASM3667000v1	COG2171	Tetrahydrodipicolinate N-succinyltransferase	E
Candidatus_Bealeia_paramacronuclearis_GCA_036670005.1_ASM3667000v1	COG2173	D-alanyl-D-alanine dipeptidase	M
Candidatus_Bealeia_paramacronuclearis_GCA_036670005.1_ASM3667000v1	COG2177	Cell division protein FtsX	D
Candidatus_Bealeia_paramacronuclearis_GCA_036670005.1_ASM3667000v1	COG2199	GGDEF domain, diguanylate cyclase (c-di-GMP synthetase) or its enzymatically inactive variants	T
Candidatus_Bealeia_paramacronuclearis_GCA_036670005.1_ASM3667000v1	COG2200	EAL domain, c-di-GMP-specific phosphodiesterase class I (or its enzymatically inactive variant)	T
Candidatus_Bealeia_paramacronuclearis_GCA_036670005.1_ASM3667000v1	COG2201	Chemotaxis response regulator CheB, contains REC and protein-glutamate methylesterase domains	NT
Candidatus_Bealeia_paramacronuclearis_GCA_036670005.1_ASM3667000v1	COG2202	PAS domain	T
Candidatus_Bealeia_paramacronuclearis_GCA_036670005.1_ASM3667000v1	COG2203	GAF domain	T
Candidatus_Bealeia_paramacronuclearis_GCA_036670005.1_ASM3667000v1	COG2204	DNA-binding transcriptional response regulator, NtrC family, contains REC, AAA-type ATPase, and a Fis-type DNA-binding domains	T
Candidatus_Bealeia_paramacronuclearis_GCA_036670005.1_ASM3667000v1	COG2205	K+-sensing histidine kinase KdpD	T
Candidatus_Bealeia_paramacronuclearis_GCA_036670005.1_ASM3667000v1	COG2211	Na+/melibiose symporter or related transporter	G
Candidatus_Bealeia_paramacronuclearis_GCA_036670005.1_ASM3667000v1	COG2214	Curved DNA-binding protein CbpA, contains a DnaJ-like domain	K
Candidatus_Bealeia_paramacronuclearis_GCA_036670005.1_ASM3667000v1	COG2217	Cation transport ATPase	P
Candidatus_Bealeia_paramacronuclearis_GCA_036670005.1_ASM3667000v1	COG2226	Ubiquinone/menaquinone biosynthesis C-methylase UbiE	H
Candidatus_Bealeia_paramacronuclearis_GCA_036670005.1_ASM3667000v1	COG2227	2-polyprenyl-3-methyl-5-hydroxy-6-metoxy-1,4-benzoquinol methylase	H
Candidatus_Bealeia_paramacronuclearis_GCA_036670005.1_ASM3667000v1	COG2236	Hypoxanthine phosphoribosyltransferase	H
Candidatus_Bealeia_paramacronuclearis_GCA_036670005.1_ASM3667000v1	COG2239	Mg/Co/Ni transporter MgtE (contains CBS domain)	P
Candidatus_Bealeia_paramacronuclearis_GCA_036670005.1_ASM3667000v1	COG2255	Holliday junction resolvasome RuvABC, ATP-dependent DNA helicase subunit	L
Candidatus_Bealeia_paramacronuclearis_GCA_036670005.1_ASM3667000v1	COG2256	Replication-associated recombination protein RarA (DNA-dependent ATPase)	L
Candidatus_Bealeia_paramacronuclearis_GCA_036670005.1_ASM3667000v1	COG2262	50S ribosomal subunit-associated GTPase HflX	J
Candidatus_Bealeia_paramacronuclearis_GCA_036670005.1_ASM3667000v1	COG2264	Ribosomal protein L11 methylase PrmA	J
Candidatus_Bealeia_paramacronuclearis_GCA_036670005.1_ASM3667000v1	COG2267	Lysophospholipase, alpha-beta hydrolase superfamily	I
Candidatus_Bealeia_paramacronuclearis_GCA_036670005.1_ASM3667000v1	COG2271	Sugar phosphate permease	G
Candidatus_Bealeia_paramacronuclearis_GCA_036670005.1_ASM3667000v1	COG2274	ABC-type bacteriocin/lantibiotic exporters, contain an N-terminal double-glycine peptidase domain	V
Candidatus_Bealeia_paramacronuclearis_GCA_036670005.1_ASM3667000v1	COG2320	GrpB domain, predicted nucleotidyltransferase, UPF0157 family	R
Candidatus_Bealeia_paramacronuclearis_GCA_036670005.1_ASM3667000v1	COG2327	Polysaccharide pyruvyl transferase family protein WcaK	M
Candidatus_Bealeia_paramacronuclearis_GCA_036670005.1_ASM3667000v1	COG2332	Cytochrome c-type biogenesis protein CcmE	CO
Candidatus_Bealeia_paramacronuclearis_GCA_036670005.1_ASM3667000v1	COG2334	Ser/Thr protein kinase RdoA involved in Cpx stress response, MazF antagonist	T
Candidatus_Bealeia_paramacronuclearis_GCA_036670005.1_ASM3667000v1	COG2340	Uncharacterized conserved protein YkwD, contains CAP (CSP/antigen 5/PR1) domain	S
Candidatus_Bealeia_paramacronuclearis_GCA_036670005.1_ASM3667000v1	COG2350	Uncharacterized conserved protein YciI, contains a putative active-site phosphohistidine	R
Candidatus_Bealeia_paramacronuclearis_GCA_036670005.1_ASM3667000v1	COG2356	Endonuclease I	L
Candidatus_Bealeia_paramacronuclearis_GCA_036670005.1_ASM3667000v1	COG2374	Predicted extracellular nuclease	R
Candidatus_Bealeia_paramacronuclearis_GCA_036670005.1_ASM3667000v1	COG2377	1,6-Anhydro-N-acetylmuramate kinase	M
Candidatus_Bealeia_paramacronuclearis_GCA_036670005.1_ASM3667000v1	COG2378	Predicted DNA-binding transcriptional regulator YafY, contains an HTH and WYL domains	K
Candidatus_Bealeia_paramacronuclearis_GCA_036670005.1_ASM3667000v1	COG2386	ABC-type transport system involved in cytochrome c biogenesis, permease component	O
Candidatus_Bealeia_paramacronuclearis_GCA_036670005.1_ASM3667000v1	COG2452	Predicted site-specific integrase-resolvase	X
Candidatus_Bealeia_paramacronuclearis_GCA_036670005.1_ASM3667000v1	COG2453	Protein-tyrosine phosphatase	T
Candidatus_Bealeia_paramacronuclearis_GCA_036670005.1_ASM3667000v1	COG2518	Protein-L-isoaspartate O-methyltransferase	O
Candidatus_Bealeia_paramacronuclearis_GCA_036670005.1_ASM3667000v1	COG2801	Transposase InsO and inactivated derivatives	X
Candidatus_Bealeia_paramacronuclearis_GCA_036670005.1_ASM3667000v1	COG2802	Uncharacterized protein, similar to the N-terminal domain of Lon protease	S
Candidatus_Bealeia_paramacronuclearis_GCA_036670005.1_ASM3667000v1	COG2804	Type II secretory pathway ATPase GspE/PulE or T4P pilus assembly pathway ATPase PilB	NUW
Candidatus_Bealeia_paramacronuclearis_GCA_036670005.1_ASM3667000v1	COG2812	DNA polymerase III, gamma/tau subunits	L
Candidatus_Bealeia_paramacronuclearis_GCA_036670005.1_ASM3667000v1	COG2814	Predicted arabinose efflux permease, MFS family	G
Candidatus_Bealeia_paramacronuclearis_GCA_036670005.1_ASM3667000v1	COG2816	NADH pyrophosphatase NudC, Nudix superfamily	F
Candidatus_Bealeia_paramacronuclearis_GCA_036670005.1_ASM3667000v1	COG2818	3-methyladenine DNA glycosylase Tag	L
Candidatus_Bealeia_paramacronuclearis_GCA_036670005.1_ASM3667000v1	COG2821	Membrane-bound lytic murein transglycosylase	M
Candidatus_Bealeia_paramacronuclearis_GCA_036670005.1_ASM3667000v1	COG2823	Osmotically-inducible protein OsmY, contains BON domain	S
Candidatus_Bealeia_paramacronuclearis_GCA_036670005.1_ASM3667000v1	COG2825	Periplasmic chaperone for outer membrane proteins, Skp family	MO
Candidatus_Bealeia_paramacronuclearis_GCA_036670005.1_ASM3667000v1	COG2826	Transposase and inactivated derivatives, IS30 family	X
Candidatus_Bealeia_paramacronuclearis_GCA_036670005.1_ASM3667000v1	COG2834	Outer membrane lipoprotein-sorting protein	M
Candidatus_Bealeia_paramacronuclearis_GCA_036670005.1_ASM3667000v1	COG2835	Uncharacterized conserved protein YbaR, Trm112 family	S
Candidatus_Bealeia_paramacronuclearis_GCA_036670005.1_ASM3667000v1	COG2840	DNA-nicking endonuclease, Smr domain	L
Candidatus_Bealeia_paramacronuclearis_GCA_036670005.1_ASM3667000v1	COG2847	Copper(I)-binding protein	P
Candidatus_Bealeia_paramacronuclearis_GCA_036670005.1_ASM3667000v1	COG2849	Antitoxin component YwqK of the YwqJK toxin-antitoxin module	V
Candidatus_Bealeia_paramacronuclearis_GCA_036670005.1_ASM3667000v1	COG2853	ABC-type transporter Mla maintaining outer membrane lipid asymmetry, lipoprotein component MlaA	M
Candidatus_Bealeia_paramacronuclearis_GCA_036670005.1_ASM3667000v1	COG2854	ABC-type transporter Mla maintaining outer membrane lipid asymmetry, periplasmic MlaC component	I
Candidatus_Bealeia_paramacronuclearis_GCA_036670005.1_ASM3667000v1	COG2857	Cytochrome c1	C
Candidatus_Bealeia_paramacronuclearis_GCA_036670005.1_ASM3667000v1	COG2859	Uncharacterized protein	S
Candidatus_Bealeia_paramacronuclearis_GCA_036670005.1_ASM3667000v1	COG2861	Uncharacterized conserved protein YibQ, putative polysaccharide deacetylase 2 family	G
Candidatus_Bealeia_paramacronuclearis_GCA_036670005.1_ASM3667000v1	COG2862	Uncharacterized membrane protein YqhA	S
Candidatus_Bealeia_paramacronuclearis_GCA_036670005.1_ASM3667000v1	COG2867	Ribosome association toxin PasT (RatA) of the RatAB toxin-antitoxin module	J
Candidatus_Bealeia_paramacronuclearis_GCA_036670005.1_ASM3667000v1	COG2873	O-acetylhomoserine/O-acetylserine sulfhydrylase, pyridoxal phosphate-dependent	E
Candidatus_Bealeia_paramacronuclearis_GCA_036670005.1_ASM3667000v1	COG2877	3-deoxy-D-manno-octulosonic acid (KDO) 8-phosphate synthase	M
Candidatus_Bealeia_paramacronuclearis_GCA_036670005.1_ASM3667000v1	COG2884	ABC-type ATPase involved in cell division	D
Candidatus_Bealeia_paramacronuclearis_GCA_036670005.1_ASM3667000v1	COG2885	Outer membrane protein OmpA and related peptidoglycan-associated (lipo)proteins	M
Candidatus_Bealeia_paramacronuclearis_GCA_036670005.1_ASM3667000v1	COG2887	RecB family exonuclease	L
Candidatus_Bealeia_paramacronuclearis_GCA_036670005.1_ASM3667000v1	COG2890	Methylase of polypeptide chain release factors	J
Candidatus_Bealeia_paramacronuclearis_GCA_036670005.1_ASM3667000v1	COG2893	Phosphotransferase system, mannose/fructose-specific component IIA	G
Candidatus_Bealeia_paramacronuclearis_GCA_036670005.1_ASM3667000v1	COG2902	NAD-specific glutamate dehydrogenase	E
Candidatus_Bealeia_paramacronuclearis_GCA_036670005.1_ASM3667000v1	COG2911	Autotransporter translocation and assembly factor TamB	U
Candidatus_Bealeia_paramacronuclearis_GCA_036670005.1_ASM3667000v1	COG2913	Outer membrane protein assembly factor BamE, lipoprotein component of the BamABCDE complex	M
Candidatus_Bealeia_paramacronuclearis_GCA_036670005.1_ASM3667000v1	COG2919	Cell division protein FtsB	D
Candidatus_Bealeia_paramacronuclearis_GCA_036670005.1_ASM3667000v1	COG2927	DNA polymerase III, chi subunit	L
Candidatus_Bealeia_paramacronuclearis_GCA_036670005.1_ASM3667000v1	COG2931	Ca2+-binding protein, RTX toxin-related	Q
Candidatus_Bealeia_paramacronuclearis_GCA_036670005.1_ASM3667000v1	COG2938	Succinate dehydrogenase flavin-adding protein, antitoxin component of the CptAB toxin-antitoxin module	O
Candidatus_Bealeia_paramacronuclearis_GCA_036670005.1_ASM3667000v1	COG2941	Demethoxyubiquinone hydroxylase, CLK1/Coq7/Cat5 family	H
Candidatus_Bealeia_paramacronuclearis_GCA_036670005.1_ASM3667000v1	COG2945	Alpha/beta superfamily hydrolase	R
Candidatus_Bealeia_paramacronuclearis_GCA_036670005.1_ASM3667000v1	COG2947	Predicted RNA-binding protein, contains PUA-like domain	R
Candidatus_Bealeia_paramacronuclearis_GCA_036670005.1_ASM3667000v1	COG2963	Transposase and inactivated derivatives	X
Candidatus_Bealeia_paramacronuclearis_GCA_036670005.1_ASM3667000v1	COG2967	Uncharacterized protein affecting Mg2+/Co2+ transport	P
Candidatus_Bealeia_paramacronuclearis_GCA_036670005.1_ASM3667000v1	COG2972	Sensor histidine kinase YesM	T
Candidatus_Bealeia_paramacronuclearis_GCA_036670005.1_ASM3667000v1	COG2984	ABC-type uncharacterized transport system, periplasmic component	R
Candidatus_Bealeia_paramacronuclearis_GCA_036670005.1_ASM3667000v1	COG2989	Murein L,D-transpeptidase YcbB/YkuD	M
Candidatus_Bealeia_paramacronuclearis_GCA_036670005.1_ASM3667000v1	COG2992	Uncharacterized FlgJ-related protein	R
Candidatus_Bealeia_paramacronuclearis_GCA_036670005.1_ASM3667000v1	COG3023	N-acetyl-anhydromuramyl-L-alanine amidase AmpD	M
Candidatus_Bealeia_paramacronuclearis_GCA_036670005.1_ASM3667000v1	COG3024	Endogenous inhibitor of DNA gyrase, YacG/DUF329 family	L
Candidatus_Bealeia_paramacronuclearis_GCA_036670005.1_ASM3667000v1	COG3038	Cytochrome b561	C
Candidatus_Bealeia_paramacronuclearis_GCA_036670005.1_ASM3667000v1	COG3039	Transposase and inactivated derivatives, IS5 family	X
Candidatus_Bealeia_paramacronuclearis_GCA_036670005.1_ASM3667000v1	COG3042	Putative hemolysin	R
Candidatus_Bealeia_paramacronuclearis_GCA_036670005.1_ASM3667000v1	COG3064	Membrane protein involved in colicin uptake	M
Candidatus_Bealeia_paramacronuclearis_GCA_036670005.1_ASM3667000v1	COG3069	C4-dicarboxylate transporter	C
Candidatus_Bealeia_paramacronuclearis_GCA_036670005.1_ASM3667000v1	COG3083	Membrane-anchored periplasmic protein YejM, alkaline phosphatase superfamily	M
Candidatus_Bealeia_paramacronuclearis_GCA_036670005.1_ASM3667000v1	COG3087	Cell division protein FtsN	D
Candidatus_Bealeia_paramacronuclearis_GCA_036670005.1_ASM3667000v1	COG3088	Cytochrome c-type biogenesis protein CcmH/NrfF	CO
Candidatus_Bealeia_paramacronuclearis_GCA_036670005.1_ASM3667000v1	COG3103	Uncharacterized conserved protein YgiM, contains N-terminal SH3 domain, DUF1202 family	R
Candidatus_Bealeia_paramacronuclearis_GCA_036670005.1_ASM3667000v1	COG3108	Uncharacterized conserved protein YcbK, DUF882 family	S
Candidatus_Bealeia_paramacronuclearis_GCA_036670005.1_ASM3667000v1	COG3118	Negative regulator of GroEL, contains thioredoxin-like and TPR-like domains	O
Candidatus_Bealeia_paramacronuclearis_GCA_036670005.1_ASM3667000v1	COG3143	Chemotaxis regulator CheZ, phosphatase of CheY~P	NT
Candidatus_Bealeia_paramacronuclearis_GCA_036670005.1_ASM3667000v1	COG3144	Flagellar hook-length control protein FliK	N
Candidatus_Bealeia_paramacronuclearis_GCA_036670005.1_ASM3667000v1	COG3147	Cell division protein DedD (periplasmic protein involved in septation)	D
Candidatus_Bealeia_paramacronuclearis_GCA_036670005.1_ASM3667000v1	COG3158	K+ transporter	P
Candidatus_Bealeia_paramacronuclearis_GCA_036670005.1_ASM3667000v1	COG3164	Uncharacterized conserved protein YhdP, contains DUF3971 and AsmA2 domains	S
Candidatus_Bealeia_paramacronuclearis_GCA_036670005.1_ASM3667000v1	COG3170	Tfp pilus assembly protein FimV	NW
Candidatus_Bealeia_paramacronuclearis_GCA_036670005.1_ASM3667000v1	COG3173	Predicted kinase, aminoglycoside phosphotransferase (APT) family	R
Candidatus_Bealeia_paramacronuclearis_GCA_036670005.1_ASM3667000v1	COG3175	Cytochrome c oxidase assembly protein Cox11	CO
Candidatus_Bealeia_paramacronuclearis_GCA_036670005.1_ASM3667000v1	COG3176	Putative hemolysin	R
Candidatus_Bealeia_paramacronuclearis_GCA_036670005.1_ASM3667000v1	COG3177	Fic family protein	K
Candidatus_Bealeia_paramacronuclearis_GCA_036670005.1_ASM3667000v1	COG3178	Predicted phosphotransferase, aminoglycoside/choline kinase (APH/ChoK) family	R
Candidatus_Bealeia_paramacronuclearis_GCA_036670005.1_ASM3667000v1	COG3190	Flagellar biogenesis protein FliO	N
Candidatus_Bealeia_paramacronuclearis_GCA_036670005.1_ASM3667000v1	COG3202	ATP/ADP translocase	C
Candidatus_Bealeia_paramacronuclearis_GCA_036670005.1_ASM3667000v1	COG3203	Outer membrane protein (porin)	M
Candidatus_Bealeia_paramacronuclearis_GCA_036670005.1_ASM3667000v1	COG3204	Uncharacterized protein YjiK	S
Candidatus_Bealeia_paramacronuclearis_GCA_036670005.1_ASM3667000v1	COG3210	Large exoprotein involved in heme utilization or adhesion	U
Candidatus_Bealeia_paramacronuclearis_GCA_036670005.1_ASM3667000v1	COG3218	ABC-type uncharacterized transport system, auxiliary component	R
Candidatus_Bealeia_paramacronuclearis_GCA_036670005.1_ASM3667000v1	COG3237	Uncharacterized conserved protein YjbJ, UPF0337 family	S
Candidatus_Bealeia_paramacronuclearis_GCA_036670005.1_ASM3667000v1	COG3243	Poly(3-hydroxyalkanoate) synthetase	I
Candidatus_Bealeia_paramacronuclearis_GCA_036670005.1_ASM3667000v1	COG3247	Uncharacterized membrane protein HdeD, DUF308 family	S
Candidatus_Bealeia_paramacronuclearis_GCA_036670005.1_ASM3667000v1	COG3249	Uncharacterized protein	S
Candidatus_Bealeia_paramacronuclearis_GCA_036670005.1_ASM3667000v1	COG3266	Cell division protein DamX, binds to the septal ring, contains C-terminal SPOR domain	D
Candidatus_Bealeia_paramacronuclearis_GCA_036670005.1_ASM3667000v1	COG3287	Uncharacterized conserved protein, contains FIST_N domain	S
Candidatus_Bealeia_paramacronuclearis_GCA_036670005.1_ASM3667000v1	COG3288	NAD/NADP transhydrogenase alpha subunit	C
Candidatus_Bealeia_paramacronuclearis_GCA_036670005.1_ASM3667000v1	COG3293	Transposase	X
Candidatus_Bealeia_paramacronuclearis_GCA_036670005.1_ASM3667000v1	COG3307	O-antigen ligase	M
Candidatus_Bealeia_paramacronuclearis_GCA_036670005.1_ASM3667000v1	COG3316	Transposase (or an inactivated derivative)	X
Candidatus_Bealeia_paramacronuclearis_GCA_036670005.1_ASM3667000v1	COG3328	Transposase (or an inactivated derivative)	X
Candidatus_Bealeia_paramacronuclearis_GCA_036670005.1_ASM3667000v1	COG3329	Uncharacterized conserved protein	S
Candidatus_Bealeia_paramacronuclearis_GCA_036670005.1_ASM3667000v1	COG3334	Flagellar motility protein MotE, a chaperone for MotC folding	N
Candidatus_Bealeia_paramacronuclearis_GCA_036670005.1_ASM3667000v1	COG3335	Transposase	X
Candidatus_Bealeia_paramacronuclearis_GCA_036670005.1_ASM3667000v1	COG3344	Retron-type reverse transcriptase	X
Candidatus_Bealeia_paramacronuclearis_GCA_036670005.1_ASM3667000v1	COG3346	Cytochrome oxidase assembly protein ShyY1	O
Candidatus_Bealeia_paramacronuclearis_GCA_036670005.1_ASM3667000v1	COG3369	Uncharacterized protein, contains Zn-finger domain of CDGSH type	S
Candidatus_Bealeia_paramacronuclearis_GCA_036670005.1_ASM3667000v1	COG3378	Phage- or plasmid-associated DNA primase	X
Candidatus_Bealeia_paramacronuclearis_GCA_036670005.1_ASM3667000v1	COG3385	IS4 transposase	X
Candidatus_Bealeia_paramacronuclearis_GCA_036670005.1_ASM3667000v1	COG3391	DNA-binding beta-propeller fold protein YncE	R
Candidatus_Bealeia_paramacronuclearis_GCA_036670005.1_ASM3667000v1	COG3415	Transposase	X
Candidatus_Bealeia_paramacronuclearis_GCA_036670005.1_ASM3667000v1	COG3419	Tfp pilus assembly protein, tip-associated adhesin PilY1	NW
Candidatus_Bealeia_paramacronuclearis_GCA_036670005.1_ASM3667000v1	COG3436	Transposase	X
Candidatus_Bealeia_paramacronuclearis_GCA_036670005.1_ASM3667000v1	COG3455	Type VI protein secretion system component VasF	U
Candidatus_Bealeia_paramacronuclearis_GCA_036670005.1_ASM3667000v1	COG3464	Transposase	X
Candidatus_Bealeia_paramacronuclearis_GCA_036670005.1_ASM3667000v1	COG3474	Cytochrome c2	C
Candidatus_Bealeia_paramacronuclearis_GCA_036670005.1_ASM3667000v1	COG3486	Lysine/ornithine N-monooxygenase	Q
Candidatus_Bealeia_paramacronuclearis_GCA_036670005.1_ASM3667000v1	COG3491	Isopenicillin N synthase and related dioxygenases	Q
Candidatus_Bealeia_paramacronuclearis_GCA_036670005.1_ASM3667000v1	COG3494	Uncharacterized conserved protein, DUF1009 family	S
Candidatus_Bealeia_paramacronuclearis_GCA_036670005.1_ASM3667000v1	COG3501	Uncharacterized conserved protein, implicated in type VI secretion and phage assembly	UXR
Candidatus_Bealeia_paramacronuclearis_GCA_036670005.1_ASM3667000v1	COG3515	Predicted component of the type VI protein secretion system	U
Candidatus_Bealeia_paramacronuclearis_GCA_036670005.1_ASM3667000v1	COG3516	Predicted component of the type VI protein secretion system	U
Candidatus_Bealeia_paramacronuclearis_GCA_036670005.1_ASM3667000v1	COG3517	Predicted component of the type VI protein secretion system	U
Candidatus_Bealeia_paramacronuclearis_GCA_036670005.1_ASM3667000v1	COG3518	Predicted component of the type VI protein secretion system	U
Candidatus_Bealeia_paramacronuclearis_GCA_036670005.1_ASM3667000v1	COG3519	Type VI protein secretion system component VasA	U
Candidatus_Bealeia_paramacronuclearis_GCA_036670005.1_ASM3667000v1	COG3520	Predicted component of the type VI protein secretion system	U
Candidatus_Bealeia_paramacronuclearis_GCA_036670005.1_ASM3667000v1	COG3521	Predicted component of the type VI protein secretion system	U
Candidatus_Bealeia_paramacronuclearis_GCA_036670005.1_ASM3667000v1	COG3522	Predicted component of the type VI protein secretion system	U
Candidatus_Bealeia_paramacronuclearis_GCA_036670005.1_ASM3667000v1	COG3523	Type VI protein secretion system component VasK	U
Candidatus_Bealeia_paramacronuclearis_GCA_036670005.1_ASM3667000v1	COG3543	Uncharacterized protein	S
Candidatus_Bealeia_paramacronuclearis_GCA_036670005.1_ASM3667000v1	COG3605	Signal transduction protein containing GAF and PtsI domains	T
Candidatus_Bealeia_paramacronuclearis_GCA_036670005.1_ASM3667000v1	COG3614	Extracellular (periplasmic) sensor domain CHASE1 (specificity unknown)	T
Candidatus_Bealeia_paramacronuclearis_GCA_036670005.1_ASM3667000v1	COG3620	Predicted transcriptional regulator with C-terminal CBS domains	K
Candidatus_Bealeia_paramacronuclearis_GCA_036670005.1_ASM3667000v1	COG3629	DNA-binding transcriptional activator of the SARP family	T
Candidatus_Bealeia_paramacronuclearis_GCA_036670005.1_ASM3667000v1	COG3642	tRNA A-37 threonylcarbamoyl transferase component Bud32	J
Candidatus_Bealeia_paramacronuclearis_GCA_036670005.1_ASM3667000v1	COG3646	Phage regulatory protein Rha	X
Candidatus_Bealeia_paramacronuclearis_GCA_036670005.1_ASM3667000v1	COG3655	DNA-binding transcriptional regulator, XRE family	K
Candidatus_Bealeia_paramacronuclearis_GCA_036670005.1_ASM3667000v1	COG3660	Mitochondrial fission protein ELM1	D
Candidatus_Bealeia_paramacronuclearis_GCA_036670005.1_ASM3667000v1	COG3675	Predicted lipase	I
Candidatus_Bealeia_paramacronuclearis_GCA_036670005.1_ASM3667000v1	COG3677	Transposase	X
Candidatus_Bealeia_paramacronuclearis_GCA_036670005.1_ASM3667000v1	COG3706	Two-component response regulator, PleD family, consists of two REC domains and a diguanylate cyclase (GGDEF) domain	TK
Candidatus_Bealeia_paramacronuclearis_GCA_036670005.1_ASM3667000v1	COG3708	Predicted transcriptional regulator YdeE, contains AraC-type DNA-binding domain	K
Candidatus_Bealeia_paramacronuclearis_GCA_036670005.1_ASM3667000v1	COG3713	Outer membrane scaffolding protein for murein synthesis, MipA/OmpV family	M
Candidatus_Bealeia_paramacronuclearis_GCA_036670005.1_ASM3667000v1	COG3740	Phage head maturation protease	X
Candidatus_Bealeia_paramacronuclearis_GCA_036670005.1_ASM3667000v1	COG3745	Flp pilus assembly protein CpaB	UW
Candidatus_Bealeia_paramacronuclearis_GCA_036670005.1_ASM3667000v1	COG3750	Uncharacterized conserved protein, UPF0335 family	S
Candidatus_Bealeia_paramacronuclearis_GCA_036670005.1_ASM3667000v1	COG3761	NADH:ubiquinone oxidoreductase 17.2 kD subunit	C
Candidatus_Bealeia_paramacronuclearis_GCA_036670005.1_ASM3667000v1	COG3773	Cell wall hydrolase CwlJ, involved in spore germination	DM
Candidatus_Bealeia_paramacronuclearis_GCA_036670005.1_ASM3667000v1	COG3780	DNA endonuclease related to intein-encoded endonucleases	L
Candidatus_Bealeia_paramacronuclearis_GCA_036670005.1_ASM3667000v1	COG3784	Uncharacterized conserved protein YdbL, DUF1318 family	S
Candidatus_Bealeia_paramacronuclearis_GCA_036670005.1_ASM3667000v1	COG3786	L,D-peptidoglycan transpeptidase YkuD, ErfK/YbiS/YcfS/YnhG family	M
Candidatus_Bealeia_paramacronuclearis_GCA_036670005.1_ASM3667000v1	COG3791	Uncharacterized conserved protein	S
Candidatus_Bealeia_paramacronuclearis_GCA_036670005.1_ASM3667000v1	COG3807	SH3-like domain	S
Candidatus_Bealeia_paramacronuclearis_GCA_036670005.1_ASM3667000v1	COG3808	Na+ or H+-translocating membrane pyrophosphatase	C
Candidatus_Bealeia_paramacronuclearis_GCA_036670005.1_ASM3667000v1	COG3814	Uncharacterized protein	S
Candidatus_Bealeia_paramacronuclearis_GCA_036670005.1_ASM3667000v1	COG3820	Uncharacterized protein	S
Candidatus_Bealeia_paramacronuclearis_GCA_036670005.1_ASM3667000v1	COG3827	Cell pole-organizing protein PopZ	D
Candidatus_Bealeia_paramacronuclearis_GCA_036670005.1_ASM3667000v1	COG3842	ABC-type Fe3+/spermidine/putrescine transport systems, ATPase components	E
Candidatus_Bealeia_paramacronuclearis_GCA_036670005.1_ASM3667000v1	COG3847	Flp pilus assembly protein, pilin Flp	UW
Candidatus_Bealeia_paramacronuclearis_GCA_036670005.1_ASM3667000v1	COG3858	Spore germination protein YaaH	D
Candidatus_Bealeia_paramacronuclearis_GCA_036670005.1_ASM3667000v1	COG3861	Stress response protein YsnF (function unknown)	S
Candidatus_Bealeia_paramacronuclearis_GCA_036670005.1_ASM3667000v1	COG3898	Uncharacterized membrane-anchored protein	S
Candidatus_Bealeia_paramacronuclearis_GCA_036670005.1_ASM3667000v1	COG3916	N-acyl-L-homoserine lactone synthetase	T
Candidatus_Bealeia_paramacronuclearis_GCA_036670005.1_ASM3667000v1	COG3926	Lysozyme family protein	R
Candidatus_Bealeia_paramacronuclearis_GCA_036670005.1_ASM3667000v1	COG3963	Phospholipid N-methyltransferase	I
Candidatus_Bealeia_paramacronuclearis_GCA_036670005.1_ASM3667000v1	COG4067	Uncharacterized conserved protein	S
Candidatus_Bealeia_paramacronuclearis_GCA_036670005.1_ASM3667000v1	COG4093	Uncharacterized protein	S
Candidatus_Bealeia_paramacronuclearis_GCA_036670005.1_ASM3667000v1	COG4095	Uncharacterized conserved protein, contains PQ loop repeat	S
Candidatus_Bealeia_paramacronuclearis_GCA_036670005.1_ASM3667000v1	COG4105	Outer membrane protein assembly factor BamD, BamD/ComL family	M
Candidatus_Bealeia_paramacronuclearis_GCA_036670005.1_ASM3667000v1	COG4106	Trans-aconitate methyltransferase	C
Candidatus_Bealeia_paramacronuclearis_GCA_036670005.1_ASM3667000v1	COG4115	Toxin component of the Txe-Axe toxin-antitoxin module, Txe/YoeB family	V
Candidatus_Bealeia_paramacronuclearis_GCA_036670005.1_ASM3667000v1	COG4120	ABC-type uncharacterized transport system, permease component	R
Candidatus_Bealeia_paramacronuclearis_GCA_036670005.1_ASM3667000v1	COG4122	Predicted O-methyltransferase YrrM	R
Candidatus_Bealeia_paramacronuclearis_GCA_036670005.1_ASM3667000v1	COG4123	tRNA1(Val) A37 N6-methylase TrmN6	J
Candidatus_Bealeia_paramacronuclearis_GCA_036670005.1_ASM3667000v1	COG4133	ABC-type transport system involved in cytochrome c biogenesis, ATPase component	O
Candidatus_Bealeia_paramacronuclearis_GCA_036670005.1_ASM3667000v1	COG4166	ABC-type oligopeptide transport system, periplasmic component	E
Candidatus_Bealeia_paramacronuclearis_GCA_036670005.1_ASM3667000v1	COG4172	ABC-type microcin C transport system, duplicated ATPase component YejF	Q
Candidatus_Bealeia_paramacronuclearis_GCA_036670005.1_ASM3667000v1	COG4174	ABC-type microcin C transport system, permease component YejB	Q
Candidatus_Bealeia_paramacronuclearis_GCA_036670005.1_ASM3667000v1	COG4178	ABC-type uncharacterized transport system, permease and ATPase components	R
Candidatus_Bealeia_paramacronuclearis_GCA_036670005.1_ASM3667000v1	COG4191	Signal transduction histidine kinase regulating C4-dicarboxylate transport system	T
Candidatus_Bealeia_paramacronuclearis_GCA_036670005.1_ASM3667000v1	COG4206	Outer membrane cobalamin receptor protein	H
Candidatus_Bealeia_paramacronuclearis_GCA_036670005.1_ASM3667000v1	COG4221	NADP-dependent 3-hydroxy acid dehydrogenase YdfG	C
Candidatus_Bealeia_paramacronuclearis_GCA_036670005.1_ASM3667000v1	COG4232	Thiol:disulfide interchange protein	O
Candidatus_Bealeia_paramacronuclearis_GCA_036670005.1_ASM3667000v1	COG4239	ABC-type microcin C transport system, permease component YejE	Q
Candidatus_Bealeia_paramacronuclearis_GCA_036670005.1_ASM3667000v1	COG4241	Uncharacterized conserved protein YybS, DUF2232 family	S
Candidatus_Bealeia_paramacronuclearis_GCA_036670005.1_ASM3667000v1	COG4251	Bacteriophytochrome (light-regulated signal transduction histidine kinase)	T
Candidatus_Bealeia_paramacronuclearis_GCA_036670005.1_ASM3667000v1	COG4278	Uncharacterized protein	S
Candidatus_Bealeia_paramacronuclearis_GCA_036670005.1_ASM3667000v1	COG4279	Uncharacterized conserved protein, contains Zn finger domain	S
Candidatus_Bealeia_paramacronuclearis_GCA_036670005.1_ASM3667000v1	COG4295	Uncharacterized protein	S
Candidatus_Bealeia_paramacronuclearis_GCA_036670005.1_ASM3667000v1	COG4321	Predicted DNA-binding protein, contains Ribbon-helix-helix (RHH) domain	R
Candidatus_Bealeia_paramacronuclearis_GCA_036670005.1_ASM3667000v1	COG4387	Mu-like prophage protein gp36	X
Candidatus_Bealeia_paramacronuclearis_GCA_036670005.1_ASM3667000v1	COG4391	Uncharacterized conserved protein, contains Zn-finger domain	S
Candidatus_Bealeia_paramacronuclearis_GCA_036670005.1_ASM3667000v1	COG4395	Predicted lipid-binding transport protein, Tim44 family	I
Candidatus_Bealeia_paramacronuclearis_GCA_036670005.1_ASM3667000v1	COG4448	L-asparaginase II	E
Candidatus_Bealeia_paramacronuclearis_GCA_036670005.1_ASM3667000v1	COG4461	Uncharacterized protein YPO0702	S
Candidatus_Bealeia_paramacronuclearis_GCA_036670005.1_ASM3667000v1	COG4496	Uncharacterized protein YerC	S
Candidatus_Bealeia_paramacronuclearis_GCA_036670005.1_ASM3667000v1	COG4520	Surface antigen	M
Candidatus_Bealeia_paramacronuclearis_GCA_036670005.1_ASM3667000v1	COG4530	Uncharacterized protein	S
Candidatus_Bealeia_paramacronuclearis_GCA_036670005.1_ASM3667000v1	COG4536	Mg2+ and Co2+ transporter CorB, contains DUF21, CBS pair, and CorC-HlyC domains	P
Candidatus_Bealeia_paramacronuclearis_GCA_036670005.1_ASM3667000v1	COG4547	Cobalamin biosynthesis protein CobT (nicotinate-mononucleotide:5, 6-dimethylbenzimidazole phosphorib...	H
Candidatus_Bealeia_paramacronuclearis_GCA_036670005.1_ASM3667000v1	COG4553	Poly-beta-hydroxyalkanoate depolymerase	I
Candidatus_Bealeia_paramacronuclearis_GCA_036670005.1_ASM3667000v1	COG4572	Cation transport regulator ChaB	P
Candidatus_Bealeia_paramacronuclearis_GCA_036670005.1_ASM3667000v1	COG4585	Signal transduction histidine kinase	T
Candidatus_Bealeia_paramacronuclearis_GCA_036670005.1_ASM3667000v1	COG4591	ABC-type transport system, involved in lipoprotein release, permease component	M
Candidatus_Bealeia_paramacronuclearis_GCA_036670005.1_ASM3667000v1	COG4649	Uncharacterized protein	S
Candidatus_Bealeia_paramacronuclearis_GCA_036670005.1_ASM3667000v1	COG4653	Predicted phage phi-C31 gp36 major capsid-like protein	X
Candidatus_Bealeia_paramacronuclearis_GCA_036670005.1_ASM3667000v1	COG4695	Phage portal protein BeeE	X
Candidatus_Bealeia_paramacronuclearis_GCA_036670005.1_ASM3667000v1	COG4705	Uncharacterized membrane-anchored protein	S
Candidatus_Bealeia_paramacronuclearis_GCA_036670005.1_ASM3667000v1	COG4765	Uncharacterized protein	S
Candidatus_Bealeia_paramacronuclearis_GCA_036670005.1_ASM3667000v1	COG4770	Acetyl/propionyl-CoA carboxylase, alpha subunit	I
Candidatus_Bealeia_paramacronuclearis_GCA_036670005.1_ASM3667000v1	COG4773	Outer membrane receptor for ferric coprogen and ferric-rhodotorulic acid	P
Candidatus_Bealeia_paramacronuclearis_GCA_036670005.1_ASM3667000v1	COG4774	Outer membrane receptor for monomeric catechols	P
Candidatus_Bealeia_paramacronuclearis_GCA_036670005.1_ASM3667000v1	COG4775	Outer membrane protein assembly factor BamA	M
Candidatus_Bealeia_paramacronuclearis_GCA_036670005.1_ASM3667000v1	COG4783	Putative Zn-dependent protease, contains TPR repeats	R
Candidatus_Bealeia_paramacronuclearis_GCA_036670005.1_ASM3667000v1	COG4786	Flagellar basal body rod protein FlgG	N
Candidatus_Bealeia_paramacronuclearis_GCA_036670005.1_ASM3667000v1	COG4799	Acetyl-CoA carboxylase, carboxyltransferase component	I
Candidatus_Bealeia_paramacronuclearis_GCA_036670005.1_ASM3667000v1	COG4863	Two-component signal transduction system YycFG, regulatory protein YycH	T
Candidatus_Bealeia_paramacronuclearis_GCA_036670005.1_ASM3667000v1	COG4870	Cysteine protease, C1A family	O
Candidatus_Bealeia_paramacronuclearis_GCA_036670005.1_ASM3667000v1	COG4886	Leucine-rich repeat (LRR) protein	K
Candidatus_Bealeia_paramacronuclearis_GCA_036670005.1_ASM3667000v1	COG4891	Uncharacterized protein	S
Candidatus_Bealeia_paramacronuclearis_GCA_036670005.1_ASM3667000v1	COG4942	Septal ring factor EnvC, activator of murein hydrolases AmiA and AmiB	D
Candidatus_Bealeia_paramacronuclearis_GCA_036670005.1_ASM3667000v1	COG4957	Predicted transcriptional regulator	K
Candidatus_Bealeia_paramacronuclearis_GCA_036670005.1_ASM3667000v1	COG4960	Flp pilus assembly protein, protease CpaA	OT
Candidatus_Bealeia_paramacronuclearis_GCA_036670005.1_ASM3667000v1	COG4961	Flp pilus assembly protein TadG	UW
Candidatus_Bealeia_paramacronuclearis_GCA_036670005.1_ASM3667000v1	COG4962	Pilus assembly protein, ATPase of CpaF family	UW
Candidatus_Bealeia_paramacronuclearis_GCA_036670005.1_ASM3667000v1	COG4963	Flp pilus assembly protein, ATPase CpaE	UW
Candidatus_Bealeia_paramacronuclearis_GCA_036670005.1_ASM3667000v1	COG4964	Flp pilus assembly protein, secretin CpaC	UW
Candidatus_Bealeia_paramacronuclearis_GCA_036670005.1_ASM3667000v1	COG4965	Flp pilus assembly protein TadB	UW
Candidatus_Bealeia_paramacronuclearis_GCA_036670005.1_ASM3667000v1	COG4973	Site-specific recombinase XerC	L
Candidatus_Bealeia_paramacronuclearis_GCA_036670005.1_ASM3667000v1	COG4974	Site-specific recombinase XerD	L
Candidatus_Bealeia_paramacronuclearis_GCA_036670005.1_ASM3667000v1	COG4986	ABC-type anion transport system, duplicated permease component	P
Candidatus_Bealeia_paramacronuclearis_GCA_036670005.1_ASM3667000v1	COG4992	Acetylornithine/succinyldiaminopimelate/putrescine aminotransferase	E
Candidatus_Bealeia_paramacronuclearis_GCA_036670005.1_ASM3667000v1	COG4993	Glucose dehydrogenase	G
Candidatus_Bealeia_paramacronuclearis_GCA_036670005.1_ASM3667000v1	COG4997	Predicted house-cleaning noncanonical NTP pyrophosphatase, all-alpha NTP-PPase (MazG) superfamily	R
Candidatus_Bealeia_paramacronuclearis_GCA_036670005.1_ASM3667000v1	COG5000	Signal transduction histidine kinase involved in nitrogen fixation and metabolism regulation	T
Candidatus_Bealeia_paramacronuclearis_GCA_036670005.1_ASM3667000v1	COG5001	Predicted signal transduction protein containing a membrane domain, an EAL and a GGDEF domain	T
Candidatus_Bealeia_paramacronuclearis_GCA_036670005.1_ASM3667000v1	COG5009	Membrane carboxypeptidase/penicillin-binding protein	M
Candidatus_Bealeia_paramacronuclearis_GCA_036670005.1_ASM3667000v1	COG5010	Flp pilus assembly protein TadD, contains TPR repeats	UW
Candidatus_Bealeia_paramacronuclearis_GCA_036670005.1_ASM3667000v1	COG5238	Ran GTPase-activating protein (RanGAP) involved in mRNA processing and transport	TA
Candidatus_Bealeia_paramacronuclearis_GCA_036670005.1_ASM3667000v1	COG5265	ABC-type transport system involved in Fe-S cluster assembly, permease and ATPase components	O
Candidatus_Bealeia_paramacronuclearis_GCA_036670005.1_ASM3667000v1	COG5316	Uncharacterized protein	S
Candidatus_Bealeia_paramacronuclearis_GCA_036670005.1_ASM3667000v1	COG5317	Uncharacterized protein	S
Candidatus_Bealeia_paramacronuclearis_GCA_036670005.1_ASM3667000v1	COG5323	Large terminase phage packaging protein	X
Candidatus_Bealeia_paramacronuclearis_GCA_036670005.1_ASM3667000v1	COG5330	Uncharacterized conserved protein, DUF2336 family	S
Candidatus_Bealeia_paramacronuclearis_GCA_036670005.1_ASM3667000v1	COG5336	FoF1-type ATP synthase assembly protein I	C
Candidatus_Bealeia_paramacronuclearis_GCA_036670005.1_ASM3667000v1	COG5349	Uncharacterized conserved protein, DUF983 family	S
Candidatus_Bealeia_paramacronuclearis_GCA_036670005.1_ASM3667000v1	COG5362	Phage terminase large subunit	X
Candidatus_Bealeia_paramacronuclearis_GCA_036670005.1_ASM3667000v1	COG5373	Uncharacterized membrane protein	S
Candidatus_Bealeia_paramacronuclearis_GCA_036670005.1_ASM3667000v1	COG5375	Uncharacterized protein	S
Candidatus_Bealeia_paramacronuclearis_GCA_036670005.1_ASM3667000v1	COG5385	Uncharacterized protein	S
Candidatus_Bealeia_paramacronuclearis_GCA_036670005.1_ASM3667000v1	COG5387	Chaperone required for the assembly of the mitochondrial F1-ATPase	O
Candidatus_Bealeia_paramacronuclearis_GCA_036670005.1_ASM3667000v1	COG5389	Uncharacterized protein	S
Candidatus_Bealeia_paramacronuclearis_GCA_036670005.1_ASM3667000v1	COG5405	ATP-dependent protease HslVU (ClpYQ), peptidase subunit	O
Candidatus_Bealeia_paramacronuclearis_GCA_036670005.1_ASM3667000v1	COG5433	Predicted transposase YbfD/YdcC associated with H repeats	X
Candidatus_Bealeia_paramacronuclearis_GCA_036670005.1_ASM3667000v1	COG5452	Uncharacterized protein	S
Candidatus_Bealeia_paramacronuclearis_GCA_036670005.1_ASM3667000v1	COG5454	Predicted secreted protein	S
Candidatus_Bealeia_paramacronuclearis_GCA_036670005.1_ASM3667000v1	COG5459	Ribosomal protein RSM22 (predicted mitochondrial rRNA methylase)	J
Candidatus_Bealeia_paramacronuclearis_GCA_036670005.1_ASM3667000v1	COG5461	Type IV pilus biogenesis protein CpaD/CtpE	W
Candidatus_Bealeia_paramacronuclearis_GCA_036670005.1_ASM3667000v1	COG5462	Predicted secreted (periplasmic) protein	S
Candidatus_Bealeia_paramacronuclearis_GCA_036670005.1_ASM3667000v1	COG5464	Predicted transposase YdaD	L
Candidatus_Bealeia_paramacronuclearis_GCA_036670005.1_ASM3667000v1	COG5465	Uncharacterized protein	S
Candidatus_Bealeia_paramacronuclearis_GCA_036670005.1_ASM3667000v1	COG5467	Uncharacterized protein	S
Candidatus_Bealeia_paramacronuclearis_GCA_036670005.1_ASM3667000v1	COG5468	Predicted secreted (periplasmic) protein	S
Candidatus_Bealeia_paramacronuclearis_GCA_036670005.1_ASM3667000v1	COG5481	Uncharacterized protein	S
Candidatus_Bealeia_paramacronuclearis_GCA_036670005.1_ASM3667000v1	COG5490	Uncharacterized protein	S
Candidatus_Bealeia_paramacronuclearis_GCA_036670005.1_ASM3667000v1	COG5510	Predicted small secreted protein	S
Candidatus_Bealeia_paramacronuclearis_GCA_036670005.1_ASM3667000v1	COG5570	Uncharacterized protein	S
Candidatus_Bealeia_paramacronuclearis_GCA_036670005.1_ASM3667000v1	COG5590	Ubiquinone biosynthesis protein COQ9	H
Candidatus_Bealeia_paramacronuclearis_GCA_036670005.1_ASM3667000v1	COG5599	Protein tyrosine phosphatase	T
Candidatus_Bealeia_paramacronuclearis_GCA_036670005.1_ASM3667000v1	COG5614	Bacteriophage head-tail adaptor	X
Candidatus_Bealeia_paramacronuclearis_GCA_036670005.1_ASM3667000v1	COG5622	Protein required for attachment to host cells	M
[truncated: 28,864 more rows]
