# Supplementary material for: Hepatincolaceae (Alphaproteobacteria) are Distinct From Holosporales and Independently Evolved to Associate With Ecdysozoa
Source: Environ Microbiol. 2025 Jan 10;27(1):e70028. doi: 10.1111/1462-2920.70028 (PMC11724238; doi:10.1111/1462-2920.70028)
Supplement: Supplementary file 19 — Table S10‐2. List of COGs, including the respective descriptions and functional categories, for all the genomes included in the comparative analyses. [file EMI-27-e70028-s006.xlsx]

## Sheet: join_test
COG	description	category	pathway	Caedimonas_varicaedens_GCA_001192655	Candidatus_Bealeia_paramacronuclearis_GCA_036670005	Candidatus_Finniella_inopinata_GCA_004210305	Candidatus_Hepatobacter_penaei_GCA_000742475	Candidatus_Nucleicultrix_amoebiphila_FS5_GCA_002117145	Candidatus_Odyssella_thessalonicensis_L13_GCA_000190415	Candidatus_Paracaedibacter_acanthamoebae_GCA_000742835	GCA_001510075	GCA_001830425	GCA_002327565	GCA_002687515	GCA_009649675	GCA_009694195	GCA_013204045	GCA_014859895	GCA_018662225	Haliotis_symbiont_GCA_002632265	Hepatincola_Av	Hepatincola_Pdp	Hepatincola_Pp	Holospora_undulata_HU1_GCA_000388175	Labiotermes_GCA_009780035	Strigamia_endosymbiont	Tardigradibacter	Terasakiella_pusilla_DSM_6293_GCA_000688235	Thalassospira_profundimaris_WP0211_GCA_000300275
COG0123	Acetoin utilization deacetylase AcuC or a related deacetylase	BQ		0	0	0	0	1	0	0	1	1	1	1	1	1	1	1	1	0	0	0	0	0	0	0	0	1	1
COG1155	Archaeal/vacuolar-type H+-ATPase catalytic subunit A/Vma1	C	A/V-type ATP synthase	0	0	0	0	0	0	0	0	1	0	0	0	0	0	0	0	0	0	0	0	0	0	0	0	0	0
COG1156	Archaeal/vacuolar-type H+-ATPase subunit B/Vma2	C	A/V-type ATP synthase	0	0	0	0	0	0	0	0	1	0	0	0	0	0	0	0	0	0	0	0	0	0	0	0	0	0
COG1527	Archaeal/vacuolar-type H+-ATPase subunit C/Vma6	C	A/V-type ATP synthase	0	0	0	0	0	0	0	0	0	0	0	0	0	0	1	0	0	0	0	1	0	0	0	0	0	0
COG1394	Archaeal/vacuolar-type H+-ATPase subunit D/Vma8	C	A/V-type ATP synthase	0	0	0	0	0	0	0	0	1	0	0	0	0	0	0	0	0	0	0	0	0	0	0	0	0	0
COG1436	Archaeal/vacuolar-type H+-ATPase subunit F/Vma7	C	A/V-type ATP synthase	0	0	0	0	0	0	0	0	1	0	0	0	0	0	0	0	0	0	0	0	0	0	0	0	0	0
COG1269	Archaeal/vacuolar-type H+-ATPase subunit I/STV1	C	A/V-type ATP synthase	0	0	0	0	0	0	0	0	1	0	0	1	0	0	0	0	0	0	0	0	0	0	0	0	0	0
COG0056	FoF1-type ATP synthase, alpha subunit	C	FoF1-type ATP synthase	1	1	1	1	1	1	1	1	1	1	1	1	1	1	1	1	1	1	1	1	1	1	1	1	1	1
COG0055	FoF1-type ATP synthase, beta subunit	C	FoF1-type ATP synthase	1	1	1	1	1	1	1	1	1	1	1	1	1	1	1	1	1	1	1	1	1	1	1	1	1	1
COG0712	FoF1-type ATP synthase, delta subunit	C	FoF1-type ATP synthase	1	1	1	1	1	1	1	1	1	1	1	1	1	1	1	1	1	1	1	1	1	1	1	1	1	1
COG0355	FoF1-type ATP synthase, epsilon subunit	C	FoF1-type ATP synthase	1	1	1	1	1	1	1	1	1	1	1	1	1	1	1	1	1	1	1	1	1	1	1	1	1	1
COG0224	FoF1-type ATP synthase, gamma subunit	C	FoF1-type ATP synthase	1	1	1	1	1	1	1	1	1	1	1	1	1	1	1	1	1	1	1	1	1	1	1	1	1	1
COG0356	FoF1-type ATP synthase, membrane subunit a	C	FoF1-type ATP synthase	1	1	1	1	1	1	1	1	1	1	1	1	0	1	1	1	1	1	1	1	1	1	1	1	1	1
COG0711	FoF1-type ATP synthase, membrane subunit b or b'	C	FoF1-type ATP synthase	1	1	1	1	1	1	1	1	1	1	1	1	0	1	1	1	1	1	1	1	1	1	1	1	1	1
COG0636	FoF1-type ATP synthase, membrane subunit c/Archaeal/vacuolar-type H+-ATPase, subunit K	C	FoF1-type ATP synthase	1	1	1	1	1	1	1	0	1	0	0	1	0	1	1	0	1	1	1	1	1	1	1	1	1	1
COG1866	Phosphoenolpyruvate carboxykinase, ATP-dependent	C	Gluconeogenesis	0	0	0	0	0	1	0	1	0	0	0	1	1	0	1	1	0	1	1	1	0	0	1	0	1	1
COG1274	Phosphoenolpyruvate carboxykinase, GTP-dependent	C	Gluconeogenesis	0	0	0	0	0	0	0	0	0	1	1	0	0	1	0	0	0	0	0	0	0	0	0	0	0	0
COG0716	Flavodoxin	C	Heme biosynthesis	0	0	0	0	0	0	0	0	0	0	0	0	0	0	1	0	0	1	1	1	0	1	1	0	0	0
COG0371	Glycerol dehydrogenase or related enzyme, iron-containing ADH family	C	Isoprenoid biosynthesis	0	0	0	0	0	0	0	0	0	0	0	0	0	0	1	1	0	0	0	0	0	0	0	0	0	0
COG0240	Glycerol-3-phosphate dehydrogenase	C	Isoprenoid biosynthesis	1	1	1	1	1	1	1	1	1	1	1	1	1	1	1	1	1	1	1	1	1	0	1	1	1	1
COG0578	Glycerol-3-phosphate dehydrogenase	C	Isoprenoid biosynthesis	0	0	0	0	1	1	0	1	0	0	0	1	1	1	1	1	0	1	1	1	0	1	0	1	1	1
COG1048	Aconitase A	C	Lysine biosynthesisTCA cycle	1	1	1	1	1	1	1	0	1	1	1	1	1	1	1	1	1	1	1	1	0	1	1	0	1	1
COG4656	Na+-translocating ferredoxin:NAD+ oxidoreductase RNF, RnfC subunit	C	Na+-translocating Fd:NADH oxidoreductase	0	0	0	0	0	0	0	0	0	1	0	0	0	0	0	0	0	0	0	0	0	0	0	0	0	1
COG4659	Na+-translocating ferredoxin:NAD+ oxidoreductase RNF, RnfG subunit	C	Na+-translocating Fd:NADH oxidoreductase	0	0	0	0	0	1	0	0	0	0	0	0	0	0	0	0	0	0	0	0	0	0	0	0	0	0
COG1726	Na+-transporting NADH:ubiquinone oxidoreductase, subunit NqrA	C	Na+-translocating NADH dehydrogenase	0	0	0	0	1	0	0	0	0	0	0	0	0	0	0	0	0	0	0	0	0	0	0	0	1	0
COG1805	Na+-transporting NADH:ubiquinone oxidoreductase, subunit NqrB	C	Na+-translocating NADH dehydrogenase	0	0	0	0	0	0	0	0	0	0	0	0	0	1	0	0	0	0	0	0	0	0	0	1	1	0
COG2869	Na+-transporting NADH:ubiquinone oxidoreductase, subunit NqrC	C	Na+-translocating NADH dehydrogenase	0	0	0	0	0	0	0	0	0	0	0	0	0	1	0	0	0	0	0	0	0	0	0	0	1	0
COG1347	Na+-transporting NADH:ubiquinone oxidoreductase, subunit NqrD	C	Na+-translocating NADH dehydrogenase	0	0	0	0	0	0	0	0	0	0	0	0	0	1	0	0	0	0	0	0	0	0	0	0	1	0
COG2209	Na+-transporting NADH:ubiquinone oxidoreductase, subunit NqrE	C	Na+-translocating NADH dehydrogenase	0	0	0	0	0	0	0	0	0	0	0	0	0	1	0	0	0	0	0	0	0	0	0	0	1	0
COG2871	Na+-transporting NADH:ubiquinone oxidoreductase, subunit NqrF	C	Na+-translocating NADH dehydrogenase	0	0	0	0	0	0	0	0	0	0	0	0	0	1	0	1	0	0	0	0	0	0	0	0	1	0
COG1143	Formate hydrogenlyase subunit 6/NADH:ubiquinone oxidoreductase 23 kD subunit (chain I)	C	NADH dehydrogenase	1	1	1	1	1	1	1	1	1	1	1	1	1	1	1	1	1	1	1	1	0	1	1	1	1	1
COG1034	NADH dehydrogenase/NADH:ubiquinone oxidoreductase 75 kD subunit (chain G)	C	NADH dehydrogenase	1	1	1	1	1	1	0	1	1	1	1	1	1	1	1	1	1	1	1	1	0	1	1	1	1	1
COG1905	NADH:ubiquinone oxidoreductase 24 kD subunit (chain E)	C	NADH dehydrogenase	1	1	1	1	1	1	1	1	1	1	1	1	1	1	1	1	1	1	1	1	0	1	1	1	1	1
COG0852	NADH:ubiquinone oxidoreductase 27 kD subunit (chain C)	C	NADH dehydrogenase	1	1	1	1	1	1	1	1	1	1	1	1	1	1	1	1	1	1	1	1	0	1	1	1	1	1
COG0649	NADH:ubiquinone oxidoreductase 49 kD subunit (chain D)	C	NADH dehydrogenase	1	1	1	1	1	1	1	1	1	1	1	1	1	1	1	1	1	1	1	1	0	1	1	1	1	1
COG1005	NADH:ubiquinone oxidoreductase subunit 1 (chain H)	C	NADH dehydrogenase	1	1	1	1	1	1	1	1	1	1	1	1	1	1	1	1	1	1	1	1	0	1	1	1	1	1
COG0713	NADH:ubiquinone oxidoreductase subunit 11 or 4L (chain K)	C	NADH dehydrogenase	1	1	1	1	1	1	1	1	1	1	1	1	1	1	1	1	1	1	1	1	0	1	1	1	1	1
COG1007	NADH:ubiquinone oxidoreductase subunit 2 (chain N)	C	NADH dehydrogenase	1	1	1	1	1	1	1	1	1	1	1	1	1	1	1	1	1	1	1	1	0	1	0	1	1	1
COG0838	NADH:ubiquinone oxidoreductase subunit 3 (chain A)	C	NADH dehydrogenase	1	1	1	1	1	1	1	1	1	1	1	1	1	1	1	1	1	1	1	1	0	1	1	1	1	1
COG1008	NADH:ubiquinone oxidoreductase subunit 4 (chain M)	C	NADH dehydrogenase	1	1	1	1	1	1	1	1	1	1	1	1	1	1	1	1	1	1	1	1	0	1	1	1	1	1
COG0839	NADH:ubiquinone oxidoreductase subunit 6 (chain J)	C	NADH dehydrogenase	1	1	1	1	0	1	1	1	1	1	1	1	1	1	1	1	1	1	1	1	0	1	1	1	1	1
COG1894	NADH:ubiquinone oxidoreductase, NADH-binding 51 kD subunit (chain F)	C	NADH dehydrogenase	1	1	1	1	1	1	1	1	1	1	1	1	1	1	1	1	1	1	1	1	0	1	1	1	1	1
COG1012	Acyl-CoA reductase or other NAD-dependent aldehyde dehydrogenase	C	Proline degradation	1	1	0	0	1	1	1	1	1	1	1	1	1	1	1	1	1	1	1	1	1	1	1	1	1	1
COG4221	NADP-dependent 3-hydroxy acid dehydrogenase YdfG	C	Pyrimidine degradation	0	1	0	0	1	0	0	0	0	0	1	0	0	0	1	1	0	1	1	0	1	1	1	1	1	1
COG0778	Nitroreductase	C	Pyrimidine degradation	0	1	1	0	1	1	1	1	1	1	1	1	1	0	1	1	1	1	1	1	0	1	1	1	1	1
COG2609	Pyruvate dehydrogenase complex, dehydrogenase (E1) component	C	Pyruvate oxidation	0	0	0	0	0	0	0	1	0	1	0	1	1	0	1	0	0	0	0	0	0	0	0	0	0	1
COG1882	Pyruvate-formate lyase	C	Pyruvate oxidation	0	0	0	0	0	0	0	0	0	0	0	0	0	0	0	0	1	0	0	0	0	1	0	0	1	0
COG0674	Pyruvate:ferredoxin oxidoreductase or related 2-oxoacid:ferredoxin oxidoreductase, alpha subunit	C	Pyruvate oxidation	0	0	0	0	1	1	0	1	1	1	1	1	0	1	1	1	1	0	0	0	0	0	0	0	1	0
COG1013	Pyruvate:ferredoxin oxidoreductase or related 2-oxoacid:ferredoxin oxidoreductase, beta subunit	C	Pyruvate oxidation	0	0	0	0	0	0	0	1	1	1	1	1	0	1	1	1	1	0	0	0	0	0	0	0	1	0
COG1144	Pyruvate:ferredoxin oxidoreductase or related 2-oxoacid:ferredoxin oxidoreductase, delta subunit	C	Pyruvate oxidation	0	0	0	0	0	0	0	0	0	1	1	0	0	0	0	0	0	0	0	0	0	0	0	0	0	0
COG1014	Pyruvate:ferredoxin oxidoreductase or related 2-oxoacid:ferredoxin oxidoreductase, gamma subunit	C	Pyruvate oxidation	0	1	0	0	0	1	0	1	1	1	1	1	1	1	1	1	0	0	0	0	0	0	0	0	1	1
COG0508	Pyruvate/2-oxoglutarate dehydrogenase complex, dihydrolipoamide acyltransferase (E2) component	C	Pyruvate oxidation	1	1	1	1	1	1	1	1	1	1	1	1	1	1	1	1	1	1	1	1	1	1	0	1	1	1
COG1071	TPP-dependent pyruvate or acetoin dehydrogenase subunit alpha	C	Pyruvate oxidation	1	1	1	1	0	1	1	1	1	1	1	1	1	1	1	1	1	1	1	1	1	1	0	1	1	1
COG0567	2-oxoglutarate dehydrogenase complex, dehydrogenase (E1) component, and related enzymes	C	TCA cycle	1	1	1	1	1	1	1	1	1	1	1	1	1	1	1	1	1	0	0	0	0	0	0	0	1	1
COG1049	Aconitase B	C	TCA cycle	0	0	0	0	0	0	0	0	0	0	0	0	0	0	0	0	0	0	0	0	0	0	0	0	1	0
COG0372	Citrate synthase	C	TCA cycle	1	1	1	0	1	1	1	1	1	1	1	1	1	1	1	1	0	1	1	1	0	0	0	0	1	1
COG0114	Fumarate hydratase class II	C	TCA cycle	1	1	1	1	1	1	1	0	0	0	0	1	0	0	1	0	0	1	1	1	0	1	1	0	1	1
COG0538	Isocitrate dehydrogenase	C	TCA cycle	0	0	0	0	0	0	0	1	1	1	1	1	0	1	1	1	0	0	0	0	0	0	0	0	1	1
COG0039	Malate/lactate dehydrogenase	C	TCA cycle	1	1	1	1	1	1	1	1	1	1	1	1	1	1	1	1	0	1	1	1	1	0	1	0	1	1
COG2055	Malate/lactate/ureidoglycolate dehydrogenase, LDH2 family	C	TCA cycle	1	0	0	0	0	1	0	0	0	1	1	1	1	0	1	1	0	0	0	0	0	0	0	0	0	1
COG2838	Monomeric isocitrate dehydrogenase	C	TCA cycle	0	0	0	0	0	1	0	0	0	1	0	0	0	0	0	0	0	0	0	0	0	0	0	0	1	0
COG0479	Succinate dehydrogenase/fumarate reductase, Fe-S protein subunit	C	TCA cycle	1	1	1	1	1	1	1	1	1	1	1	1	1	1	1	1	0	1	1	1	0	1	1	0	1	1
COG1053	Succinate dehydrogenase/fumarate reductase, flavoprotein subunit	C	TCA cycle	1	1	1	1	1	1	1	1	1	1	1	1	1	1	1	1	1	1	1	1	0	1	1	0	1	1
COG0074	Succinyl-CoA synthetase, alpha subunit	C	TCA cycle	1	1	1	1	1	1	1	1	1	1	1	1	1	1	1	1	0	0	0	0	0	0	1	0	1	1
COG0045	Succinyl-CoA synthetase, beta subunit	C	TCA cycle	1	1	1	1	1	1	1	1	1	1	1	1	1	1	1	1	0	0	0	0	0	0	1	0	1	1
COG1951	Tartrate dehydratase alpha subunit/Fumarate hydratase class I, N-terminal domain	C	TCA cycle	0	0	0	0	0	0	0	1	0	0	0	1	1	0	0	0	0	0	0	0	0	0	0	0	0	0
COG1838	Tartrate dehydratase beta subunit/Fumarate hydratase class I, C-terminal domain	C	TCA cycle	0	0	0	0	0	0	0	1	1	1	0	1	1	1	1	1	0	0	0	0	0	0	0	0	1	1
COG2224	Isocitrate lyase	C	TCA cycle, glyoxylate bypass	0	0	0	0	0	0	0	0	0	1	1	0	0	0	0	0	0	0	0	0	0	0	0	0	1	0
COG2225	Malate synthase	C	TCA cycle, glyoxylate bypass	0	0	0	0	0	0	0	0	0	1	1	1	0	0	0	0	0	0	0	0	0	0	0	0	1	1
COG0281	Malic enzyme	C	Urea cycle	0	0	0	0	0	0	0	0	0	0	0	0	0	0	0	0	0	0	0	0	0	1	1	0	0	0
COG2352	Phosphoenolpyruvate carboxylase	C	Urea cycle	0	0	0	0	0	0	0	0	0	0	0	0	0	1	0	1	0	0	0	0	0	0	0	0	0	0
COG1038	Pyruvate carboxylase	C	Urea cycle	0	0	0	0	0	1	1	1	0	1	1	0	0	0	0	0	0	0	0	0	0	0	0	0	0	1
COG5016	Pyruvate/oxaloacetate carboxyltransferase	C	Urea cycle	0	0	0	0	0	0	0	0	0	1	1	0	0	0	0	0	0	0	0	0	0	0	0	0	0	0
COG3411	(2Fe-2S) ferredoxin	C		1	0	1	0	0	0	0	1	1	0	0	1	0	1	1	1	0	0	0	0	0	0	0	0	1	1
COG2828	2-Methylaconitate cis-trans-isomerase PrpF (2-methyl citrate pathway)	C		0	0	0	0	0	0	0	1	0	1	1	1	1	0	1	0	0	0	0	0	0	0	0	0	1	0
COG1902	2,4-dienoyl-CoA reductase or related NADH-dependent reductase, Old Yellow Enzyme (OYE) family	C		0	1	0	0	0	1	1	1	0	1	1	1	1	0	1	1	1	0	0	0	0	1	0	0	1	1
COG2421	Acetamidase/formamidase	C		0	0	0	0	0	0	0	0	0	0	0	0	0	0	0	1	0	0	0	0	0	0	0	0	0	0
COG0282	Acetate kinase	C		1	0	1	0	1	0	0	0	0	0	0	0	0	1	0	0	1	1	1	1	0	1	1	1	0	1
COG3978	Acetolactate synthase small subunit, contains ACT domain	C		0	0	0	0	0	0	0	0	0	0	0	0	0	0	1	0	0	0	0	0	0	0	0	0	0	0
COG0427	Acyl-CoA hydrolase	C		0	0	0	0	0	0	0	0	0	1	0	1	0	0	0	1	0	0	0	0	0	0	0	0	1	0
COG1254	Acylphosphatase	C		0	0	0	0	0	0	0	1	1	1	1	1	1	1	1	0	1	0	0	0	0	0	0	0	1	1
COG2080	Aerobic-type carbon monoxide dehydrogenase, small subunit, CoxS/CutS family	C		0	0	0	0	0	0	0	1	0	1	1	1	1	0	0	1	0	0	0	0	0	0	0	0	1	1
COG1979	Alcohol dehydrogenase YqhD, Fe-dependent ADH family	C		0	0	0	0	0	0	0	0	0	0	0	0	0	0	1	0	1	1	1	1	0	0	0	1	0	0
COG1454	Alcohol dehydrogenase, class IV	C		0	0	0	0	0	0	0	1	0	1	1	1	0	1	1	1	0	0	0	0	0	0	0	0	1	1
COG2414	Aldehyde:ferredoxin oxidoreductase	C		0	0	0	0	0	0	0	1	0	1	1	1	0	1	1	1	0	0	0	0	0	0	0	0	1	0
COG0243	Anaerobic selenocysteine-containing dehydrogenase	C		0	0	1	0	0	1	0	1	1	1	1	1	1	1	1	1	1	0	0	0	0	0	0	0	1	1
COG3202	ATP/ADP translocase	C		1	1	1	1	1	1	1	0	0	0	0	0	0	0	0	0	0	0	0	0	1	0	0	0	0	0
COG3426	Butyrate kinase	C		0	0	0	0	0	0	0	0	0	0	0	0	0	0	1	0	0	0	0	0	0	0	0	0	0	0
COG3069	C4-dicarboxylate transporter	C		0	1	0	0	0	0	0	0	0	0	1	0	0	0	1	0	0	0	0	0	0	1	0	0	1	0
COG3427	Carbon monoxide dehydrogenase subunit G	C		0	0	0	0	0	0	0	1	0	1	1	1	0	0	0	0	0	0	0	0	0	0	0	0	0	0
COG2993	Cbb3-type cytochrome oxidase, cytochrome c subunit	C		0	0	0	0	0	0	0	0	1	0	0	1	0	0	1	1	0	0	0	0	0	0	0	0	1	1
COG3278	Cbb3-type cytochrome oxidase, subunit 1	C		0	0	0	0	0	0	0	0	1	0	1	1	0	0	1	1	0	0	0	0	0	0	0	0	1	1
COG4736	Cbb3-type cytochrome oxidase, subunit 3	C		0	0	0	0	0	0	0	0	1	0	0	1	0	0	1	1	0	0	0	0	0	0	0	0	0	1
COG1152	CO dehydrogenase/acetyl-CoA synthase alpha subunit	C		0	0	0	0	0	0	0	0	1	0	0	0	0	0	0	0	0	0	0	0	0	0	0	0	1	0
COG1319	CO or xanthine dehydrogenase, FAD-binding subunit	C		0	0	0	0	0	0	0	1	0	1	1	1	0	0	0	1	0	0	0	0	0	0	0	0	1	0
COG1529	CO or xanthine dehydrogenase, Mo-binding subunit	C		0	0	0	0	0	0	1	1	0	1	1	1	1	0	1	1	0	0	0	0	1	0	0	0	1	1
COG3259	Coenzyme F420-reducing hydrogenase, alpha subunit	C		0	0	0	0	0	0	0	0	1	0	0	0	0	0	1	0	0	0	0	0	0	0	0	0	0	0
COG1035	Coenzyme F420-reducing hydrogenase, beta subunit	C		0	0	0	0	0	0	0	0	1	0	0	0	0	0	0	1	0	0	0	0	0	0	0	0	0	0
COG1908	Coenzyme F420-reducing hydrogenase, delta subunit	C		0	0	0	0	0	0	0	0	1	0	1	0	0	0	1	0	0	0	0	0	0	0	0	0	0	0
COG1941	Coenzyme F420-reducing hydrogenase, gamma subunit	C		0	0	0	0	0	0	0	0	1	0	0	0	0	0	1	0	0	0	0	0	0	0	0	1	0	0
COG3658	Cytochrome b	C		0	0	0	0	0	0	0	1	1	0	0	1	0	1	1	1	1	0	0	0	0	0	0	0	1	1
COG2864	Cytochrome b subunit of formate dehydrogenase	C		0	0	0	0	0	0	0	1	1	1	0	1	1	1	1	1	0	0	0	0	0	0	0	0	1	0
COG1290	Cytochrome b subunit of the bc complex	C		1	1	0	0	1	1	1	1	1	1	1	1	1	1	1	1	0	0	0	0	0	0	0	0	1	1
COG3038	Cytochrome b561	C		1	1	0	0	1	1	1	0	0	1	0	1	0	0	1	0	1	1	1	1	0	1	1	0	1	1
COG1271	Cytochrome bd-type quinol oxidase, subunit 1	C		1	1	1	1	0	1	1	0	1	1	1	1	0	0	1	0	1	1	1	1	0	1	1	0	1	1
COG1294	Cytochrome bd-type quinol oxidase, subunit 2	C		1	1	1	1	1	1	1	0	0	0	0	1	0	0	1	0	1	1	1	1	0	1	1	0	1	1
COG3258	Cytochrome c	C		0	0	0	0	0	0	0	1	1	1	1	0	1	1	0	1	0	0	0	0	0	0	0	0	1	1
COG5605	Cytochrome c oxidase subunit IV	C		0	0	0	0	0	0	0	1	0	1	1	0	0	0	1	0	0	0	0	0	0	0	0	0	0	0
COG2010	Cytochrome c, mono- and diheme variants	C		0	0	0	0	0	1	0	1	1	1	1	1	1	1	1	1	1	0	0	0	0	0	0	0	1	1
COG2857	Cytochrome c1	C		1	1	0	0	1	1	1	1	1	1	1	1	1	1	1	1	0	0	0	0	0	0	0	0	1	1
COG3474	Cytochrome c2	C		1	1	0	0	1	1	1	1	1	1	1	1	1	1	1	1	1	0	0	0	0	0	0	0	1	1
COG3245	Cytochrome c5	C		0	0	0	0	0	0	0	0	0	0	0	0	0	0	0	0	0	0	0	0	1	0	0	0	0	0
COG2863	Cytochrome c553	C		1	0	0	0	0	0	0	1	1	1	1	1	1	1	1	1	0	0	0	0	0	0	0	0	1	1
COG3909	Cytochrome c556	C		0	0	0	0	0	0	0	0	0	1	0	1	0	1	1	0	0	0	0	0	0	0	0	0	1	1
COG0644	Dehydrogenase (flavoprotein)	C		1	1	0	0	1	1	1	1	1	1	1	1	1	1	1	1	1	1	1	0	0	0	0	1	1	1
COG3302	DMSO reductase anchor subunit	C		0	0	0	0	0	0	0	0	0	1	1	1	0	1	0	1	1	0	0	0	0	0	0	0	0	0
COG2086	Electron transfer flavoprotein, alpha and beta subunits	C		1	1	0	0	1	1	1	1	1	1	1	1	0	1	1	1	0	0	0	0	0	0	0	0	1	1
COG2025	Electron transfer flavoprotein, alpha subunit	C		1	1	0	0	1	1	1	1	1	1	1	1	1	1	1	1	0	0	0	0	0	0	0	0	1	1
COG0277	FAD/FMN-containing dehydrogenase	C		1	1	0	0	0	1	1	1	1	1	1	1	1	1	1	1	0	1	1	1	1	1	1	1	1	1
COG0247	Fe-S oxidoreductase	C		0	1	0	1	0	0	1	1	0	1	1	1	1	1	1	1	0	0	0	0	1	0	0	0	1	1
COG0437	Fe-S-cluster-containing dehydrogenase component	C		0	0	0	0	0	0	0	1	1	1	1	1	1	1	1	1	1	0	0	0	0	0	0	0	1	0
COG1142	Fe-S-cluster-containing hydrogenase component 2	C		0	0	0	0	0	0	0	1	0	0	1	1	0	1	1	1	0	0	0	0	0	0	0	0	1	0
COG0633	Ferredoxin	C		1	1	1	1	1	1	1	1	1	1	1	1	1	1	1	1	1	1	1	1	1	1	1	1	1	1
COG1145	Ferredoxin	C		0	0	0	0	0	0	0	1	1	1	1	1	1	1	1	1	0	1	1	1	0	1	1	1	1	0
COG1018	Ferredoxin-NADP reductase	C		0	0	0	0	0	0	0	1	0	1	1	1	1	1	0	1	0	0	0	0	0	0	0	0	0	1
COG0426	Flavorubredoxin	C		0	0	0	0	0	0	0	0	0	0	0	0	0	0	0	1	0	0	0	0	0	0	0	0	1	0
COG1182	FMN-dependent NADH-azoreductase	C		0	0	1	0	0	0	0	0	0	0	0	0	0	0	1	1	0	0	0	0	0	0	1	0	1	1
COG5336	FoF1-type ATP synthase assembly protein I	C		0	1	1	1	0	1	0	1	1	1	1	1	0	1	1	1	1	1	1	1	0	0	1	1	1	1
COG1526	Formate dehydrogenase assembly factor FdhD	C		0	0	0	0	0	0	0	0	0	1	1	1	1	1	0	1	1	0	0	0	0	0	0	0	1	1
COG0650	Formate hydrogenlyase subunit 4	C		0	0	0	0	0	0	0	0	1	0	0	0	0	0	1	0	0	0	0	0	0	0	0	0	0	0
COG1029	Formylmethanofuran dehydrogenase subunit B	C		0	0	0	0	0	0	1	0	0	0	0	0	0	0	0	0	0	0	0	0	0	0	0	0	0	0
COG2218	Formylmethanofuran dehydrogenase subunit C	C		0	0	0	0	0	0	0	0	0	0	0	0	1	1	0	1	0	0	0	0	0	0	0	0	0	1
COG2191	Formylmethanofuran dehydrogenase subunit E	C		0	0	0	0	0	0	0	0	0	0	0	0	0	0	1	0	0	0	0	0	0	0	0	0	0	0
COG3029	Fumarate reductase subunit C	C		0	0	0	0	0	0	0	0	0	0	0	0	0	0	1	0	0	0	0	0	0	0	0	0	0	0
COG3080	Fumarate reductase subunit D	C		0	0	0	0	0	0	0	0	0	0	0	0	0	0	1	0	0	0	0	0	0	0	0	0	0	0
COG0435	Glutathionyl-hydroquinone reductase	C		0	0	0	0	0	0	0	1	0	1	1	1	0	0	1	0	0	0	0	0	0	0	0	0	1	1
COG0554	Glycerol kinase	C		0	0	0	0	0	0	1	0	0	0	0	1	0	1	1	1	0	1	1	1	0	1	0	1	1	1
COG0843	Heme/copper-type cytochrome/quinol oxidase, subunit 1	C		1	1	0	0	1	1	1	1	1	1	1	1	0	1	1	1	0	1	1	1	0	0	0	1	1	1
COG1622	Heme/copper-type cytochrome/quinol oxidase, subunit 2	C		1	1	0	0	1	1	1	1	1	1	1	1	0	1	1	1	0	1	1	1	0	0	0	1	1	1
COG1845	Heme/copper-type cytochrome/quinol oxidase, subunit 3	C		1	1	0	0	1	1	1	1	0	1	1	1	0	1	1	1	0	1	1	1	0	0	0	1	1	1
COG3125	Heme/copper-type cytochrome/quinol oxidase, subunit 4	C		0	0	0	0	0	0	0	0	0	0	0	0	0	0	0	0	0	1	1	1	0	0	0	1	0	1
COG1017	Hemoglobin-like flavoprotein	C		0	0	0	1	0	0	0	0	0	0	0	1	0	1	0	1	0	0	0	0	0	0	0	0	0	0
COG1148	Heterodisulfide reductase, subunit A (polyferredoxin)	C		0	1	0	0	0	0	0	0	1	0	1	0	0	1	1	1	0	0	0	0	0	0	0	0	0	0
COG2048	Heterodisulfide reductase, subunit B	C		0	0	0	0	0	0	0	0	1	0	1	0	0	0	0	0	0	0	0	0	0	0	0	0	0	0
COG1150	Heterodisulfide reductase, subunit C	C		0	0	0	0	0	0	0	0	1	0	1	0	0	0	0	0	0	0	0	0	0	0	0	0	0	0
COG4237	Hydrogenase-4 membrane subunit HyfE	C		0	0	0	0	0	0	0	0	1	0	0	0	0	0	0	0	0	0	0	0	0	0	0	0	0	0
COG1620	L-lactate permease	C		0	0	0	0	0	0	0	0	0	0	0	0	0	0	0	0	0	1	1	1	0	1	0	0	0	1
COG1139	L-lactate utilization protein LutB, contains a ferredoxin-type domain	C		0	0	0	0	0	0	0	1	0	1	1	1	1	1	1	1	0	0	0	0	0	0	0	0	1	0
COG1556	L-lactate utilization protein LutC, contains LUD domain	C		0	0	0	0	0	0	0	1	0	1	1	1	1	1	1	1	0	0	0	0	0	0	0	0	1	0
COG5012	Methanogenic corrinoid protein MtbC1	C		0	0	0	0	0	0	0	0	0	1	1	1	1	1	0	1	0	0	0	0	0	0	0	0	1	0
COG0655	Multimeric flavodoxin WrbA	C		0	0	0	0	0	0	0	0	0	1	0	1	0	0	1	0	0	0	0	0	1	0	0	0	0	1
COG3808	Na+ or H+-translocating membrane pyrophosphatase	C		1	1	1	1	1	0	1	1	1	1	1	1	1	0	1	1	0	0	0	0	1	0	0	0	0	0
COG1883	Na+-transporting methylmalonyl-CoA/oxaloacetate decarboxylase, beta subunit	C		0	0	0	0	0	0	0	0	0	1	1	0	0	0	1	0	1	0	0	0	0	0	0	0	0	0
COG3630	Na+-transporting methylmalonyl-CoA/oxaloacetate decarboxylase, gamma subunit	C		0	0	0	0	0	0	0	0	0	0	0	0	0	0	0	0	1	0	0	0	0	0	0	0	0	0
COG4147	Na+(or H+)/acetate symporter ActP	C		0	0	0	0	0	0	0	0	0	0	0	0	0	0	1	1	0	0	0	0	0	0	0	0	1	1
COG3493	Na+/citrate or Na+/malate symporter	C		0	0	0	0	0	0	0	0	0	0	0	0	0	0	0	0	0	0	0	0	0	0	0	1	0	0
COG1757	Na+/H+ antiporter NhaC	C		1	0	0	0	0	0	0	0	0	0	0	0	0	0	0	0	0	0	0	0	0	0	0	0	1	0
COG1301	Na+/H+-dicarboxylate symporter	C		1	1	1	1	1	1	1	0	0	0	0	0	0	0	1	0	0	1	1	1	1	1	1	1	0	1
COG0431	NAD(P)H-dependent FMN reductase	C		0	0	0	1	1	1	0	0	0	0	0	1	0	0	1	0	0	0	0	0	0	0	0	0	0	1
COG1251	NAD(P)H-nitrite reductase, large subunit	C		0	0	0	0	0	0	0	1	1	1	1	0	1	0	1	0	0	0	0	0	0	0	0	0	0	1
COG3288	NAD/NADP transhydrogenase alpha subunit	C		1	1	1	1	1	1	1	0	1	1	1	1	1	1	1	1	0	0	0	0	1	0	0	1	1	1
COG1282	NAD/NADP transhydrogenase beta subunit	C		1	1	1	1	1	1	1	0	1	1	1	1	1	1	1	1	0	0	0	0	1	0	0	1	1	1
COG1853	NADH-FMN oxidoreductase RutF, flavin reductase (DIM6/NTAB) family	C		1	1	0	0	1	0	0	1	1	1	1	1	1	1	1	1	0	0	0	0	0	0	0	0	1	1
COG3761	NADH:ubiquinone oxidoreductase 17.2 kD subunit	C		1	1	1	1	0	1	1	1	1	1	1	1	1	1	1	1	1	1	1	1	0	1	1	1	1	1
COG0377	NADH:ubiquinone oxidoreductase 20 kD subunit (chhain B) or related Fe-S oxidoreductase	C		1	1	1	1	1	1	1	1	1	1	1	1	1	1	1	1	1	1	1	1	0	1	1	1	1	1
COG1969	Ni,Fe-hydrogenase I cytochrome b subunit	C		0	0	0	0	0	0	0	0	0	0	0	0	0	0	0	0	0	0	0	0	0	0	0	0	1	0
COG0374	Ni,Fe-hydrogenase I large subunit	C		0	0	0	0	0	0	0	0	0	0	0	0	0	0	0	0	0	0	0	0	0	0	0	0	1	0
COG1740	Ni,Fe-hydrogenase I small subunit	C		0	0	0	0	0	0	0	0	0	0	0	0	0	0	0	0	0	0	0	0	0	0	0	0	1	0
COG3261	Ni,Fe-hydrogenase III large subunit	C		0	0	0	0	0	0	0	0	1	0	0	0	0	0	1	0	0	0	0	0	0	0	0	0	0	0
COG3260	Ni,Fe-hydrogenase III small subunit	C		0	0	0	0	0	0	0	0	1	0	0	0	0	0	1	0	0	0	0	0	0	0	0	0	0	0
COG0680	Ni,Fe-hydrogenase maturation factor	C		0	0	0	0	0	0	0	0	1	0	0	0	0	0	1	0	0	0	0	0	0	0	0	0	1	0
COG5557	Ni/Fe-hydrogenase 2 integral membrane subunit HybB	C		0	0	0	0	0	0	0	1	0	1	1	0	0	1	1	0	0	0	0	0	0	0	0	0	1	0
COG2717	Periplasmic DMSO/TMAO reductase YedYZ, heme-binding membrane subunit	C		0	0	1	0	1	0	1	1	1	1	1	0	1	1	1	1	0	0	0	0	0	0	0	0	1	1
COG2041	Periplasmic DMSO/TMAO reductase YedYZ, molybdopterin-dependent catalytic subunit	C		0	0	0	0	0	0	0	1	1	1	1	1	1	1	1	1	0	0	0	0	0	0	0	0	1	1
COG4459	Periplasmic nitrate reductase system, NapE component	C		0	0	0	0	0	0	0	0	0	1	0	1	0	0	0	1	0	0	0	0	0	0	0	0	0	0
COG2210	Peroxiredoxin family protein	C		0	0	0	0	0	0	0	1	1	1	1	1	1	1	1	1	0	0	0	0	0	0	0	0	0	1
COG0546	Phosphoglycolate phosphatase, HAD superfamily	C		1	1	1	1	1	1	1	1	1	1	1	1	1	1	1	1	1	0	0	0	1	0	0	0	1	1
COG0280	Phosphotransacetylase	C		1	1	1	1	1	1	1	1	1	1	1	1	1	1	1	1	1	1	1	1	1	1	1	1	1	1
COG3794	Plastocyanin	C		0	0	0	0	0	0	0	0	1	1	1	1	0	0	0	1	0	0	0	0	0	0	0	0	0	1
COG0348	Polyferredoxin	C		0	0	0	0	0	0	0	0	1	1	1	1	0	1	1	1	0	0	0	0	0	0	0	0	1	1
COG2326	Polyphosphate kinase 2, PPK2 family	C		0	0	0	0	0	0	0	0	1	0	1	1	0	0	1	0	0	0	0	0	0	0	1	0	1	1
COG1679	Predicted aconitase	C		0	0	0	0	0	0	0	0	0	0	1	1	0	0	0	0	0	0	0	0	0	0	0	0	0	0
COG1249	Pyruvate/2-oxoglutarate dehydrogenase complex, dihydrolipoamide dehydrogenase (E3) component or related enzyme	C		1	1	1	1	1	1	1	1	1	1	1	1	1	1	1	1	1	1	1	1	1	1	1	1	1	1
COG0022	Pyruvate/2-oxoglutarate/acetoin dehydrogenase complex, dehydrogenase (E1) component	C		1	1	1	1	1	1	1	1	1	1	1	1	1	1	1	1	1	1	0	1	1	0	0	1	1	1
COG1359	Quinol monooxygenase YgiN	C		0	0	0	0	0	0	0	0	0	1	1	1	1	1	1	0	0	1	1	1	0	0	0	0	1	1
COG0723	Rieske Fe-S protein	C		1	1	0	0	1	1	1	1	1	1	1	1	1	1	1	1	0	0	0	0	0	0	0	0	1	1
COG1773	Rubredoxin	C		0	0	0	0	0	0	0	0	0	0	0	0	0	0	0	0	0	0	0	0	0	0	0	0	1	1
COG1592	Rubrerythrin	C		0	1	0	1	0	0	1	0	1	1	1	1	1	1	1	1	0	0	0	0	1	0	0	0	1	1
COG2142	Succinate dehydrogenase, hydrophobic anchor subunit	C		1	1	1	1	0	1	1	1	1	1	1	1	1	1	1	1	0	1	1	1	0	1	0	0	1	1
COG2009	Succinate dehydrogenase/fumarate reductase, cytochrome b subunit	C		1	1	1	1	1	1	1	1	1	1	1	1	1	1	1	1	0	1	1	1	0	1	0	0	1	1
COG1584	Succinate-acetate transporter protein	C		0	0	0	0	0	0	0	0	0	0	0	0	0	0	0	0	1	0	0	0	0	0	0	0	0	0
COG3005	Tetraheme cytochrome c subunit of nitrate or TMAO reductase	C		0	0	0	0	0	0	0	0	1	1	1	1	0	1	1	1	0	0	0	0	0	0	0	0	1	0
COG4231	TPP-dependent indolepyruvate ferredoxin oxidoreductase, alpha subunit	C		0	0	0	0	0	0	0	0	0	1	1	0	0	0	1	0	0	0	0	0	0	0	1	0	0	0
COG4106	Trans-aconitate methyltransferase	C		0	1	0	0	0	1	1	1	1	0	1	1	1	1	1	1	0	0	0	0	1	0	1	0	1	1
COG3181	Tripartite-type tricarboxylate transporter, receptor component TctC	C		0	0	0	0	1	0	0	1	0	1	1	1	1	1	1	1	0	0	0	0	0	0	0	0	1	1
COG0473	Isocitrate/isopropylmalate dehydrogenase	CE	TCA cycle	1	1	1	0	1	1	1	1	1	1	1	1	1	1	1	1	1	1	1	1	0	0	1	0	1	1
COG1052	Lactate dehydrogenase or related 2-hydroxyacid dehydrogenase	CHR	Pyridoxal phosphate biosynthesis	0	0	0	0	1	0	0	1	1	1	1	1	1	1	1	1	1	1	1	1	0	0	0	1	1	1
COG1304	FMN-dependent dehydrogenase, includes L-lactate dehydrogenase and type II isopentenyl diphosphate isomerase	CIR	Isoprenoid biosynthesis	0	0	0	0	0	0	0	0	0	1	1	1	0	0	0	1	0	0	0	0	0	0	0	0	0	1
COG4988	ABC-type transport system involved in cytochrome bd biosynthesis, ATPase and permease components	CO		0	0	0	0	0	0	0	0	0	0	0	1	0	0	0	0	0	0	0	0	0	0	0	0	1	0
COG4987	ABC-type transport system involved in cytochrome bd biosynthesis, fused ATPase and permease components	CO		0	0	0	0	0	0	0	0	0	0	0	0	0	0	0	0	0	0	0	0	0	0	0	0	1	0
COG1138	Cytochrome c biogenesis factor	CO		1	1	0	0	1	1	0	1	1	1	1	1	1	1	1	1	1	0	0	0	0	0	0	0	1	1
COG0785	Cytochrome c biogenesis protein CcdA	CO		0	0	0	0	0	0	0	0	1	1	1	0	0	1	1	1	0	0	0	0	0	0	0	0	1	1
COG3175	Cytochrome c oxidase assembly protein Cox11	CO		1	1	0	0	0	1	1	1	0	1	1	1	0	0	1	1	0	0	0	0	0	0	0	0	1	1
COG2332	Cytochrome c-type biogenesis protein CcmE	CO		1	1	0	0	1	1	1	1	1	1	1	1	1	1	1	1	1	0	0	0	0	0	0	0	1	1
COG3088	Cytochrome c-type biogenesis protein CcmH/NrfF	CO		1	1	0	0	0	1	0	1	1	1	1	1	1	1	1	1	1	0	0	0	0	0	0	0	1	1
COG4235	Cytochrome c-type biogenesis protein CcmH/NrfG	CO		0	0	0	0	0	0	0	1	1	1	1	1	1	1	1	1	0	0	0	0	0	0	0	0	1	1
COG3058	Formate dehydrogenase maturation protein FdhE	CO		0	0	0	0	0	0	0	0	0	0	0	0	0	0	0	0	0	1	1	0	0	0	0	0	0	0
COG1668	ABC-type Na+ efflux pump, permease component	CP		0	0	0	0	0	0	0	0	1	0	0	0	0	1	0	1	0	0	0	0	0	0	0	0	0	0
COG4555	ABC-type Na+ transport system, ATPase component NatA	CP		0	0	0	0	0	0	0	0	1	0	0	0	0	1	0	1	0	0	0	0	0	0	0	0	0	0
COG0651	Formate hydrogenlyase subunit 3/Multisubunit Na+/H+ antiporter, MnhD subunit	CP		0	0	0	0	0	0	0	0	1	1	0	0	0	1	1	0	1	1	1	1	0	1	1	1	1	1
COG0221	Inorganic pyrophosphatase	CP		1	0	0	0	1	1	1	0	0	0	0	1	0	1	0	1	0	1	1	1	0	1	1	1	1	1
COG1227	Inorganic pyrophosphatase/exopolyphosphatase	CP		0	0	0	0	0	0	0	0	0	0	0	0	0	0	0	0	1	0	0	0	0	0	0	0	0	0
COG3004	Na+/H+ antiporter NhaA	CP		0	0	0	0	0	1	1	0	0	0	0	1	0	1	1	1	0	0	0	0	0	0	0	0	1	0
COG1009	NADH:ubiquinone oxidoreductase subunit 5 (chain L)/Multisubunit Na+/H+ antiporter, MnhA subunit	CP		1	1	1	1	1	1	1	1	1	1	1	1	1	1	1	1	1	1	1	1	1	1	1	1	1	1
COG3263	NhaP-type Na+/H+ and K+/H+ antiporter with C-terminal TrkAC and CorC domains	CP		0	0	0	0	0	0	0	0	0	0	0	0	0	0	1	0	0	0	0	0	0	0	0	0	0	1
COG5013	Nitrate reductase alpha subunit	CP		0	0	0	0	0	0	0	0	0	1	1	0	0	0	1	0	1	0	0	0	0	1	0	0	0	0
COG1140	Nitrate reductase beta subunit	CP		0	0	0	0	0	0	0	0	0	1	1	0	0	0	1	0	1	0	0	0	0	1	0	0	0	0
COG3043	Nitrate reductase cytochrome c-type subunit	CP		0	0	0	0	0	0	0	0	0	1	0	1	0	0	0	1	0	0	0	0	0	0	0	0	1	0
COG2181	Nitrate reductase gamma subunit	CP		0	0	0	0	0	0	0	1	0	1	1	0	1	1	1	0	1	0	0	0	0	1	0	0	0	0
COG2180	Nitrate reductase assembly protein NarJ, required for insertion of molybdenum cofactor	CPO		0	0	0	0	0	0	0	0	0	1	1	0	0	0	1	0	1	0	0	0	0	1	0	0	1	0
COG0604	NADPH:quinone reductase or related Zn-dependent oxidoreductase	CR		0	0	0	0	0	0	0	1	1	1	1	1	1	1	1	1	0	0	0	0	0	1	0	0	1	1
COG2884	ABC-type ATPase involved in cell division	D		1	1	1	1	0	1	1	1	1	1	1	1	1	1	1	1	1	1	1	1	0	1	1	1	1	1
COG1077	Actin-like ATPase involved in cell morphogenesis	D		1	1	1	1	1	1	1	0	1	1	1	1	0	0	1	1	1	1	1	1	1	1	1	1	1	1
COG5491	Archaeal division protein CdvB, Snf7/Vps24/ESCRT-III family	D		0	0	0	0	1	0	0	0	0	0	0	0	0	0	0	0	0	0	0	0	0	0	0	0	0	0
COG0772	Bacterial cell division protein FtsW, lipid II flippase	D		1	1	1	1	1	1	1	1	1	1	1	1	0	1	1	1	1	1	1	1	1	1	1	1	1	1
COG0849	Cell division ATPase FtsA	D		1	1	1	1	1	1	1	1	1	1	1	1	0	1	1	1	1	1	1	1	1	1	0	1	1	1
COG0206	Cell division GTPase FtsZ	D		1	1	1	1	0	1	1	1	1	1	1	1	0	1	1	1	1	1	1	1	1	1	1	1	1	1
COG3266	Cell division protein DamX, binds to the septal ring, contains C-terminal SPOR domain	D		0	1	1	0	1	1	1	0	1	1	1	1	0	1	1	1	0	0	0	0	0	0	0	0	1	1
COG3147	Cell division protein DedD (periplasmic protein involved in septation)	D		0	1	0	0	0	0	0	0	1	0	1	0	0	0	0	0	1	0	0	0	0	0	0	0	1	1
COG2919	Cell division protein FtsB	D		1	1	1	1	1	1	1	1	1	1	1	1	1	1	1	1	1	1	1	1	1	1	0	1	1	1
COG3087	Cell division protein FtsN	D		1	1	1	0	1	0	0	1	1	1	1	1	1	1	1	1	1	0	0	0	0	0	1	0	1	1
COG2177	Cell division protein FtsX	D		1	1	1	0	1	1	1	1	1	1	1	1	1	1	1	1	1	1	1	1	0	0	0	1	1	1
COG1559	Cell division protein YceG, involved in septum cleavage	D		1	1	1	0	1	1	0	1	1	1	1	1	0	1	1	1	1	1	1	1	0	1	0	1	1	1
COG3027	Cell division protein ZapA, inhibits GTPase activity of FtsZ	D		0	0	0	0	0	0	0	1	1	1	1	1	1	1	1	1	0	1	1	1	0	1	1	1	1	1
COG3074	Cell division protein ZapB, interacts with FtsZ	D		0	0	0	0	0	0	0	0	0	0	0	0	0	0	1	0	0	0	0	0	0	0	0	0	1	0
COG1589	Cell division septal protein FtsQ	D		1	1	1	1	1	1	0	1	1	1	1	1	0	1	1	1	1	1	1	1	1	1	1	1	1	1
COG3599	Cell division septum initiation DivIVA, interacts with FtsZ, MinD and other proteins	D		0	0	0	0	0	0	0	0	0	0	0	0	0	0	0	0	0	0	0	0	0	0	0	0	1	0
COG3827	Cell pole-organizing protein PopZ	D		0	1	1	1	1	1	1	1	1	1	0	1	1	1	1	1	1	0	0	1	0	0	1	1	1	1
COG1792	Cell shape-determining protein MreC	D		1	1	1	1	1	1	1	0	1	1	1	1	0	0	1	1	1	1	1	1	0	1	1	1	1	1
COG0489	Chromosome partitioning ATPase, Mrp family, contains Fe-S cluster	D		1	1	1	1	0	1	1	0	1	1	1	1	0	1	1	1	0	1	1	1	0	0	1	1	1	1
COG1196	Chromosome segregation ATPase	D		1	1	1	1	1	1	1	1	1	1	1	1	1	1	1	1	1	0	0	1	1	0	1	0	1	1
COG1475	Chromosome segregation protein Spo0J, contains ParB-like nuclease domain	D		1	1	1	1	1	1	1	0	1	1	1	1	1	1	1	1	1	1	1	1	1	1	1	1	1	1
COG1426	Cytoskeletal protein RodZ, contains Xre-like HTH and DUF4115 domains	D		1	1	1	0	1	1	1	1	1	1	1	1	1	1	1	1	1	1	0	1	0	1	1	1	1	1
COG1674	DNA segregation ATPase FtsK/SpoIIIE and related proteins	D		1	1	1	1	0	1	1	1	1	1	1	1	1	1	1	1	1	1	1	1	1	1	1	1	1	1
COG0218	GTP-binding protein EngB required for normal cell division	D		1	1	1	1	1	1	1	1	1	1	1	1	1	1	1	1	1	1	1	1	1	1	1	1	1	1
COG2917	Intracellular septation protein A	D		0	0	0	0	0	0	0	0	0	0	0	1	0	0	1	0	1	1	1	1	0	1	1	1	0	1
COG3660	Mitochondrial fission protein ELM1	D		1	1	1	1	0	1	1	1	1	1	1	1	0	1	1	1	1	1	1	1	0	1	0	1	1	1
COG4942	Septal ring factor EnvC, activator of murein hydrolases AmiA and AmiB	D		0	1	0	1	0	0	0	1	1	1	1	1	1	1	1	1	1	1	1	1	0	1	1	1	1	1
COG0850	Septum formation inhibitor MinC	D		0	0	0	0	0	0	0	0	0	0	0	1	0	0	0	0	0	0	0	0	0	0	0	0	0	0
COG5401	Spore germination protein GerM	D		0	0	0	0	0	1	0	0	0	0	0	0	0	0	0	0	0	0	0	0	0	0	0	0	0	0
COG3858	Spore germination protein YaaH	D		0	1	0	0	0	0	0	0	0	0	0	0	0	0	0	0	0	0	0	0	0	0	0	0	0	0
COG4641	Spore maturation protein CgeB	D		0	0	0	0	0	0	0	0	1	1	1	1	1	0	0	1	0	0	0	0	0	0	0	0	0	0
COG2719	Stage V sporulation protein SpoVR/YcgB, involved in spore cortex formation (function unknown)	D		0	0	0	0	0	1	0	0	0	0	0	0	0	0	0	0	0	0	0	0	0	0	0	0	0	1
COG1300	Uncharacterized membrane protein SpoIIM, required for sporulation	D		0	0	0	0	0	0	0	0	0	0	0	1	0	0	0	0	0	0	0	0	0	0	0	0	0	0
COG0536	GTPase involved in cell partioning and DNA repair	DL		1	1	1	1	1	1	1	1	1	1	1	1	1	1	1	1	1	1	1	1	1	1	1	1	1	1
COG0768	Cell division protein FtsI/penicillin-binding protein 2	DM		1	1	1	1	0	1	0	1	1	1	1	1	1	1	1	1	1	1	1	1	1	1	1	1	1	1
COG3773	Cell wall hydrolase CwlJ, involved in spore germination	DM		1	1	1	0	0	1	1	1	1	0	0	0	0	0	0	0	0	0	0	0	0	0	0	0	1	1
COG0455	MinD-like ATPase involved in chromosome partitioning or flagellar assembly	DN		1	1	0	0	0	0	0	0	1	0	1	1	1	1	0	0	0	0	0	0	0	0	0	0	1	1
COG0239	Fluoride ion exporter CrcB/FEX, affects chromosome condensation	DP		0	1	0	0	1	1	1	0	0	1	1	1	0	1	1	1	1	1	1	1	0	1	0	0	1	1
COG2132	Multicopper oxidase with three cupredoxin domains (includes cell division protein FtsP and spore coat protein CotA)	DPM		0	0	0	0	1	0	0	1	0	1	0	1	1	1	1	1	0	0	0	0	0	1	0	0	1	1
COG5184	Alpha-tubulin suppressor and related RCC1 domain-containing proteins	DZ		0	0	0	0	0	0	1	0	0	0	0	0	0	0	0	0	0	0	0	0	0	0	0	0	0	1
COG0624	Acetylornithine deacetylase/Succinyl-diaminopimelate desuccinylase or related deacylase	E	Arginine biosynthesis	1	1	1	1	0	1	1	1	1	1	1	1	1	1	1	1	0	1	1	1	1	1	1	1	1	1
COG4992	Acetylornithine/succinyldiaminopimelate/putrescine aminotransferase	E	Arginine biosynthesis	0	1	1	0	1	1	1	1	1	1	1	1	0	1	1	1	1	0	0	0	0	0	0	0	1	1
COG0165	Argininosuccinate lyase	E	Arginine biosynthesis	0	0	0	0	0	0	1	1	1	1	0	1	1	1	1	1	1	0	0	0	0	0	0	0	1	1
COG0137	Argininosuccinate synthase	E	Arginine biosynthesis	0	0	0	0	0	0	0	0	1	1	1	1	1	1	1	1	1	0	0	0	0	0	0	0	1	1
COG0002	N-acetyl-gamma-glutamylphosphate reductase	E	Arginine biosynthesis	0	1	0	0	0	0	0	1	1	1	1	1	1	1	1	1	1	0	0	0	0	0	0	0	1	1
COG1246	N-acetylglutamate synthase or related acetyltransferase, GNAT family	E	Arginine biosynthesis	0	0	0	0	0	0	0	0	1	0	0	0	0	0	0	0	0	0	0	0	0	0	0	0	0	0
COG0078	Ornithine carbamoyltransferase	E	Arginine biosynthesis	0	0	0	0	0	0	0	1	1	1	1	1	0	1	1	1	1	1	1	1	0	1	0	0	1	1
COG0757	3-dehydroquinate dehydratase	E	Aromatic amino acid biosynthesis	0	0	0	0	0	1	1	1	1	1	1	1	1	1	1	1	1	1	1	1	0	1	1	1	1	1
COG0337	3-dehydroquinate synthetase	E	Aromatic amino acid biosynthesis	1	0	0	0	0	1	0	0	1	1	1	1	0	1	1	1	0	1	1	1	0	1	1	1	1	1
COG3200	3-deoxy-D-arabino-heptulosonate 7-phosphate (DAHP) synthase, class II	E	Aromatic amino acid biosynthesis	0	0	0	0	0	0	0	0	1	1	0	1	1	1	1	1	1	1	1	1	0	1	1	1	1	1
COG0128	5-enolpyruvylshikimate-3-phosphate synthase	E	Aromatic amino acid biosynthesis	0	0	0	0	0	1	1	1	1	1	1	1	0	1	1	1	1	1	1	1	0	1	1	1	1	1
COG1605	Chorismate mutase	E	Aromatic amino acid biosynthesis	0	0	0	0	0	0	0	1	1	1	1	1	1	1	1	1	1	1	1	1	0	1	1	1	1	1
COG0082	Chorismate synthase	E	Aromatic amino acid biosynthesis	0	0	0	0	0	1	1	1	1	1	1	1	1	1	1	1	1	1	1	1	0	1	1	1	1	1
COG0134	Indole-3-glycerol phosphate synthase	E	Aromatic amino acid biosynthesis	0	0	0	0	0	0	0	0	1	1	1	1	1	1	1	1	1	0	0	0	0	0	0	0	1	1
COG0135	Phosphoribosylanthranilate isomerase	E	Aromatic amino acid biosynthesis	0	0	0	1	0	0	0	0	1	1	1	1	0	1	1	1	1	0	0	0	0	0	0	0	1	1
COG1350	Predicted alternative tryptophan synthase beta-subunit (paralog of TrpB)	E	Aromatic amino acid biosynthesis	0	0	0	0	0	0	0	0	0	1	1	1	0	0	1	0	0	0	0	0	0	0	0	0	1	0
COG0077	Prephenate dehydratase	E	Aromatic amino acid biosynthesis	0	0	0	0	0	1	0	0	1	1	1	1	1	1	1	1	1	0	0	0	0	0	0	0	1	1
COG0287	Prephenate dehydrogenase	E	Aromatic amino acid biosynthesis	0	0	0	0	0	0	0	1	1	1	1	1	1	1	1	1	1	0	0	0	0	0	0	0	1	1
COG0169	Shikimate 5-dehydrogenase	E	Aromatic amino acid biosynthesis	0	0	0	0	1	1	1	1	1	1	1	1	1	1	1	1	1	1	1	1	0	1	0	1	1	1
COG0703	Shikimate kinase	E	Aromatic amino acid biosynthesis	1	1	1	0	1	1	1	0	1	1	1	1	0	1	1	1	0	1	1	1	1	1	1	1	1	1
COG0159	Tryptophan synthase alpha chain	E	Aromatic amino acid biosynthesis	0	1	0	0	0	0	0	0	1	1	1	1	0	1	1	1	1	0	0	0	0	0	0	0	1	1
COG0133	Tryptophan synthase beta chain	E	Aromatic amino acid biosynthesis	0	0	0	0	0	0	0	0	1	1	1	1	0	1	1	1	1	0	0	0	0	0	0	0	1	1
COG0367	Asparagine synthetase B (glutamine-hydrolyzing)	E	Asparagine biosynthesis	1	1	1	0	1	1	1	0	1	1	1	1	1	1	1	1	0	0	0	0	1	0	0	0	1	1
COG0079	Histidinol-phosphate/aromatic aminotransferase or cobyric acid decarboxylase	E	Cobalamine/B12 biosynthesis	1	1	0	0	1	0	1	1	1	1	1	1	1	1	1	1	1	0	0	0	0	0	0	0	1	1
COG0031	Cysteine synthase	E	Cysteine biosynthesis	0	0	0	0	1	0	0	1	1	1	1	1	1	1	1	1	1	0	0	0	0	0	0	0	1	1
COG1045	Serine acetyltransferase	E	Cysteine biosynthesis	0	0	0	0	0	0	0	1	1	1	1	1	1	1	1	1	0	0	0	0	0	0	0	0	1	1
COG0334	Glutamate dehydrogenase/leucine dehydrogenase	E	Glutamine biosynthesis	0	1	0	0	0	1	1	0	0	0	1	0	0	0	0	0	0	0	0	0	0	1	1	0	1	1
COG0067	Glutamate synthase domain 1	E	Glutamine biosynthesis	0	0	0	0	0	0	0	0	1	1	0	1	1	1	1	1	1	0	0	0	1	0	0	0	1	1
COG0069	Glutamate synthase domain 2	E	Glutamine biosynthesis	0	0	0	0	0	0	0	0	0	0	1	1	1	1	0	1	0	0	0	0	0	0	0	0	0	1
COG0174	Glutamine synthetase	E	Glutamine biosynthesis	0	1	0	0	1	1	1	1	1	1	1	1	1	1	1	1	1	1	1	1	0	0	0	1	1	1
COG1003	Glycine cleavage system protein P (pyridoxal-binding), C-terminal domain	E	Glycine cleavage	0	0	0	0	0	1	0	0	1	1	1	1	0	1	1	0	0	0	0	0	0	0	0	0	1	1
COG0403	Glycine cleavage system protein P (pyridoxal-binding), N-terminal domain	E	Glycine cleavage	0	0	0	0	0	1	0	0	1	1	1	1	1	1	1	1	0	0	0	0	0	0	0	0	1	1
COG0040	ATP phosphoribosyltransferase	E	Histidine biosynthesis	0	0	0	0	0	0	0	1	1	1	1	1	0	1	1	1	1	0	0	0	0	0	0	0	1	1
COG0141	Histidinol dehydrogenase	E	Histidine biosynthesis	0	0	0	0	0	0	0	1	1	1	1	1	0	1	1	1	1	0	0	0	0	0	0	0	1	1
COG0107	Imidazole glycerol phosphate synthase subunit HisF	E	Histidine biosynthesis	0	0	0	0	1	0	0	1	1	1	1	1	1	1	1	1	1	0	0	0	0	0	0	0	1	1
COG0131	Imidazoleglycerol phosphate dehydratase HisB	E	Histidine biosynthesis	0	0	0	0	0	0	0	1	1	1	1	1	1	1	0	1	1	0	0	0	0	0	0	0	1	1
COG0118	Imidazoleglycerol phosphate synthase glutamine amidotransferase subunit HisH	E	Histidine biosynthesis	0	0	0	0	1	0	0	1	1	1	1	1	1	1	1	1	1	0	0	0	0	0	0	0	1	1
COG0139	Phosphoribosyl-AMP cyclohydrolase	E	Histidine biosynthesis	0	0	0	0	0	0	0	0	1	1	1	1	1	1	1	1	1	0	0	0	0	0	0	0	1	1
COG0140	Phosphoribosyl-ATP pyrophosphohydrolase	E	Histidine biosynthesis	0	0	0	0	0	0	0	1	1	1	1	1	1	1	0	1	0	0	0	0	0	0	0	0	1	1
COG0106	Phosphoribosylformimino-5-aminoimidazole carboxamide ribonucleotide (ProFAR) isomerase	E	Histidine biosynthesis	0	0	0	0	0	0	0	1	1	1	1	1	1	1	0	1	1	0	0	0	0	0	0	0	1	1
COG0066	3-isopropylmalate dehydratase small subunit	E	Isoleucine, leucine, valine biosynthesis	0	0	0	0	0	0	0	1	1	1	1	1	1	1	1	1	1	0	0	0	0	0	0	0	1	1
COG0440	Acetolactate synthase, small subunit	E	Isoleucine, leucine, valine biosynthesis	0	0	0	0	0	0	0	0	1	1	1	1	0	0	1	1	1	0	0	0	0	0	0	0	1	1
COG0436	Aspartate/methionine/tyrosine aminotransferase	E	Isoleucine, leucine, valine biosynthesis	1	1	1	1	1	1	1	1	1	1	1	1	1	1	1	1	1	0	0	0	1	0	1	0	1	1
COG0065	Homoaconitase/3-isopropylmalate dehydratase large subunit	E	Isoleucine, leucine, valine biosynthesis	0	0	0	0	0	0	0	1	1	1	1	1	1	1	1	1	1	0	0	0	0	0	0	0	1	1
COG0119	Isopropylmalate/homocitrate/citramalate synthases	E	Isoleucine, leucine, valine biosynthesis	0	1	0	0	0	1	0	1	1	1	1	1	1	1	1	1	1	0	0	1	0	1	0	0	1	1
COG0136	Aspartate-semialdehyde dehydrogenase	E	Lysine biosynthesis	1	1	1	1	0	1	1	0	1	1	1	1	1	1	1	1	1	1	1	1	1	1	1	1	1	1
COG0019	Diaminopimelate decarboxylase	E	Lysine biosynthesis	0	0	1	0	0	0	1	1	1	1	1	1	1	1	1	1	1	1	1	1	1	1	1	1	1	1
COG0253	Diaminopimelate epimerase	E	Lysine biosynthesis	1	1	1	1	0	1	1	0	1	1	1	1	1	1	1	1	0	1	1	1	1	1	1	1	1	1
COG1748	Saccharopine dehydrogenase, NADP-dependent	E	Lysine biosynthesis	0	0	0	0	0	0	0	0	1	1	1	0	0	0	1	1	0	0	0	0	0	0	0	0	0	1
COG2171	Tetrahydrodipicolinate N-succinyltransferase	E	Lysine biosynthesis	1	1	1	1	0	1	1	1	1	1	1	1	1	1	1	1	0	0	0	0	1	0	1	1	1	1
COG0626	Cystathionine beta-lyase/cystathionine gamma-synthase	E	Methionine biosynthesis	0	0	0	0	0	0	0	1	1	1	1	1	1	1	1	1	0	1	1	0	0	0	0	0	1	1
COG0460	Homoserine dehydrogenase	E	Methionine biosynthesis	0	0	0	0	0	0	0	1	1	1	1	1	0	1	1	1	1	0	0	0	0	0	0	0	1	1
COG0646	Methionine synthase I (cobalamin-dependent), methyltransferase domain	E	Methionine biosynthesis	0	1	0	0	0	0	0	0	1	1	1	1	1	1	1	1	0	0	0	0	0	0	0	0	1	1
COG1410	Methionine synthase I, cobalamin-binding domain	E	Methionine biosynthesis	0	0	0	0	0	0	0	0	0	1	1	1	1	1	0	1	0	0	0	0	0	0	0	0	0	0
COG0620	Methionine synthase II (cobalamin-independent)	E	Methionine biosynthesis	0	0	0	0	0	0	0	0	0	1	1	1	0	1	1	1	1	0	0	0	0	0	0	0	0	0
COG2873	O-acetylhomoserine/O-acetylserine sulfhydrylase, pyridoxal phosphate-dependent	E	Methionine biosynthesis	0	1	0	0	1	0	0	1	0	1	1	1	0	1	1	1	1	0	0	0	0	0	0	0	1	1
COG0076	Glutamate or tyrosine decarboxylase or a related PLP-dependent protein	E	Pantothenate/CoA biosynthesis	0	0	0	0	0	0	1	0	0	0	0	0	0	0	1	1	0	0	0	0	0	0	0	1	0	1
COG0014	Gamma-glutamyl phosphate reductase	E	Proline biosynthesis	0	0	0	0	0	0	0	1	1	0	1	1	1	1	1	1	0	0	0	0	0	0	0	0	1	1
COG0263	Glutamate 5-kinase	E	Proline biosynthesis	0	0	0	0	0	0	0	1	1	0	1	1	1	1	1	1	0	0	0	0	0	0	0	0	1	1
COG2423	Ornithine cyclodeaminase/archaeal alanine dehydrogenase, mu-crystallin family	E	Proline biosynthesis	0	0	0	0	0	1	0	0	0	1	1	1	1	1	0	1	0	1	1	1	0	0	0	0	1	1
COG0345	Pyrroline-5-carboxylate reductase	E	Proline biosynthesis	1	1	0	0	1	1	1	1	1	1	1	1	1	1	1	1	0	0	0	0	0	0	0	0	1	1
COG0506	Proline dehydrogenase	E	Proline degradation	1	1	0	0	1	1	1	0	1	1	1	1	1	1	1	1	0	1	1	1	0	0	1	0	1	1
COG0112	Glycine/serine hydroxymethyltransferase	E	Serine biosynthesis	1	1	1	1	1	1	1	1	1	1	1	1	1	1	1	1	1	1	1	1	0	1	1	1	1	1
COG0560	Phosphoserine phosphatase	E	Serine biosynthesis	0	0	0	0	0	0	0	1	1	1	1	1	0	0	1	1	1	0	0	0	0	0	0	0	1	1
COG0083	Homoserine kinase	E	Threonine biosynthesis	0	0	0	0	0	0	0	0	0	0	0	0	0	0	0	0	1	0	0	0	0	0	0	0	0	0
COG0498	Threonine synthase	E	Threonine biosynthesis	0	0	0	0	0	0	0	1	1	1	1	1	1	1	1	1	1	0	0	0	0	0	0	0	1	1
COG2515	1-aminocyclopropane-1-carboxylate deaminase/D-cysteine desulfhydrase, PLP-dependent ACC family	E		0	0	0	0	0	0	0	0	0	1	0	1	1	0	0	1	0	0	0	0	0	0	0	0	0	0
COG0160	4-aminobutyrate aminotransferase or related aminotransferase	E		0	0	0	0	0	0	0	0	0	0	0	1	1	0	1	1	0	0	0	0	0	0	0	0	1	1
COG3232	5-carboxymethyl-2-hydroxymuconate isomerase	E		0	0	0	0	0	0	0	0	0	1	0	0	0	0	0	0	0	0	0	0	0	0	0	0	1	1
COG4857	5-Methylthioribose kinase, methionine salvage pathway	E		0	0	0	0	0	0	0	0	0	0	0	0	0	0	1	0	0	0	0	0	0	0	0	0	0	0
COG0685	5,10-methylenetetrahydrofolate reductase	E		0	0	0	0	0	0	0	0	1	1	1	1	1	1	1	1	1	0	0	0	0	0	0	0	1	1
COG0765	ABC-type amino acid transport system, permease component	E		1	1	1	0	1	1	1	0	0	1	1	1	1	1	1	1	1	0	0	0	1	0	0	0	1	1
COG4597	ABC-type amino acid transport system, permease component	E		0	0	0	0	0	0	0	0	0	1	1	1	1	1	0	1	0	0	0	0	0	0	0	0	0	1
COG4215	ABC-type arginine transport system, permease component	E		0	0	0	0	0	0	0	0	0	0	0	1	0	1	1	1	0	0	0	0	0	0	1	0	1	1
COG4160	ABC-type arginine/histidine transport system, permease component	E		0	0	0	0	0	0	0	0	0	0	0	1	0	1	1	1	0	0	0	0	0	0	1	0	1	1
COG0410	ABC-type branched-chain amino acid transport system, ATPase component	E		0	0	1	0	0	0	0	1	1	1	1	1	1	1	1	1	0	0	0	0	0	0	0	0	1	1
COG0411	ABC-type branched-chain amino acid transport system, ATPase component	E		0	0	1	0	0	1	0	1	1	1	1	1	1	1	1	1	0	0	0	0	0	0	0	0	1	1
COG0683	ABC-type branched-chain amino acid transport system, periplasmic component	E		1	1	1	1	1	0	0	1	1	1	1	1	1	1	1	1	1	1	1	1	1	1	1	1	1	1
COG4177	ABC-type branched-chain amino acid transport system, permease component	E		0	0	1	0	0	0	0	1	1	1	1	1	1	1	1	1	0	0	0	0	0	0	0	0	1	1
COG3842	ABC-type Fe3+/spermidine/putrescine transport systems, ATPase components	E		1	1	1	1	1	1	1	1	0	1	1	1	1	1	1	1	1	0	0	0	1	1	1	0	1	1
COG4598	ABC-type histidine transport system, ATPase component	E		0	0	0	0	0	0	0	0	0	0	0	1	0	1	1	1	0	0	0	0	0	0	0	0	1	1
COG1135	ABC-type methionine transport system, ATPase component	E		0	0	1	0	1	1	1	0	0	0	0	0	0	0	0	0	1	1	1	1	0	1	1	1	0	1
COG2011	ABC-type methionine transport system, permease component	E		0	0	1	0	1	1	1	0	0	0	0	0	0	0	0	0	1	1	1	1	0	1	1	1	1	1
COG4608	ABC-type oligopeptide transport system, ATPase component	E		0	0	0	0	0	0	0	0	1	1	1	1	1	1	1	1	1	0	0	0	1	1	0	1	1	1
COG4166	ABC-type oligopeptide transport system, periplasmic component	E		1	1	1	1	1	1	0	0	1	1	1	1	1	1	1	1	1	1	1	1	1	1	1	1	1	1
COG1126	ABC-type polar amino acid transport system, ATPase component	E		1	1	1	0	1	1	1	0	0	1	1	1	1	1	1	1	1	0	0	0	1	0	0	0	1	1
COG1125	ABC-type proline/glycine betaine transport system, ATPase component	E		0	0	0	0	1	0	0	0	0	0	0	0	0	0	0	0	0	0	0	0	0	0	0	0	0	0
COG4175	ABC-type proline/glycine betaine transport system, ATPase component	E		0	0	0	0	0	0	0	0	0	0	1	0	1	1	0	1	0	0	0	0	0	0	0	0	0	1
COG2113	ABC-type proline/glycine betaine transport system, periplasmic component	E		0	0	0	0	0	0	0	0	0	0	1	0	1	1	1	1	1	1	1	1	0	0	0	1	1	1
COG1174	ABC-type proline/glycine betaine transport system, permease component	E		0	0	0	0	1	0	0	0	0	0	0	0	0	0	0	0	0	0	0	0	0	0	0	0	0	0
COG4176	ABC-type proline/glycine betaine transport system, permease component	E		0	0	0	0	0	0	0	0	0	0	1	0	1	1	1	1	0	0	0	0	0	0	0	0	1	1
COG1176	ABC-type spermidine/putrescine transport system, permease component I	E		1	1	1	1	1	1	1	0	0	0	0	1	1	1	1	1	0	0	0	0	1	0	0	0	1	1
COG1177	ABC-type spermidine/putrescine transport system, permease component II	E		1	1	1	1	1	1	1	0	0	0	0	1	1	1	1	1	0	0	0	0	1	0	0	0	1	1
COG0747	ABC-type transport system, periplasmic component	E		0	0	0	0	1	0	1	1	1	1	1	1	1	1	1	1	1	0	0	0	1	1	0	0	1	1
COG0548	Acetylglutamate kinase	E		0	0	0	0	0	0	0	1	1	1	1	1	1	1	1	1	1	0	0	0	0	0	0	0	1	1
COG2957	Agmatine/peptidylarginine deiminase	E		0	0	0	0	0	0	0	0	0	0	0	0	1	0	0	1	0	0	0	0	0	0	0	0	0	0
COG0686	Alanine dehydrogenase	E		1	1	1	0	0	1	1	0	1	1	1	1	1	1	0	1	0	1	1	1	0	0	0	0	1	1
COG2049	Allophanate hydrolase subunit 1	E		0	0	0	0	0	0	0	0	0	0	0	1	0	0	1	0	0	0	0	0	0	0	0	0	1	0
COG1984	Allophanate hydrolase subunit 2	E		0	0	0	0	0	0	0	0	0	0	0	1	0	0	1	0	0	0	0	0	0	0	0	0	1	0
COG0814	Amino acid permease	E		1	1	1	0	0	1	1	0	0	0	0	0	0	0	0	0	0	1	1	1	0	1	0	0	0	0
COG0531	Amino acid transporter	E		1	1	1	1	1	1	1	1	0	0	0	1	1	0	1	1	1	0	0	0	1	0	0	0	0	1
COG0308	Aminopeptidase N	E		0	0	0	0	0	0	0	0	1	0	0	1	0	1	0	0	1	1	1	1	0	1	1	1	1	1
COG3075	Anaerobic glycerol-3-phosphate dehydrogenase	E		0	0	0	0	0	0	0	0	0	0	0	0	0	0	0	1	0	0	0	0	0	0	0	0	0	0
COG0547	Anthranilate phosphoribosyltransferase	E		0	0	0	0	0	0	0	1	1	1	1	1	1	1	1	1	1	0	0	0	0	0	0	0	1	1
COG0010	Arginase family enzyme	E		0	1	0	1	0	1	0	0	1	1	0	1	1	1	0	1	0	1	1	1	0	1	1	1	1	1
COG1166	Arginine decarboxylase (spermidine biosynthesis)	E		0	0	0	0	0	0	0	0	0	0	0	0	0	0	0	0	0	0	0	0	0	0	0	0	1	0
COG2235	Arginine deiminase	E		0	0	0	0	0	0	0	0	0	0	0	0	0	0	0	0	0	1	1	1	0	1	0	0	0	0
COG1279	Arginine exporter protein ArgO	E		1	1	0	0	1	1	1	0	0	0	0	1	0	0	1	1	1	1	1	1	0	0	0	0	1	1
COG1982	Arginine/lysine/ornithine decarboxylase	E		0	0	0	0	0	0	0	0	0	0	0	1	0	0	0	0	0	0	0	0	0	0	0	0	0	0
COG4126	Asp/Glu/hydantoin racemase	E		0	0	0	0	0	0	0	0	0	1	1	1	1	0	1	0	0	0	0	0	0	0	0	0	0	1
COG1027	Aspartate ammonia-lyase	E		0	0	0	0	0	0	0	0	0	0	0	0	0	0	0	0	0	1	1	1	0	1	0	0	0	0
COG1448	Aspartate/tyrosine/aromatic aminotransferase	E		0	0	0	0	0	0	0	0	0	0	0	0	0	0	0	0	0	0	0	0	0	0	0	0	1	0
COG0527	Aspartokinase	E		1	1	1	1	0	1	1	1	1	1	1	1	1	1	1	1	1	0	0	0	1	0	0	1	1	1
COG1362	Aspartyl aminopeptidase	E		0	0	0	0	0	0	0	0	0	0	0	0	0	0	1	0	0	0	0	0	0	0	0	0	0	0
COG3705	ATP phosphoribosyltransferase regulatory subunit HisZ	E		0	0	0	0	0	0	0	0	0	1	1	1	0	1	0	1	0	0	0	0	0	0	0	0	1	1
COG0559	Branched-chain amino acid ABC-type transport system, permease component	E		0	0	1	0	0	0	0	1	1	1	1	1	1	1	1	1	0	0	0	0	0	0	0	0	1	1
COG1114	Branched-chain amino acid permeases	E		1	1	1	0	1	1	0	0	0	1	0	0	0	0	0	0	0	0	0	0	0	0	0	0	0	0
COG4392	Branched-chain amino acid transport protein	E		0	0	0	0	0	0	0	1	0	0	0	1	1	0	0	1	0	0	0	0	0	0	0	0	0	0
COG1687	Branched-chain amino acid transport protein AzlD	E		0	0	0	0	0	0	0	0	0	0	0	0	0	0	1	0	0	0	0	0	0	0	0	0	0	0
COG0549	Carbamate kinase	E		0	0	0	0	0	0	0	0	0	0	1	0	0	0	1	1	0	1	1	1	0	1	0	0	0	0
COG2939	Carboxypeptidase C (cathepsin A)	E		0	0	0	0	0	0	0	0	0	0	0	0	0	0	1	0	0	0	0	0	0	0	0	0	0	0
COG1104	Cysteine sulfinate desulfinase/cysteine desulfurase or related enzyme	E		1	1	1	1	1	1	1	1	1	1	1	1	1	1	1	1	1	1	1	1	1	1	1	1	1	1
COG2362	D-aminopeptidase	E		0	0	0	0	0	0	0	0	0	0	0	0	0	0	0	1	0	0	0	0	0	0	0	0	0	0
COG3616	D-serine deaminase, pyridoxal phosphate-dependent	E		0	0	0	0	0	0	1	1	0	1	1	1	1	0	1	1	0	0	0	0	0	0	0	0	0	1
COG2195	Di- or tripeptidase	E		0	0	0	0	0	0	0	0	0	0	0	0	0	0	0	0	1	0	0	1	0	1	0	0	0	1
COG0289	Dihydrodipicolinate reductase	E		1	1	1	1	0	1	1	1	1	1	1	1	1	1	1	1	1	0	0	0	1	0	1	1	1	1
COG4690	Dipeptidase	E		0	0	0	0	0	0	0	0	0	0	0	0	0	0	0	1	0	0	0	0	0	0	0	0	0	0
COG3104	Dipeptide/tripeptide permease	E		1	0	0	0	1	0	0	0	0	0	1	0	0	0	0	0	0	1	1	1	0	1	0	0	0	0
COG1506	Dipeptidyl aminopeptidase/acylaminoacyl peptidase	E		0	0	1	0	1	0	1	0	1	0	0	0	0	0	1	0	0	0	0	0	0	0	0	0	0	0
COG4303	Ethanolamine ammonia-lyase, large subunit	E		0	0	0	0	0	0	0	0	0	0	0	0	0	0	0	0	0	0	0	0	0	0	0	0	0	1
COG4302	Ethanolamine ammonia-lyase, small subunit	E		0	0	0	0	0	0	0	0	0	0	0	0	0	0	0	0	0	0	0	0	0	0	0	0	0	1
COG4819	Ethanolamine utilization protein EutA, possible chaperonin protecting lyase from inhibition	E		0	0	0	0	0	0	0	0	0	0	1	0	0	0	0	0	0	0	0	0	0	0	0	0	0	0
COG4766	Ethanolamine utilization protein EutQ, cupin superfamily (function unknown)	E		0	0	0	0	0	0	0	0	0	0	0	0	0	0	0	1	0	0	0	0	0	0	0	0	1	0
COG2071	Gamma-glutamyl-gamma-aminobutyrate hydrolase PuuD (putrescine degradation), contains GATase1-like domain	E		1	1	1	1	1	1	1	0	1	1	1	1	0	1	1	1	0	0	0	0	1	0	0	0	1	1
COG0405	Gamma-glutamyltranspeptidase	E		0	0	0	0	0	0	0	1	1	1	1	1	1	1	1	1	0	0	0	0	0	0	0	0	1	1
COG4865	Glutamate mutase epsilon subunit	E		0	0	0	0	1	0	0	1	0	0	1	0	0	0	0	0	0	0	0	0	0	0	0	0	0	0
COG2066	Glutaminase	E		1	0	0	0	0	0	0	0	0	0	0	1	0	0	0	1	0	0	0	0	0	0	0	0	0	0
COG0754	Glutathionylspermidine synthase	E		0	0	0	0	0	0	0	0	0	0	0	1	1	0	1	0	0	0	0	0	0	0	0	0	1	0
COG0509	Glycine cleavage system H protein (lipoate-binding)	E		0	0	0	0	0	1	0	0	1	1	1	1	1	1	1	1	0	0	0	0	0	0	0	0	1	1
COG2716	Glycine cleavage system regulatory protein	E		0	0	0	0	0	0	0	0	1	1	1	1	0	1	1	0	0	0	0	0	0	0	0	0	1	1
COG0404	Glycine cleavage system T protein (aminomethyltransferase)	E		0	0	0	0	0	1	0	1	1	1	1	1	1	1	1	1	0	0	0	0	0	0	0	0	1	1
COG0665	Glycine/D-amino acid oxidase (deaminating)	E		0	0	1	0	0	1	1	0	1	1	1	1	1	1	1	1	1	0	0	0	0	0	1	0	1	1
COG2986	Histidine ammonia-lyase	E		0	0	1	0	0	1	1	0	0	0	0	1	0	0	0	1	0	0	0	0	0	0	0	0	1	1
COG0241	Histidinol phosphatase or a related phosphatase	E		1	0	0	0	0	1	1	1	1	1	1	1	0	1	1	1	0	0	0	0	0	0	1	1	1	1
COG2040	Homocysteine/selenocysteine methylase (S-methylmethionine-dependent)	E		0	0	0	0	0	0	0	0	0	0	0	0	1	0	1	1	0	0	0	0	0	0	0	0	0	1
COG2021	Homoserine acetyltransferase	E		0	0	1	0	0	0	0	1	1	1	1	1	1	1	1	1	0	1	1	1	0	1	0	1	1	1
COG1897	Homoserine trans-succinylase	E		0	0	0	0	0	0	0	0	0	0	0	1	0	0	0	1	1	0	0	0	0	0	0	0	0	0
COG1446	Isoaspartyl peptidase or L-asparaginase, Ntn-hydrolase superfamily	E		0	0	0	0	0	0	0	0	1	0	0	0	0	0	1	0	0	0	0	0	0	1	0	0	0	0
COG3844	Kynureninase	E		0	0	0	0	0	0	0	0	0	1	1	1	0	0	0	0	0	0	0	0	0	0	0	0	0	1
COG1878	Kynurenine formamidase	E		0	0	1	0	0	0	0	1	0	1	1	1	0	0	1	0	0	0	0	0	1	0	0	0	0	1
COG1247	L-amino acid N-acyltransferase YncA	E		0	1	0	0	1	0	0	1	0	1	0	1	1	1	1	0	0	0	0	0	0	0	0	0	1	1
COG4448	L-asparaginase II	E		0	1	0	0	0	1	0	0	0	0	0	1	1	1	0	1	0	0	0	0	0	0	0	0	1	1
COG1113	L-asparagine transporter and related permeases	E		0	0	0	0	0	0	0	0	0	0	0	0	0	0	0	0	0	0	0	0	0	0	0	0	1	0
COG3681	L-cysteine desulfidase	E		0	0	0	0	0	0	0	0	0	0	0	0	0	0	1	0	0	0	0	0	0	0	0	0	1	0
COG1823	L-cystine uptake protein TcyP, sodium:dicarboxylate symporter family	E		0	0	0	0	0	0	0	0	0	0	0	0	0	0	0	0	0	1	1	1	0	1	1	1	0	0
COG1509	L-lysine 2,3-aminomutase (EF-P beta-lysylation pathway)	E		0	0	0	0	0	0	0	0	1	1	0	0	0	0	1	0	0	0	0	0	0	0	0	0	0	0
COG1760	L-serine deaminase	E		0	0	0	0	0	0	0	0	0	0	0	1	0	0	0	1	1	1	1	1	0	1	0	0	1	1
COG0260	Leucyl aminopeptidase	E		1	1	1	1	1	1	1	1	1	1	1	1	0	1	1	1	1	1	1	1	1	1	1	1	1	1
COG2309	Leucyl aminopeptidase (aminopeptidase T)	E		0	0	1	0	0	0	0	0	0	0	0	1	1	0	0	0	0	0	0	0	0	0	0	0	0	0
COG2755	Lysophospholipase L1 or related esterase	E		1	0	0	0	0	1	0	1	1	1	1	1	1	1	1	0	1	0	0	0	0	1	1	0	1	1
COG0182	Methylthioribose-1-phosphate isomerase (methionine salvage pathway), a paralog of eIF-2B alpha subunit	E		0	0	0	0	0	0	0	0	1	1	1	1	1	1	1	1	0	0	0	0	0	0	0	0	1	0
COG1231	Monoamine oxidase	E		1	1	0	0	1	1	1	0	0	0	0	1	1	0	0	1	0	0	0	0	0	0	0	0	0	1
COG1364	N-acetylglutamate synthase (N-acetylornithine aminotransferase)	E		0	0	0	0	0	0	0	1	1	1	1	1	0	1	1	1	1	0	0	0	0	0	0	0	1	1
COG1834	N-Dimethylarginine dimethylaminohydrolase	E		0	0	0	0	0	0	0	0	0	0	0	1	0	0	0	1	0	0	0	0	0	0	0	0	0	1
COG3741	N-formylglutamate amidohydrolase	E		0	0	0	0	0	0	0	1	1	1	1	1	1	1	1	1	0	0	0	0	0	0	0	0	1	1
COG1115	Na+/alanine symporter	E		0	0	0	0	0	0	0	0	0	0	0	1	0	0	1	0	0	0	0	0	0	0	1	0	0	1
COG0786	Na+/glutamate symporter	E		0	0	0	0	0	1	0	0	0	0	0	0	0	0	0	0	0	0	0	0	0	0	0	0	0	0
COG0591	Na+/proline symporter	E		1	1	0	1	0	0	0	0	1	1	0	1	1	1	1	1	1	1	1	1	0	0	1	0	1	1
COG2902	NAD-specific glutamate dehydrogenase	E		1	1	1	0	0	1	0	0	1	1	0	1	1	1	1	1	0	0	0	0	1	0	0	0	1	1
COG1164	Oligoendopeptidase F	E		0	1	1	1	0	1	1	0	1	1	1	1	1	1	1	1	1	0	0	0	0	0	0	0	1	1
COG3340	Peptidase E	E		0	0	0	0	0	0	0	0	0	0	0	0	0	0	0	0	0	0	0	0	0	1	0	0	0	0
COG3186	Phenylalanine-4-hydroxylase	E		0	0	0	0	0	0	0	0	0	0	0	0	0	0	0	0	0	0	0	0	0	0	0	0	0	1
COG3457	Predicted amino acid racemase	E		0	0	0	0	0	0	0	0	0	0	0	1	0	0	0	0	0	0	0	0	0	0	0	0	0	0
COG1296	Predicted branched-chain amino acid permease (azaleucine resistance)	E		0	0	0	0	0	0	0	1	0	0	0	1	1	0	1	1	0	0	0	0	0	0	0	0	1	1
COG4091	Predicted homoserine dehydrogenase, contains C-terminal SAF domain	E		0	0	0	0	0	0	0	0	0	0	0	1	1	1	1	0	0	0	0	0	0	0	0	0	0	1
COG3931	Predicted N-formylglutamate amidohydrolase	E		0	0	0	0	0	0	0	1	0	1	1	1	0	1	1	1	0	0	0	0	0	0	0	0	1	1
COG3938	Proline racemase	E		0	0	0	0	0	0	0	0	0	0	0	1	1	0	0	1	0	0	0	0	0	0	0	0	1	1
COG1770	Protease II	E		0	0	0	0	0	1	1	0	0	0	1	0	0	0	0	0	0	0	0	0	0	0	0	0	0	0
COG1586	S-adenosylmethionine decarboxylase or arginine decarboxylase	E		0	0	0	0	0	0	0	0	0	0	0	1	0	0	1	0	1	1	1	1	0	1	1	1	1	0
COG4311	Sarcosine oxidase delta subunit	E		0	0	0	0	0	0	0	0	0	0	0	1	1	1	0	1	0	0	0	0	0	0	0	0	1	1
COG4583	Sarcosine oxidase gamma subunit	E		0	0	0	0	0	0	0	0	0	0	0	1	1	1	0	1	0	0	0	0	0	0	0	0	1	1
COG0520	Selenocysteine lyase/Cysteine desulfurase	E		0	0	0	1	0	0	0	1	0	1	1	1	1	1	1	1	0	0	0	0	0	0	0	0	0	1
COG0709	Selenophosphate synthase	E		0	0	0	0	0	0	0	0	0	1	1	1	0	0	0	0	0	0	0	0	0	0	0	0	0	0
COG2095	Small neutral amino acid transporter SnatA, MarC family	E		0	1	1	0	0	1	0	0	0	0	0	1	0	1	1	1	0	0	0	0	1	1	1	1	1	1
COG0421	Spermidine synthase	E		1	0	0	0	0	0	0	0	0	1	1	1	0	1	1	0	1	1	1	1	0	1	1	1	1	1
COG0687	Spermidine/putrescine-binding periplasmic protein	E		1	1	1	1	1	1	1	0	1	0	0	1	1	1	1	1	0	0	0	0	1	0	0	0	1	1
COG2008	Threonine aldolase	E		1	0	0	0	0	1	1	0	0	1	1	1	1	0	1	1	1	0	0	0	0	0	0	0	1	1
COG1171	Threonine dehydratase	E		0	1	1	0	0	1	1	1	1	1	1	1	0	1	1	1	0	0	0	0	0	0	0	0	0	1
COG1280	Threonine/homoserine/homoserine lactone efflux protein	E		0	1	1	1	1	0	0	1	0	1	1	1	0	1	1	1	1	0	0	0	0	0	0	0	1	1
COG3483	Tryptophan 2,3-dioxygenase (vermilion)	E		0	0	0	0	0	0	0	0	0	0	0	0	0	0	0	0	0	0	0	0	0	0	0	0	1	1
COG2981	Uncharacterized protein involved in cysteine biosynthesis	E		0	0	0	0	0	0	0	1	1	1	1	1	1	1	1	1	0	0	0	0	0	0	0	0	1	1
COG0804	Urease alpha subunit	E		0	0	0	0	0	0	0	0	0	0	1	1	0	0	1	0	0	0	0	0	0	0	0	0	0	1
COG0832	Urease beta subunit	E		0	0	0	0	0	0	0	0	0	0	1	1	0	0	1	0	0	0	0	0	0	0	0	0	0	1
COG0831	Urease gamma subunit	E		0	0	0	0	0	0	0	0	0	0	1	1	0	0	1	0	0	0	0	0	0	0	0	0	0	1
COG2987	Urocanate hydratase	E		0	0	0	0	0	0	0	0	0	0	0	1	1	0	0	1	0	0	0	0	0	0	0	0	1	1
COG3591	V8-like Glu-specific endopeptidase	E		0	0	1	0	0	0	1	0	1	0	0	1	1	0	1	1	0	0	0	0	0	0	1	0	1	0
COG0006	Xaa-Pro aminopeptidase	E		1	1	1	1	1	1	0	1	1	1	1	1	1	1	1	1	1	1	1	1	1	1	1	1	1	1
COG2317	Zn-dependent carboxypeptidase, M32 family	E		0	0	0	0	0	0	0	1	1	1	1	1	0	0	1	1	0	0	0	0	0	0	0	0	1	1
COG2355	Zn-dependent dipeptidase, microsomal dipeptidase homolog	E		0	0	0	0	0	0	0	0	0	0	0	1	1	0	0	1	0	0	0	0	0	0	0	0	0	1
COG2856	Zn-dependent peptidase ImmA, M78 family	E		0	0	0	0	0	0	1	0	0	0	0	1	0	1	0	1	0	1	1	1	0	1	1	0	0	1
COG0458	Carbamoylphosphate synthase large subunit	EF	Arginine biosynthesis	0	0	0	0	0	0	1	1	1	1	0	1	1	1	1	1	1	0	0	0	0	0	0	0	1	1
COG0505	Carbamoylphosphate synthase small subunit	EF	Arginine biosynthesis	0	0	0	0	0	0	0	1	1	1	0	1	1	1	1	1	1	0	0	0	0	0	0	0	1	1
COG0075	Archaeal aspartate aminotransferase or a related aminotransferase, includes purine catabolism protein PucG	EF	Serine biosynthesis	0	0	0	0	1	0	0	1	1	1	1	1	1	1	1	1	0	0	0	0	0	0	0	0	1	0
COG0129	Dihydroxyacid dehydratase/phosphogluconate dehydratase	EG	Isoleucine, leucine, valine biosynthesis	0	0	0	0	0	0	0	1	1	1	1	1	1	1	1	1	1	0	0	1	0	0	0	0	1	1
COG1363	Putative aminopeptidase FrvX	EG		0	0	0	0	0	0	0	0	0	0	1	1	0	0	0	0	1	0	0	0	0	0	0	0	0	0
COG0147	Anthranilate/para-aminobenzoate synthases component I	EH	Aromatic amino acid biosynthesis	0	0	0	0	0	1	1	1	1	1	1	1	1	1	1	1	1	0	1	0	0	0	0	0	1	1
COG0175	3'-phosphoadenosine 5'-phosphosulfate sulfotransferase (PAPS reductase)/FAD synthetase or related enzyme	EH	Cysteine biosynthesis	0	0	0	0	0	0	0	0	1	1	0	1	0	0	1	1	0	0	0	0	1	0	0	0	1	1
COG0028	Acetolactate synthase large subunit or other thiamine pyrophosphate-requiring enzyme	EH	Isoleucine, leucine, valine biosynthesis	0	0	0	0	0	1	0	1	1	1	1	1	1	1	1	1	1	1	1	1	0	1	1	0	1	1
COG0115	Branched-chain amino acid aminotransferase/4-amino-4-deoxychorismate lyase	EH	Isoleucine, leucine, valine biosynthesis	0	0	0	0	0	1	1	1	1	1	1	1	1	1	1	1	1	0	0	0	1	0	1	0	1	1
COG0059	Ketol-acid reductoisomerase	EH	Isoleucine, leucine, valine biosynthesis	0	0	0	0	0	0	0	0	1	1	1	1	0	1	1	1	1	0	0	0	0	0	0	0	1	1
COG0512	Anthranilate/para-aminobenzoate synthase component II	EH		0	0	0	0	0	1	1	0	1	1	1	0	1	1	1	1	1	0	0	0	0	0	0	0	1	1
COG0329	Dihydrodipicolinate synthase/N-acetylneuraminate lyase	EM		1	1	1	1	0	1	1	1	1	1	1	1	1	1	1	1	1	0	0	0	1	1	0	1	1	1
COG0444	ABC-type dipeptide/oligopeptide/nickel transport system, ATPase component	EP		0	0	0	0	0	0	0	0	1	1	1	1	1	1	1	1	1	0	0	0	0	1	0	1	1	1
COG1124	ABC-type dipeptide/oligopeptide/nickel transport system, ATPase component	EP		0	0	0	0	0	0	0	0	0	0	0	0	1	0	1	0	0	0	0	0	0	0	0	0	0	1
COG0601	ABC-type dipeptide/oligopeptide/nickel transport system, permease component	EP		0	0	1	0	0	1	0	1	1	1	1	1	1	1	1	1	1	0	0	0	0	1	0	1	1	1
COG1173	ABC-type dipeptide/oligopeptide/nickel transport system, permease component	EP		0	1	0	0	0	0	0	1	1	1	1	1	1	1	1	1	1	0	0	0	0	1	0	1	1	1
COG3191	L-aminopeptidase/D-esterase	EQ		0	0	0	0	0	0	0	0	0	0	0	0	0	0	0	1	0	0	0	0	0	0	0	0	0	0
COG0145	N-methylhydantoinase A/oxoprolinase/acetone carboxylase, beta subunit	EQ		0	0	0	0	0	0	0	1	0	1	1	1	1	1	1	1	0	0	0	0	0	0	1	0	0	1
COG0146	N-methylhydantoinase B/oxoprolinase/acetone carboxylase, alpha subunit	EQ		0	0	0	0	0	0	0	0	0	1	1	1	1	1	1	1	0	0	0	0	0	0	0	0	0	0
COG0493	NADPH-dependent glutamate synthase beta chain or related oxidoreductase	ER	Glutamine biosynthesis	0	1	1	0	0	1	1	1	1	1	1	1	1	1	1	1	1	1	1	1	0	1	0	1	1	1
COG1387	Histidinol phosphatase or related hydrolase of the PHP family	ER	Histidine biosynthesis	0	0	0	0	0	0	0	0	0	1	1	0	0	0	0	1	1	0	0	0	0	0	0	0	0	0
COG1063	Threonine dehydrogenase or related Zn-dependent dehydrogenase	ER	Non-phosphorylated Entner-Doudoroff pathway	0	0	0	0	0	1	1	0	1	1	1	1	1	0	1	1	1	0	0	1	0	0	1	0	0	1
COG3185	4-hydroxyphenylpyruvate dioxygenase and related hemolysins	ER		0	0	1	0	0	0	0	0	0	0	0	1	0	0	1	0	0	0	0	0	0	0	0	0	1	1
COG1168	Bifunctional PLP-dependent enzyme with beta-cystathionase and maltose regulon repressor activities	ER		0	0	0	0	0	0	0	0	1	0	0	0	0	0	0	0	0	1	1	1	0	1	0	0	0	0
COG0834	ABC-type amino acid transport/signal transduction system, periplasmic component/domain	ET		1	1	1	0	1	1	0	1	1	1	1	1	1	1	1	1	1	1	1	1	1	0	1	0	1	1
COG1816	Adenosine deaminase	F	Menaquinone biosynthesis	0	0	0	0	0	0	0	0	0	1	1	1	0	0	1	1	0	0	0	0	0	0	0	0	0	1
COG0015	Adenylosuccinate lyase	F	Purine biosynthesis	0	0	0	0	0	0	0	0	1	1	1	1	1	1	1	1	1	1	1	1	0	1	1	0	1	1
COG0104	Adenylosuccinate synthase	F	Purine biosynthesis	0	0	0	1	0	1	1	1	1	1	1	1	0	1	1	1	1	1	1	1	0	1	1	0	1	1
COG0138	AICAR transformylase/IMP cyclohydrolase PurH	F	Purine biosynthesis	1	0	0	0	0	0	0	0	1	0	0	1	1	1	1	1	1	0	0	0	0	0	0	0	1	1
COG0299	Folate-dependent phosphoribosylglycinamide formyltransferase PurN	F	Purine biosynthesis	0	1	0	0	0	0	0	1	1	1	1	1	0	1	1	1	1	0	0	0	0	0	0	0	1	1
COG0788	Formyltetrahydrofolate hydrolase	F	Purine biosynthesis	0	0	0	0	0	0	0	0	1	1	1	0	0	0	0	0	0	0	0	0	0	0	0	0	1	1
COG0034	Glutamine phosphoribosylpyrophosphate amidotransferase	F	Purine biosynthesis	0	0	0	0	0	0	0	1	1	1	1	1	1	1	1	1	1	0	0	0	0	0	0	0	1	1
COG0516	IMP dehydrogenase/GMP reductase	F	Purine biosynthesis	0	0	0	0	0	0	0	1	1	1	1	1	0	1	1	1	1	1	1	1	0	1	1	0	1	1
COG0151	Phosphoribosylamine-glycine ligase	F	Purine biosynthesis	0	0	1	0	0	0	0	1	1	1	1	1	0	1	1	1	1	1	1	1	0	0	0	0	1	1
COG0150	Phosphoribosylaminoimidazole (AIR) synthetase	F	Purine biosynthesis	0	0	0	0	0	0	0	1	1	1	1	1	0	1	1	1	1	0	0	0	0	0	0	0	1	1
COG0026	Phosphoribosylaminoimidazole carboxylase (NCAIR synthetase)	F	Purine biosynthesis	1	0	0	0	0	0	0	0	0	0	0	1	1	0	0	1	0	0	0	0	0	0	0	0	1	1
COG0152	Phosphoribosylaminoimidazole-succinocarboxamide synthase	F	Purine biosynthesis	0	0	1	0	0	1	0	1	1	1	1	1	1	1	1	1	1	0	0	0	1	0	0	0	1	1
COG0041	Phosphoribosylcarboxyaminoimidazole (NCAIR) mutase	F	Purine biosynthesis	0	0	0	0	0	0	0	0	1	1	0	1	1	1	1	1	1	0	0	0	0	0	0	0	1	1
COG0047	Phosphoribosylformylglycinamidine (FGAM) synthase, glutamine amidotransferase domain	F	Purine biosynthesis	0	0	0	0	0	0	0	0	1	1	1	1	1	1	1	1	0	0	0	0	0	0	0	0	1	1
COG0046	Phosphoribosylformylglycinamidine (FGAM) synthase, synthetase domain	F	Purine biosynthesis	0	0	0	0	0	0	0	1	1	1	1	1	1	1	1	1	1	0	1	0	0	0	0	0	1	1
COG0503	Adenine/guanine phosphoribosyltransferase or related PRPP-binding protein	F	Purine salvage	0	1	1	1	0	0	1	1	1	1	0	1	0	1	1	1	1	1	1	1	0	1	1	1	1	1
COG0634	Hypoxanthine-guanine phosphoribosyltransferase	F	Purine salvage	0	0	0	0	0	0	0	0	0	0	1	1	0	0	1	0	0	0	0	0	0	0	1	0	0	1
COG0005	Purine nucleoside phosphorylase	F	Purine salvage	0	0	0	0	0	0	0	0	1	1	1	1	1	1	1	1	0	0	0	0	0	0	0	0	1	1
COG0813	Purine-nucleoside phosphorylase	F	Purine salvage	0	0	0	0	0	0	0	0	0	0	0	0	0	0	0	0	1	1	1	1	0	1	1	1	0	0
COG0563	Adenylate kinase or related kinase	F	Pyrimidine biosynthesis	1	1	1	1	1	1	1	1	1	1	1	1	0	1	1	1	1	1	1	1	1	1	1	1	1	1
COG0504	CTP synthase (UTP-ammonia lyase)	F	Pyrimidine biosynthesis	1	1	1	1	1	1	1	1	1	1	0	1	1	1	1	1	1	1	1	1	1	1	0	1	1	1
COG0418	Dihydroorotase	F	Pyrimidine biosynthesis	0	0	0	0	0	0	0	0	0	1	1	0	0	1	0	1	0	0	0	0	0	0	0	0	0	1
COG0044	Dihydroorotase or related cyclic amidohydrolase	F	Pyrimidine biosynthesis	0	0	0	0	0	0	0	1	1	1	1	1	1	1	1	1	0	0	0	0	0	0	0	0	1	1
COG0167	Dihydroorotate dehydrogenase	F	Pyrimidine biosynthesis	0	0	0	0	0	0	0	1	1	1	1	1	1	1	1	1	1	1	1	1	0	0	1	0	1	1
COG0105	Nucleoside diphosphate kinase	F	Pyrimidine biosynthesis	1	1	1	1	1	1	1	1	1	1	1	1	0	1	1	1	0	0	0	0	1	0	0	0	1	1
COG0461	Orotate phosphoribosyltransferase	F	Pyrimidine biosynthesis	0	0	0	0	0	0	0	1	1	1	1	1	0	1	1	1	1	1	1	1	0	0	0	0	1	1
COG0284	Orotidine-5'-phosphate decarboxylase	F	Pyrimidine biosynthesis	0	0	0	0	0	0	0	0	1	1	1	1	1	1	1	1	1	1	1	1	0	0	1	0	1	1
COG0528	Uridylate kinase	F	Pyrimidine biosynthesis	1	1	1	1	0	1	1	1	1	1	1	1	1	1	1	1	1	1	1	1	1	1	0	1	1	1
COG2233	Xanthine/uracil permease	F	Pyrimidine degradation	0	0	0	1	0	0	0	0	0	1	0	0	0	0	1	0	1	1	1	1	0	1	0	0	1	1
COG0295	Cytidine deaminase	F	Pyrimidine salvage	1	1	0	0	0	0	0	0	0	0	0	1	0	0	0	0	1	1	1	1	1	1	1	1	0	1
COG1957	Inosine-uridine nucleoside N-ribohydrolase	F	Pyrimidine salvage	1	1	0	0	0	0	0	0	0	0	0	1	0	0	1	1	0	0	0	0	0	0	0	0	0	0
COG0209	Ribonucleotide reductase alpha subunit	F	Pyrimidine salvage	1	1	1	1	1	1	1	1	1	1	1	1	1	1	1	1	1	1	1	1	1	1	1	1	1	1
COG0208	Ribonucleotide reductase beta subunit, ferritin-like domain	F	Pyrimidine salvage	1	0	0	1	1	1	1	1	0	1	1	1	0	0	1	0	1	1	1	1	1	1	1	0	1	0
COG1435	Thymidine kinase	F	Pyrimidine salvage	1	1	0	0	0	1	1	0	0	0	0	0	0	0	0	0	1	0	0	0	0	0	0	0	0	1
COG0213	Thymidine phosphorylase	F	Pyrimidine salvage	0	1	0	0	0	0	0	0	0	0	0	1	0	0	0	0	1	1	1	1	0	1	0	1	0	1
COG0035	Uracil phosphoribosyltransferase	F	Pyrimidine salvage	1	1	0	0	1	0	0	0	0	0	0	1	0	0	1	1	1	1	1	1	0	1	1	1	1	1
COG0572	Uridine kinase	F	Pyrimidine salvage	0	0	0	0	1	0	0	1	0	0	0	0	0	1	0	1	0	0	0	0	0	0	0	0	1	1
COG1328	Anaerobic ribonucleoside-triphosphate reductase	F	Thymidylate biosynthesis	0	0	0	0	0	0	0	0	0	0	0	0	0	0	1	0	1	0	0	0	0	1	0	0	0	0
COG0125	Thymidylate kinase	F	Thymidylate biosynthesis	1	1	1	1	1	1	1	1	1	1	1	1	1	1	1	1	1	1	1	1	1	1	1	1	1	1
COG0207	Thymidylate synthase	F	Thymidylate biosynthesis	0	0	0	0	0	0	0	0	1	0	0	1	0	1	0	1	0	0	0	0	0	0	0	0	1	1
COG3195	2-oxo-4-hydroxy-4-carboxy--5-ureidoimidazoline (OHCU) decarboxylase	F		0	0	0	0	0	0	0	0	0	1	0	0	0	0	0	1	0	0	0	0	0	0	0	0	0	1
COG2351	5-hydroxyisourate hydrolase (purine catabolism), transthyretin-related family	F		0	0	0	0	0	0	0	0	0	1	0	1	0	0	1	1	0	0	0	0	0	0	0	0	0	1
COG1001	Adenine deaminase	F		0	1	0	0	0	0	0	0	0	0	0	0	0	0	1	0	0	0	0	0	0	0	0	0	0	1
COG3072	Adenylate cyclase	F		0	0	0	0	0	0	0	0	0	0	0	0	0	0	1	0	0	0	0	0	0	0	0	0	0	0
COG1051	ADP-ribose pyrophosphatase YjhB, NUDIX family	F		1	1	1	1	1	1	1	1	1	1	1	1	1	1	1	1	0	1	1	1	1	1	1	1	1	1
COG4266	Allantoicase	F		0	0	0	0	0	0	0	0	0	1	0	1	0	0	0	1	0	0	0	0	0	0	0	0	0	1
COG0540	Aspartate carbamoyltransferase, catalytic chain	F		0	0	0	0	0	0	0	1	1	1	1	1	0	1	1	1	0	0	0	0	0	0	0	0	1	1
COG0283	Cytidylate kinase	F		1	1	1	0	1	1	1	1	1	1	1	1	0	1	1	1	1	1	1	1	0	1	1	1	1	1
COG1102	Cytidylate kinase	F		0	0	0	0	0	0	0	0	1	0	0	0	0	0	1	0	0	0	0	0	0	0	0	0	1	0
COG1428	Deoxyadenosine/deoxycytidine kinase	F		0	0	0	0	0	0	0	0	0	0	0	0	0	0	1	0	0	0	0	0	0	0	0	0	0	0
COG0717	Deoxycytidine triphosphate deaminase	F		1	1	1	1	1	1	1	0	0	1	1	0	1	0	0	1	0	0	0	0	0	0	0	0	1	1
COG2131	Deoxycytidylate deaminase	F		0	0	0	0	0	0	0	1	1	0	0	1	0	1	1	1	0	1	1	1	0	1	1	1	1	1
COG0274	Deoxyribose-phosphate aldolase	F		0	0	0	0	0	0	0	0	0	0	0	1	0	0	0	0	1	1	1	1	0	1	1	1	0	1
COG0232	dGTP triphosphohydrolase	F		0	0	0	0	1	0	0	1	1	1	1	1	0	1	1	1	1	1	1	1	0	1	1	1	1	1
COG1864	DNA/RNA endonuclease G, NUC1	F		0	0	0	0	0	0	0	0	0	0	0	0	0	0	0	0	1	0	0	0	0	0	0	0	0	0
COG2759	Formyltetrahydrofolate synthetase	F		0	0	0	0	0	0	0	1	0	0	1	1	1	1	1	1	1	0	0	0	0	0	0	0	0	0
COG0518	GMP synthase - Glutamine amidotransferase domain	F		0	0	0	0	1	0	0	1	1	1	0	1	0	1	1	1	1	0	0	0	0	1	0	0	1	1
COG0194	Guanylate kinase	F		1	1	1	1	1	1	1	0	1	1	1	1	0	1	1	1	1	1	1	1	1	1	0	1	1	1
COG0127	Inosine/xanthosine triphosphate pyrophosphatase, all-alpha NTP-PPase family	F		1	1	1	0	1	1	1	1	1	1	0	1	1	1	0	1	1	1	1	1	0	1	1	1	1	1
COG0061	NAD kinase	F		1	1	1	0	1	1	1	1	1	1	1	1	1	1	1	1	1	1	1	1	1	1	1	1	1	1
COG1146	NAD-dependent dihydropyrimidine dehydrogenase, PreA subunit	F		1	1	1	1	1	1	1	1	1	1	1	1	1	1	1	1	0	0	0	0	0	0	0	0	1	1
COG0062	NAD(P)H-hydrate repair enzyme Nnr, NAD(P)H-hydrate epimerase domain	F		1	1	0	0	1	0	1	1	1	1	1	1	1	1	1	1	1	0	0	0	0	0	0	0	1	1
COG2816	NADH pyrophosphatase NudC, Nudix superfamily	F		0	1	0	0	0	0	0	0	0	1	1	1	0	0	1	1	0	0	0	0	0	0	0	0	1	1
COG0618	nanoRNase/pAp phosphatase, hydrolyzes c-di-AMP and oligoRNAs	F		0	0	0	0	0	0	1	1	1	1	1	1	1	1	0	1	0	0	0	0	0	0	0	0	1	0
COG1691	NCAIR mutase (PurE)-related protein	F		0	0	1	0	0	0	0	0	0	0	0	0	0	0	1	0	0	0	0	0	0	0	0	0	0	0
COG3613	Nucleoside 2-deoxyribosyltransferase	F		0	0	0	0	0	0	0	0	0	1	1	0	0	0	0	0	0	0	0	0	0	0	0	0	1	0
COG1972	Nucleoside permease NupC	F		1	1	0	0	1	1	1	0	0	0	0	0	1	0	0	0	0	1	1	1	0	1	1	1	0	1
COG0775	Nucleoside phosphorylase	F		1	1	1	1	1	1	1	0	1	1	0	1	1	1	1	1	1	1	1	1	1	1	1	1	0	1
COG1618	Nucleoside-triphosphatase THEP1	F		0	0	0	0	1	0	0	0	0	1	1	0	0	0	1	1	0	0	0	0	0	0	0	0	1	1
COG1828	Phosphoribosylformylglycinamidine (FGAM) synthase, PurS component	F		0	0	0	0	0	0	0	0	1	1	1	1	1	1	1	1	0	0	0	0	0	0	0	0	1	1
COG1780	Protein involved in ribonucleotide reduction	F		0	0	0	0	0	0	0	0	0	0	0	0	0	0	0	0	0	1	1	1	0	1	1	0	0	0
COG2313	Pseudouridine-5'-phosphate glycosidase (pseudoU degradation)	F		0	0	0	0	0	0	0	0	0	0	0	1	0	0	1	0	0	0	0	0	0	0	0	0	1	1
COG5042	Purine nucleoside permease	F		0	0	0	0	0	0	0	0	0	0	0	0	1	0	0	0	0	0	0	0	0	0	0	0	0	0
COG1457	Purine-cytosine permease or related protein	F		0	0	0	0	0	0	0	0	0	0	0	0	0	0	0	0	0	0	0	0	0	0	1	0	0	0
COG0647	Ribonucleotide monophosphatase NagD, HAD superfamily	F		1	0	1	1	1	1	1	0	0	0	0	1	0	1	0	0	0	0	0	0	0	0	0	0	1	1
COG1351	Thymidylate synthase ThyX	F		1	1	1	1	1	1	1	0	0	1	0	1	0	0	1	0	1	1	1	1	0	1	1	1	0	0
COG3194	Ureidoglycolate hydrolase (allantoin degradation)	F		0	0	0	0	0	0	0	0	0	1	0	1	0	0	1	1	0	0	0	0	0	0	0	0	0	1
COG4630	Xanthine dehydrogenase, iron-sulfur cluster and FAD-binding subunit A	F		0	0	0	0	0	0	0	0	0	1	0	1	0	0	1	1	0	0	0	0	0	0	0	0	0	1
COG4631	Xanthine dehydrogenase, molybdopterin-binding subunit B	F		0	0	0	0	0	0	0	0	0	1	0	1	0	0	1	1	0	0	0	0	0	0	0	0	0	1
COG2252	Xanthine/uracil/vitamin C permease, AzgA family	F		0	0	0	0	0	0	0	0	0	0	1	1	0	0	0	0	0	1	1	1	0	1	0	1	0	0
COG0462	Phosphoribosylpyrophosphate synthetase	FE	Histidine biosynthesis, Purine biosynthesis	1	1	1	1	1	1	1	0	1	1	1	1	1	1	1	1	1	1	1	1	1	1	1	1	1	1
COG0537	Diadenosine tetraphosphate (Ap4A) hydrolase or other HIT family hydrolase	FGR		1	1	1	1	1	1	1	1	1	1	1	1	1	1	1	1	1	1	1	1	1	1	0	1	1	1
COG1953	Cytosine/uracil/thiamine/allantoin permease	FH		0	0	0	0	0	0	0	0	0	0	0	0	0	0	1	0	0	0	0	0	0	0	0	0	0	0
COG0402	Cytosine/adenosine deaminase or related metal-dependent hydrolase	FR	Pyrimidine salvage	0	0	0	0	0	0	0	0	0	1	1	1	1	0	1	1	0	0	0	0	0	0	0	0	1	1
COG1896	5'-deoxynucleotidase YfbR and related HD superfamily hydrolases	FR		0	0	0	0	0	0	0	0	0	0	0	0	0	0	1	0	1	0	0	0	0	0	0	0	0	0
COG2357	ppGpp synthetase catalytic domain (RelA/SpoT-type nucleotidyltranferase)	FT		0	0	0	0	0	0	0	0	1	0	0	0	0	0	0	0	0	0	0	0	0	0	0	0	0	0
COG0248	Exopolyphosphatase/pppGpp-phosphohydrolase	FTP		1	1	1	1	0	1	1	1	1	1	1	1	1	1	1	1	0	0	0	0	0	0	0	0	1	1
COG0737	2',3'-cyclic-nucleotide 2'-phosphodiesterase/5'- or 3'-nucleotidase, 5'-nucleotidase family	FV		0	0	0	0	0	0	0	0	0	1	1	1	0	1	1	1	0	0	0	0	0	0	1	1	1	1
COG0756	dUTPase	FV		1	1	1	1	1	1	1	1	1	1	1	1	1	1	1	1	1	1	1	1	1	1	0	1	1	1
COG0800	2-keto-3-deoxy-6-phosphogluconate aldolase	G	Entner-Doudoroff pathway	0	0	0	0	0	0	0	0	1	1	0	1	0	0	1	0	1	0	0	0	0	1	0	0	0	1
COG0158	Fructose-1,6-bisphosphatase	G	Gluconeogenesis	0	0	0	0	0	0	0	0	0	1	1	0	0	0	0	1	1	0	0	0	0	0	0	0	1	0
COG0574	Phosphoenolpyruvate synthase/pyruvate phosphate dikinase	G	Gluconeogenesis	1	1	0	1	1	1	0	0	1	1	1	1	0	1	1	1	0	1	1	0	1	0	0	0	1	1
COG3635	2,3-bisphosphoglycerate-independent phosphoglycerate mutase, archeal type	G	Glycolysis	0	0	0	0	0	0	0	0	0	0	0	0	0	0	1	0	0	0	0	0	0	0	0	0	0	0
COG0126	3-phosphoglycerate kinase	G	Glycolysis	1	1	1	0	1	1	1	1	1	1	1	1	1	1	1	1	1	1	1	1	0	1	1	1	1	1
COG0205	6-phosphofructokinase	G	Glycolysis	1	1	1	0	1	1	1	1	1	1	0	0	0	1	1	0	1	1	1	1	0	1	0	1	1	1
COG0148	Enolase	G	Glycolysis	1	1	1	0	1	1	1	1	1	1	0	1	1	1	1	1	0	1	1	1	0	1	1	1	1	1
COG1830	Fructose-bisphosphate aldolase class Ia, DhnA family	G	Glycolysis	1	1	1	0	1	1	1	0	1	1	1	0	0	0	1	0	0	0	0	0	0	0	0	0	1	0
COG0191	Fructose/tagatose bisphosphate aldolase	G	Glycolysis	0	0	0	0	0	0	0	1	1	1	1	1	0	1	1	1	1	1	1	1	0	1	0	1	1	1
COG0837	Glucokinase	G	Glycolysis	0	0	0	0	0	0	0	0	0	0	0	1	0	1	1	0	1	0	0	0	0	1	1	0	0	1
COG0166	Glucose-6-phosphate isomerase	G	Glycolysis	1	1	1	1	0	1	0	1	1	1	1	1	0	1	1	1	1	1	1	1	1	1	0	1	1	1
COG0057	Glyceraldehyde-3-phosphate dehydrogenase/erythrose-4-phosphate dehydrogenase	G	Glycolysis	1	1	1	0	1	1	1	1	1	1	1	1	1	1	1	1	1	1	1	1	0	1	1	1	1	1
COG2140	Oxalate decarboxylase/archaeal phosphoglucose isomerase, cupin superfamily	G	Glycolysis	0	0	0	0	0	0	0	0	1	0	0	0	0	0	0	0	0	0	0	0	0	0	0	0	0	0
COG0588	Phosphoglycerate mutase (BPG-dependent)	G	Glycolysis	0	0	0	0	0	0	0	0	0	0	0	1	0	0	0	0	0	0	0	0	0	0	0	0	0	0
COG0469	Pyruvate kinase	G	Glycolysis	1	1	1	0	1	1	1	1	1	1	0	1	1	1	1	1	1	1	1	1	1	1	1	1	1	1
COG0524	Sugar or nucleoside kinase, ribokinase family	G	Glycolysis	1	1	0	1	0	0	0	1	1	1	1	1	1	1	1	1	1	0	0	0	0	1	1	0	1	1
COG0149	Triosephosphate isomerase	G	Glycolysis	1	1	1	1	0	1	1	1	1	1	1	1	1	1	1	1	1	1	1	1	0	1	0	1	1	1
COG2376	Dihydroxyacetone kinase	G	Isoprenoid biosynthesis	0	0	0	0	0	0	0	0	0	0	0	0	0	0	1	0	0	0	0	0	0	1	0	0	0	1
COG3265	Gluconate kinase	G	Non-phosphorylated Entner-Doudoroff pathway	0	0	0	0	0	0	0	0	1	0	0	0	0	0	1	0	0	0	0	0	0	0	0	0	0	1
COG1929	Glycerate kinase	G	Non-phosphorylated Entner-Doudoroff pathway	0	0	0	0	0	0	0	0	0	0	0	0	0	0	1	0	1	0	0	0	0	0	0	0	0	0
COG2379	Glycerate-2-kinase	G	Non-phosphorylated Entner-Doudoroff pathway	0	0	0	0	0	0	1	1	0	1	1	1	0	1	1	1	0	0	0	0	0	0	0	0	1	1
COG1070	Sugar (pentulose or hexulose) kinase	G	Non-phosphorylated Entner-Doudoroff pathway	0	0	0	0	0	0	1	0	0	0	0	0	0	1	1	1	1	0	0	0	0	1	0	0	1	1
COG3386	Sugar lactone lactonase YvrE	G	Non-phosphorylated Entner-Doudoroff pathway	0	0	0	0	1	1	0	1	1	1	1	1	0	0	1	1	1	0	0	0	0	0	0	0	0	1
COG0362	6-phosphogluconate dehydrogenase	G	Pentose phosphate pathway	0	0	0	0	0	0	0	0	0	0	0	0	0	0	1	0	0	0	0	0	0	0	0	0	0	0
COG0363	6-phosphogluconolactonase/Glucosamine-6-phosphate isomerase/deaminase	G	Pentose phosphate pathway	0	0	0	0	1	0	0	0	1	0	0	1	0	1	1	0	1	1	1	1	1	1	1	1	0	1
COG0364	Glucose-6-phosphate 1-dehydrogenase	G	Pentose phosphate pathway	0	0	0	0	0	0	0	0	1	0	0	1	0	0	1	1	0	0	0	0	0	0	0	0	0	1
COG0036	Pentose-5-phosphate-3-epimerase	G	Pentose phosphate pathway	1	1	1	1	0	1	1	1	1	1	1	1	0	1	1	1	1	1	1	1	1	1	1	1	1	1
COG0698	Ribose 5-phosphate isomerase RpiB	G	Pentose phosphate pathway	1	1	1	1	1	1	1	1	1	1	1	1	1	1	1	1	1	1	1	1	1	1	1	1	1	1
COG0021	Transketolase	G	Pentose phosphate pathway	1	1	1	1	0	1	1	1	1	1	1	1	0	1	1	1	1	1	1	1	1	1	1	1	1	1
COG0296	1,4-alpha-glucan branching enzyme	G		0	0	1	0	0	0	0	0	1	0	0	0	0	0	1	0	1	0	0	1	0	0	0	1	0	0
COG3734	2-keto-3-deoxy-galactonokinase	G		0	0	0	0	0	0	0	0	0	0	0	0	0	0	0	0	1	0	0	0	0	0	0	0	0	1
COG3836	2-keto-3-deoxy-L-rhamnonate aldolase RhmA	G		0	0	0	0	0	1	1	0	0	0	1	1	1	0	1	1	0	0	0	0	0	0	0	0	0	0
COG2079	2-methylcitrate dehydratase PrpD	G		0	0	0	0	0	0	0	1	0	1	1	1	1	1	1	0	0	0	0	0	0	0	0	0	0	0
COG2513	2-Methylisocitrate lyase and related enzymes, PEP mutase family	G		0	0	0	0	0	1	0	1	1	1	1	1	1	1	1	1	0	0	0	0	0	0	0	0	1	1
COG1640	4-alpha-glucanotransferase	G		0	0	0	0	0	0	0	0	1	0	0	0	0	0	1	0	1	0	0	0	0	0	0	0	0	0
COG3718	5-deoxy-D-glucuronate isomerase	G		0	0	0	0	0	0	0	0	0	0	0	0	0	0	1	0	0	0	0	0	0	0	0	0	0	0
COG3717	5-keto 4-deoxyuronate isomerase	G		0	0	0	0	0	0	0	0	0	0	0	0	0	0	1	0	1	0	0	0	0	1	0	0	0	0
COG2706	6-phosphogluconolactonase, cycloisomerase 2 family	G		0	0	0	0	0	0	0	0	0	0	0	0	0	0	1	0	0	0	0	1	0	0	0	0	0	1
COG1653	ABC-type glycerol-3-phosphate transport system, periplasmic component	G		0	0	1	0	1	0	0	0	0	1	0	0	0	1	1	0	1	0	0	0	0	0	0	0	1	1
COG0395	ABC-type glycerol-3-phosphate transport system, permease component	G		0	0	0	0	0	0	0	0	0	0	0	0	0	1	1	0	1	0	0	0	0	0	0	0	1	1
COG4209	ABC-type polysaccharide transport system, permease component	G		0	0	0	0	0	0	0	0	0	0	0	0	0	0	0	0	1	0	0	0	0	0	0	0	0	0
COG1129	ABC-type sugar transport system, ATPase component	G		0	0	0	1	0	0	1	0	0	1	1	0	0	1	1	0	0	1	1	0	0	0	0	0	0	1
COG3839	ABC-type sugar transport system, ATPase component	G		0	0	0	0	0	0	0	0	0	0	0	0	0	1	1	0	0	0	0	0	0	0	0	0	1	1
COG1879	ABC-type sugar transport system, periplasmic component, contains N-terminal xre family HTH domain	G		0	0	0	0	0	0	0	0	0	1	1	1	1	1	1	1	1	0	0	0	0	0	0	0	1	1
COG1175	ABC-type sugar transport system, permease component	G		0	0	0	0	0	1	0	0	0	1	0	0	0	1	1	0	1	0	0	0	0	0	0	0	1	1
COG4213	ABC-type xylose transport system, periplasmic component	G		0	0	0	0	0	0	0	0	0	0	0	0	0	0	1	0	1	0	0	0	0	0	0	0	0	1
COG4214	ABC-type xylose transport system, permease component	G		0	0	0	0	0	0	0	0	0	0	0	0	0	0	1	0	0	0	0	0	0	0	0	0	0	1
COG0448	ADP-glucose pyrophosphorylase	G		0	0	0	0	0	0	0	0	1	0	0	0	0	0	1	0	1	0	1	0	0	0	0	0	0	0
COG1486	Alpha-galactosidase/6-phospho-beta-glucosidase, family 4 of glycosyl hydrolase	G		0	0	0	0	0	0	0	0	0	0	1	0	0	0	0	0	0	0	0	0	0	1	0	0	0	0
COG1501	Alpha-glucosidase, glycosyl hydrolase family GH31	G		1	0	0	0	0	0	0	0	0	0	0	0	0	0	1	0	0	0	0	0	0	1	0	0	0	0
COG3534	Alpha-L-arabinofuranosidase	G		0	0	0	0	0	0	0	0	0	0	0	0	0	0	1	0	0	0	0	0	0	0	0	0	0	0
COG3669	Alpha-L-fucosidase	G		0	0	0	0	0	0	0	0	0	0	0	0	0	0	0	0	1	0	0	0	0	0	0	0	0	0
COG0383	Alpha-mannosidase	G		0	0	0	0	0	0	0	0	0	0	0	0	0	0	0	0	1	1	0	0	0	0	0	0	0	0
COG2721	Altronate dehydratase	G		0	0	0	0	0	0	0	1	0	0	0	1	1	0	1	0	1	0	0	0	0	1	0	0	0	0
COG2704	Anaerobic C4-dicarboxylate transporter	G		0	0	0	0	0	0	0	0	0	0	0	0	0	0	0	0	0	1	1	1	0	1	0	0	1	0
COG0483	Archaeal fructose-1,6-bisphosphatase or related enzyme of inositol monophosphatase family	G		1	1	1	1	1	1	1	1	1	1	1	1	1	1	1	1	1	1	1	1	1	1	1	1	1	1
COG2730	Aryl-phospho-beta-D-glucosidase BglC, GH1 family	G		1	0	0	0	0	0	0	0	1	0	0	0	0	0	1	0	0	0	0	0	0	0	0	0	0	0
COG3037	Ascorbate-specific PTS system EIIC-type component UlaA	G		0	0	0	0	0	0	0	0	0	0	0	0	0	0	0	0	0	0	0	0	0	1	0	0	0	0
COG2971	BadF-type ATPase, related to human N-acetylglucosamine kinase	G		0	0	0	0	0	1	0	0	0	0	0	0	0	0	0	0	0	0	0	0	0	0	0	0	0	0
COG1874	Beta-galactosidase GanA	G		0	0	0	0	0	0	0	0	0	0	0	0	0	0	1	0	1	0	0	0	0	0	0	0	0	0
COG2731	Beta-galactosidase, beta subunit	G		0	0	0	0	0	0	0	0	0	0	0	0	0	0	0	0	1	1	1	1	0	1	0	1	0	0
COG3250	Beta-galactosidase/beta-glucuronidase	G		1	0	0	0	1	0	0	0	0	0	0	0	0	1	1	0	1	0	0	0	0	1	0	0	0	0
COG2273	Beta-glucanase, GH16 family	G		0	0	1	0	0	0	0	0	0	0	0	0	0	0	1	0	0	0	0	0	0	0	0	0	0	1
COG2723	Beta-glucosidase/6-phospho-beta-glucosidase/beta-galactosidase	G		0	0	0	0	0	0	1	0	0	0	0	0	0	0	0	0	0	0	0	0	0	1	0	1	0	1
COG3507	Beta-xylosidase	G		0	0	0	0	0	0	0	0	0	0	1	0	0	0	0	0	0	0	0	0	0	0	0	0	0	0
COG0406	Broad specificity phosphatase PhoE	G		0	0	0	1	0	1	0	1	1	1	1	1	1	1	1	1	1	0	0	0	1	0	0	0	1	1
COG3459	Cellobiose phosphorylase	G		0	0	1	0	0	1	0	0	0	0	1	0	0	0	1	0	0	0	0	0	1	0	0	0	0	0
COG5297	Cellulase/cellobiase CelA1	G		0	0	0	0	0	0	0	0	0	0	0	0	0	0	1	0	0	0	0	0	0	0	0	0	0	0
COG3469	Chitinase	G		0	0	0	1	0	0	0	0	0	0	0	0	0	0	0	0	0	0	0	1	0	0	0	0	0	0
COG3325	Chitinase, GH18 family	G		0	0	0	0	0	0	0	0	0	0	0	0	0	0	0	0	0	1	1	1	0	1	0	0	0	0
COG3979	Chitodextrinase	G		0	0	0	1	0	0	0	0	0	0	0	0	0	0	0	0	0	0	0	0	0	0	1	0	0	0
COG2301	Citrate lyase beta subunit	G		0	0	0	0	0	0	0	1	0	1	1	1	1	1	1	1	0	0	0	0	0	0	0	0	1	1
COG1064	D-arabinose 1-dehydrogenase, Zn-dependent alcohol dehydrogenase family	G		0	0	0	0	0	0	1	0	1	1	1	0	0	1	1	0	0	0	0	0	0	1	0	0	0	1
COG0676	D-hexose-6-phosphate mutarotase	G		0	0	0	0	0	0	0	0	0	0	0	0	0	0	1	0	0	0	0	0	0	0	0	0	0	0
COG3822	D-lyxose ketol-isomerase	G		0	0	0	0	0	0	0	0	0	0	0	0	0	0	0	0	0	0	0	0	0	0	0	0	0	1
COG1312	D-mannonate dehydratase	G		0	0	0	0	0	0	0	0	0	0	0	0	0	0	0	0	0	0	0	1	0	1	0	0	0	0
COG1869	D-ribose pyranose/furanose isomerase RbsD	G		0	0	0	0	0	0	0	0	0	0	0	0	0	0	1	0	0	0	0	0	0	0	0	0	0	0
COG0471	Di- and tricarboxylate transporter	G		0	1	1	0	0	1	1	1	1	1	1	1	0	1	1	1	1	1	1	1	0	0	1	0	1	1
COG2342	Endo alpha-1,4 polygalactosaminidase, GH114 family (was erroneously annotated as Cys-tRNA synthetase)	G		0	0	0	0	0	0	0	0	1	1	1	1	1	1	1	1	0	0	0	0	0	0	0	0	1	1
COG3405	Endo-1,4-beta-D-glucanase Y	G		0	0	0	0	0	0	0	0	0	0	0	0	0	0	1	0	0	0	0	0	0	0	0	0	0	0
COG3693	Endo-1,4-beta-xylanase, GH35 family	G		0	0	0	0	1	0	0	0	0	0	0	0	0	0	0	0	0	0	0	0	0	1	0	0	0	0
COG5309	Exo-beta-1,3-glucanase, GH17 family	G		0	0	0	0	0	0	0	0	0	0	0	0	0	0	1	0	0	0	0	0	0	0	0	0	0	0
COG3001	Fructosamine-3-kinase	G		0	0	0	0	0	0	0	1	0	1	0	0	0	1	1	0	0	0	0	0	0	0	0	0	0	1
COG1105	Fructose-1-phosphate kinase or kinase (PfkB)	G		0	0	0	0	0	0	0	0	0	0	0	0	0	0	1	0	1	0	0	0	0	1	1	1	0	0
COG1494	Fructose-1,6-bisphosphatase/sedoheptulose 1,7-bisphosphatase or related protein	G		0	1	0	0	0	0	0	1	1	1	1	1	0	1	1	1	0	0	0	0	0	0	0	0	1	1
COG3594	Fucose 4-O-acetylase or related acetyltransferase	G		0	0	0	0	0	0	0	0	0	0	0	0	0	0	1	0	0	0	0	0	0	0	0	0	0	0
COG0738	Fucose permease	G		0	0	0	0	0	0	0	0	0	0	0	0	0	0	0	0	0	0	0	0	0	0	0	0	0	1
COG0153	Galactokinase	G		0	0	0	0	0	0	0	0	0	0	0	0	0	0	0	0	1	0	0	0	0	0	0	0	0	0
COG2017	Galactose mutarotase or related enzyme	G		0	0	0	0	0	0	0	1	0	0	0	0	0	0	1	0	1	0	0	0	0	0	0	0	1	1
COG1085	Galactose-1-phosphate uridylyltransferase	G		0	0	0	0	0	0	0	0	0	0	0	0	0	0	0	0	1	0	0	0	0	0	0	0	0	0
COG0058	Glucan phosphorylase	G		0	0	0	0	0	0	0	0	1	0	0	0	0	0	1	1	0	0	0	0	0	0	0	0	1	0
COG3387	Glucoamylase (glucan-1,4-alpha-glucosidase), GH15 family	G		0	0	0	0	0	0	0	1	0	0	1	1	1	0	1	1	0	0	0	0	0	0	0	0	0	1
COG4993	Glucose dehydrogenase	G		0	1	0	1	0	0	0	0	1	0	0	0	0	1	0	0	0	0	0	0	0	0	0	0	0	1
COG2133	Glucose/arabinose dehydrogenase, beta-propeller fold	G		0	0	0	0	1	1	0	1	0	1	0	1	1	1	1	1	0	0	0	0	0	0	0	0	1	1
COG1904	Glucuronate isomerase	G		0	0	0	0	0	0	0	0	0	0	0	0	0	0	1	0	0	0	0	0	0	1	0	0	0	0
COG0580	Glycerol uptake facilitator and related aquaporins (Major Intrinsic Protein Family)	G		0	0	1	0	0	0	1	0	0	0	1	0	1	0	0	0	0	1	1	1	0	1	0	1	0	0
COG3408	Glycogen debranching enzyme (alpha-1,6-glucosidase)	G		0	0	0	0	0	0	0	0	0	0	0	0	0	0	0	0	0	0	0	0	0	0	0	0	0	1
COG0297	Glycogen synthase	G		0	1	0	0	0	0	0	0	1	0	0	0	0	0	1	0	1	1	0	0	0	0	0	0	1	0
COG0366	Glycosidase	G		0	0	1	0	0	0	0	0	0	0	0	1	0	0	1	0	0	0	0	0	0	0	0	0	0	1
COG1216	Glycosyltransferase, GT2 family	G		1	1	1	0	1	1	1	1	1	1	1	1	1	1	1	1	1	1	1	1	1	1	0	1	1	1
COG3622	Hydroxypyruvate isomerase	G		0	0	0	0	0	0	0	1	0	1	1	1	0	1	1	1	0	0	0	0	0	0	0	0	0	1
COG0579	L-2-hydroxyglutarate oxidase LhgO	G		0	0	0	1	0	0	1	1	1	1	1	1	1	1	1	1	0	0	0	0	0	0	0	0	1	1
COG2160	L-arabinose isomerase	G		0	0	0	0	0	0	0	0	0	0	0	0	0	0	1	0	0	0	0	0	0	0	0	0	0	0
COG2220	L-ascorbate metabolism protein UlaG, beta-lactamase superfamily	G		0	0	0	0	0	1	1	0	0	1	1	1	0	1	1	1	1	1	1	1	0	1	0	1	0	1
COG2407	L-fucose isomerase or related protein	G		0	0	0	0	0	0	0	0	0	0	0	0	0	0	1	0	1	0	0	0	0	0	0	0	1	0
COG4154	L-fucose mutarotase/ribose pyranase, RbsD/FucU family	G		0	0	0	0	0	0	0	0	0	0	0	0	0	0	1	0	1	0	0	0	0	0	0	0	0	0
COG3280	Maltooligosyltrehalose synthase	G		0	0	0	0	0	0	0	0	0	0	0	0	0	0	1	0	0	0	0	0	0	0	0	0	0	0
COG4580	Maltoporin (phage lambda and maltose receptor)	G		0	0	0	0	0	0	0	0	0	0	0	0	0	0	0	0	0	0	0	0	0	0	0	1	0	0
COG0246	Mannitol-1-phosphate/altronate dehydrogenases	G		0	0	0	0	0	0	0	0	0	0	0	0	0	0	1	0	1	1	1	1	0	1	0	0	0	1
COG1482	Mannose-6-phosphate isomerase, class I	G		0	0	1	0	0	0	0	0	0	0	0	0	0	0	1	0	0	1	1	1	0	1	1	1	0	0
COG0662	Mannose-6-phosphate isomerase, cupin superfamily	G		1	1	1	0	1	1	1	1	1	1	1	1	1	1	1	1	1	0	0	0	0	1	0	0	1	1
COG1803	Methylglyoxal synthase	G		0	0	0	0	0	0	0	0	0	0	0	0	0	1	1	0	0	0	0	0	0	0	0	0	1	1
COG3525	N-acetyl-beta-hexosaminidase	G		0	0	0	0	0	0	0	0	0	0	0	0	0	0	0	0	1	1	1	0	0	0	0	0	0	0
COG1820	N-acetylglucosamine-6-phosphate deacetylase	G		0	0	0	0	0	0	0	0	0	0	0	0	0	0	1	0	1	1	1	1	0	1	1	1	0	1
COG2120	N-acetylglucosaminyl deacetylase, LmbE family	G		0	0	0	0	0	0	1	1	0	0	0	1	0	0	1	0	0	0	0	0	0	0	0	0	1	0
COG2211	Na+/melibiose symporter or related transporter	G		0	1	0	0	1	0	0	0	1	1	0	1	1	1	1	1	1	0	0	0	0	1	0	0	1	1
COG1626	Neutral trehalase	G		0	0	0	0	0	0	1	0	0	0	0	0	0	0	0	0	0	0	0	0	0	0	0	0	0	1
COG3866	Pectate lyase	G		0	0	0	0	0	0	0	0	0	1	0	0	0	0	0	0	0	0	0	0	0	0	0	0	0	0
COG1472	Periplasmic beta-glucosidase and related glycosidases	G		1	1	1	1	1	1	0	1	1	1	1	1	0	1	1	1	1	1	1	1	0	1	1	1	1	1
COG1080	Phosphoenolpyruvate-protein kinase (PTS system EI component in bacteria)	G		0	0	0	0	0	0	0	1	1	0	0	1	1	1	1	1	1	1	1	1	0	1	1	1	1	1
COG0033	Phosphoglucomutase	G		0	0	0	0	0	0	0	0	0	0	0	0	0	0	0	0	1	1	1	1	0	1	1	1	0	0
COG0696	Phosphoglycerate mutase (BPG-independent, AlkP superfamily)	G		1	1	1	0	1	1	1	1	1	1	1	1	1	1	1	1	1	1	1	1	0	1	1	1	1	1
COG0279	Phosphoheptose isomerase	G		1	0	1	0	1	1	1	0	1	0	0	1	1	1	1	1	0	0	0	0	0	0	1	1	1	1
COG1109	Phosphomannomutase	G		1	1	1	1	1	1	1	0	1	1	1	1	1	1	1	1	1	1	1	1	1	1	0	1	1	1
COG1015	Phosphopentomutase	G		0	0	0	0	0	0	0	0	0	0	0	1	0	0	0	0	1	1	1	1	0	1	1	1	0	1
COG3954	Phosphoribulokinase	G		0	0	0	0	0	0	0	0	1	1	1	0	0	1	0	0	0	0	0	0	0	0	0	0	0	0
COG1447	Phosphotransferase system cellobiose-specific component IIA	G		0	0	0	0	0	0	0	0	0	0	0	0	0	0	0	0	0	0	0	0	0	1	1	0	0	0
COG1440	Phosphotransferase system cellobiose-specific component IIB	G		0	0	0	0	0	0	0	0	0	0	0	0	0	0	0	0	0	0	0	0	0	1	1	0	0	0
COG1455	Phosphotransferase system cellobiose-specific component IIC	G		0	0	0	0	0	0	0	0	0	0	0	0	0	0	0	0	0	0	0	0	0	1	1	0	0	0
COG2190	Phosphotransferase system IIA component	G		0	0	0	0	0	0	0	0	0	0	0	0	1	0	0	0	1	0	0	0	0	0	0	0	0	0
COG1263	Phosphotransferase system IIC components, glucose/maltose/N-acetylglucosamine-specific	G		0	0	0	0	0	0	0	0	0	0	0	0	0	0	0	0	1	1	1	1	1	1	1	1	1	0
COG1299	Phosphotransferase system, fructose-specific IIC component	G		0	1	0	0	0	0	0	0	0	0	0	0	0	0	0	0	1	1	1	1	0	1	1	1	0	0
COG3414	Phosphotransferase system, galactitol-specific IIB component	G		0	0	0	0	0	0	0	0	0	0	0	0	0	0	0	0	0	0	0	0	0	1	0	0	0	0
COG2213	Phosphotransferase system, mannitol-specific IIBC component	G		0	0	0	0	0	0	0	0	0	0	0	0	0	0	0	0	1	1	1	1	0	1	1	0	0	0
COG2893	Phosphotransferase system, mannose/fructose-specific component IIA	G		1	1	0	0	1	0	0	1	1	1	1	1	1	1	1	1	0	0	0	0	0	0	0	0	1	1
COG3444	Phosphotransferase system, mannose/fructose/N-acetylgalactosamine-specific component IIB	G		0	0	0	0	0	0	0	0	0	0	0	1	0	0	0	0	0	0	0	0	0	0	0	0	0	0
COG5434	Polygalacturonase	G		0	0	0	0	0	0	0	1	1	0	0	1	0	1	1	0	1	0	0	0	0	0	1	0	1	1
COG2814	Predicted arabinose efflux permease, MFS family	G		1	1	1	1	1	1	1	1	1	1	1	1	1	1	1	1	1	1	1	1	1	1	1	1	1	1
COG1543	Predicted glycosyl hydrolase, contains GH57 and DUF1957 domains	G		0	0	1	0	0	0	0	0	0	0	0	0	0	0	0	0	0	0	0	0	0	0	0	0	0	0
COG2152	Predicted glycosyl hydrolase, GH43/DUF377 family	G		0	0	1	0	0	0	0	0	1	0	0	0	0	0	1	0	0	0	0	0	0	0	0	0	0	0
COG3769	Predicted mannosyl-3-phosphoglycerate phosphatase, HAD superfamily	G		0	0	0	0	0	0	0	0	0	0	0	0	0	0	0	0	0	0	0	0	0	0	0	0	0	1
COG1523	Pullulanase/glycogen debranching enzyme	G		0	0	0	0	0	0	0	0	1	0	0	0	0	0	1	0	1	0	0	0	0	0	0	0	0	0
COG3537	Putative alpha-1,2-mannosidase	G		0	0	0	0	0	1	0	0	0	0	0	0	0	0	0	1	0	0	0	0	0	0	0	0	0	0
COG3010	Putative N-acetylmannosamine-6-phosphate epimerase	G		0	0	0	0	0	0	0	0	0	0	0	0	0	0	0	0	0	0	0	0	0	0	1	0	0	0
COG4225	Rhamnogalacturonyl hydrolase YesR	G		0	0	0	0	0	0	1	0	0	1	0	0	0	0	1	0	0	0	0	0	0	0	0	0	0	0
COG3709	Ribose 1,5-bisphosphokinase PhnN	G		0	0	0	0	0	0	0	0	0	0	0	1	0	1	1	0	0	0	0	0	0	0	0	0	0	1
COG1172	Ribose/xylose/arabinose/galactoside ABC-type transport system, permease component	G		0	0	0	0	0	0	0	0	0	1	1	0	0	1	1	0	0	0	0	0	0	0	0	0	0	1
COG1850	Ribulose 1,5-bisphosphate carboxylase, large subunit, or a RuBisCO-like protein	G		0	0	0	0	0	0	0	1	1	1	1	0	0	1	1	0	0	0	0	0	0	0	0	0	0	0
COG4451	Ribulose bisphosphate carboxylase small subunit	G		0	0	0	0	0	0	0	1	0	0	0	0	0	0	0	0	0	0	0	0	0	0	0	0	0	0
COG1069	Ribulose kinase	G		0	0	0	0	0	0	0	0	1	0	0	0	0	0	1	0	0	0	0	0	0	0	0	0	0	1
COG0235	Ribulose-5-phosphate 4-epimerase/Fuculose-1-phosphate aldolase	G		1	1	1	1	0	1	1	1	0	1	1	1	1	1	1	1	0	0	0	0	0	0	0	0	1	1
COG1621	Sucrose-6-phosphate hydrolase SacC, GH32 family	G		0	0	0	0	0	1	0	0	0	0	0	0	0	0	0	1	1	0	1	0	0	0	0	0	0	0
COG1082	Sugar phosphate isomerase/epimerase	G		0	0	0	0	0	1	0	0	1	1	1	1	1	1	1	1	0	0	0	0	0	0	1	0	0	1
COG2271	Sugar phosphate permease	G		1	1	1	1	1	1	1	1	1	1	1	1	1	1	1	1	1	1	1	1	1	0	1	1	0	1
COG3684	Tagatose-1,6-bisphosphate aldolase	G		0	0	0	0	0	0	0	0	0	0	0	0	0	0	1	0	0	0	0	0	0	0	0	0	0	0
COG3962	TPP-dependent trihydroxycyclohexane-1,2-dione (THcHDO) dehydratase, myo-inositol metabolism	G		0	0	0	0	0	0	0	0	0	0	0	0	0	0	1	0	0	0	0	0	0	0	0	0	0	0
COG0176	Transaldolase	G		1	1	1	1	1	1	1	0	1	1	1	1	0	0	1	1	1	0	0	0	1	0	0	0	1	1
COG3958	Transketolase, C-terminal subunit	G		0	0	0	0	0	0	0	0	0	1	1	0	0	0	1	0	0	0	0	0	0	0	0	0	0	0
COG3959	Transketolase, N-terminal subunit	G		0	0	0	0	0	0	0	0	0	1	1	0	0	0	1	0	0	0	0	0	0	0	0	0	0	0
COG1593	TRAP-type C4-dicarboxylate transport system, large permease component	G		0	0	0	0	0	0	0	1	0	1	1	1	1	1	1	0	1	0	0	0	0	0	0	0	1	1
COG1638	TRAP-type C4-dicarboxylate transport system, periplasmic component	G		0	0	0	0	0	0	1	1	0	1	1	1	1	0	1	0	1	0	0	0	0	0	0	0	1	1
COG3090	TRAP-type C4-dicarboxylate transport system, small permease component	G		0	0	0	0	0	0	0	1	0	1	1	1	1	0	1	0	1	0	0	0	0	0	0	0	1	1
COG1554	Trehalose and maltose hydrolase (possible phosphorylase)	G		0	0	0	0	0	0	0	0	0	0	0	0	0	0	1	0	0	0	0	0	0	0	0	0	0	0
COG1877	Trehalose-6-phosphatase	G		0	0	0	0	0	0	0	0	0	0	1	1	0	0	0	0	0	0	0	0	0	0	0	0	0	0
COG0380	Trehalose-6-phosphate synthase	G		0	0	0	0	0	0	0	0	0	0	0	1	0	0	1	0	0	0	0	0	0	0	0	0	0	0
COG1819	UDP:flavonoid glycosyltransferase YjiC, YdhE family	G		1	0	0	0	0	0	1	0	0	0	0	0	0	0	0	1	0	0	0	0	0	0	0	0	0	1
COG2861	Uncharacterized conserved protein YibQ, putative polysaccharide deacetylase 2 family	G		0	1	0	1	1	1	1	1	1	1	1	1	1	1	1	1	1	0	0	0	0	0	0	0	1	1
COG2115	Xylose isomerase	G		0	0	0	0	0	0	0	0	0	0	0	0	0	1	1	0	1	0	0	0	0	0	0	0	0	0
COG0477	MFS family permease	GEPR		1	1	1	1	1	1	1	0	0	1	1	1	0	0	0	0	0	0	0	1	1	1	0	1	1	1
COG0697	Permease of the drug/metabolite transporter (DMT) superfamily	GER		1	1	1	1	1	1	1	1	0	1	1	1	1	1	1	1	1	1	1	1	1	1	1	1	1	1
COG3961	TPP-dependent 2-oxoacid decarboxylase, includes indolepyruvate decarboxylase	GHR	Pyruvate oxidation	0	0	0	0	0	0	0	0	0	0	0	0	0	0	0	0	0	0	0	0	0	0	0	0	1	0
COG1682	ABC-type polysaccharide/polyol phosphate export permease	GM		0	0	1	0	0	0	1	0	0	0	0	0	0	0	0	1	1	0	0	0	0	0	0	0	0	1
COG1134	ABC-type polysaccharide/polyol phosphate transport system, ATPase component	GM		0	0	1	0	0	0	0	0	0	0	0	0	0	0	0	0	1	0	0	0	0	0	0	0	0	1
COG0794	D-arabinose 5-phosphate isomerase GutQ	GM		0	0	0	0	0	0	0	0	0	0	0	0	0	0	1	0	0	0	0	0	0	0	0	0	0	0
COG4409	Neuraminidase (sialidase)	GM		0	0	0	0	0	0	0	0	1	0	0	1	1	0	1	1	0	0	0	0	0	0	0	0	1	0
COG0726	Peptidoglycan/xylan/chitin deacetylase, PgdA/CDA1 family	GM		0	1	1	0	0	1	0	1	1	1	1	1	1	1	1	1	1	0	0	0	1	1	1	0	1	1
COG4692	Predicted neuraminidase (sialidase)	GM		0	0	0	0	0	0	0	0	0	0	0	1	0	0	0	0	0	0	0	0	0	0	0	0	0	0
COG0637	Beta-phosphoglucomutase or related phosphatase, HAD superfamily	GR		1	1	0	0	1	1	0	1	1	0	0	1	1	1	1	1	1	0	0	0	1	0	0	1	1	1
COG2610	H+/gluconate symporter or related permease	GR		0	0	0	0	0	0	0	0	0	0	0	0	0	0	0	0	0	1	1	1	0	0	0	0	0	0
COG1489	DNA-binding protein, stimulates sugar fermentation	GT		1	1	1	1	1	1	1	0	0	1	1	1	1	1	1	1	1	1	0	1	1	1	1	1	1	1
COG1762	Phosphotransferase system mannitol/fructose-specific IIA domain (Ntr-type)	GT		0	0	0	0	0	0	0	1	1	1	1	1	0	1	1	1	1	0	0	0	0	1	1	0	1	1
COG0156	7-keto-8-aminopelargonate synthetase or related enzyme	H	Biotin biosynthesis	1	1	0	1	1	1	1	1	1	1	1	1	0	1	1	1	1	0	0	0	1	0	1	0	1	1
COG0161	Adenosylmethionine-8-amino-7-oxononanoate aminotransferase	H	Biotin biosynthesis	0	0	0	0	0	1	1	1	1	1	1	1	1	1	1	1	1	0	0	0	1	0	1	0	1	1
COG0502	Biotin synthase or related enzyme	H	Biotin biosynthesis	0	0	0	0	0	1	1	1	1	0	1	0	0	0	0	0	1	0	0	0	1	0	1	0	1	0
COG0340	Biotin-(acetyl-CoA carboxylase) ligase	H	Biotin biosynthesis	1	1	1	1	1	1	1	1	1	1	1	1	1	1	1	1	1	1	1	1	1	1	0	1	1	1
COG0132	Dethiobiotin synthetase	H	Biotin biosynthesis	0	0	0	0	0	1	0	1	1	0	1	0	0	0	0	0	1	0	0	0	1	0	1	0	1	0
COG2087	Adenosyl cobinamide kinase/adenosyl cobinamide phosphate guanylyltransferase	H	Cobalamine/B12 biosynthesis	0	0	0	0	0	0	0	1	1	1	1	1	1	1	0	1	0	0	0	0	0	0	0	0	1	1
COG2109	ATP:corrinoid adenosyltransferase	H	Cobalamine/B12 biosynthesis	0	0	0	0	0	0	0	1	1	1	1	1	1	1	0	1	0	0	0	0	0	0	0	0	1	1
COG2073	Cobalamin biosynthesis protein CbiG	H	Cobalamine/B12 biosynthesis	0	0	0	0	0	0	0	0	0	1	1	0	0	0	0	0	0	0	0	0	0	0	0	0	0	0
COG1270	Cobalamin biosynthesis protein CobD/CbiB	H	Cobalamine/B12 biosynthesis	0	0	0	0	0	0	0	1	1	1	1	1	1	1	1	1	0	0	0	0	0	0	0	0	1	1
COG1429	Cobalamin biosynthesis protein CobN, Mg-chelatase	H	Cobalamine/B12 biosynthesis	0	0	0	0	0	1	1	1	1	1	1	1	1	1	0	1	0	0	0	0	0	0	1	0	1	1
COG1492	Cobyric acid synthase	H	Cobalamine/B12 biosynthesis	0	0	0	0	0	0	0	1	1	1	1	1	1	1	1	1	0	0	1	0	0	0	0	0	1	1
COG1797	Cobyrinic acid a,c-diamide synthase	H	Cobalamine/B12 biosynthesis	0	0	0	0	0	0	0	1	1	1	1	1	1	1	1	1	0	0	0	0	0	0	0	0	1	1
COG2038	NaMN:DMB phosphoribosyltransferase	H	Cobalamine/B12 biosynthesis	0	0	0	0	0	0	0	1	1	1	1	1	1	1	0	1	0	0	0	0	0	0	0	0	1	1
COG2243	Precorrin-2 methylase	H	Cobalamine/B12 biosynthesis	0	0	0	0	0	0	0	1	1	1	1	1	1	1	0	1	0	0	0	0	0	0	0	0	1	1
COG1010	Precorrin-3B methylase	H	Cobalamine/B12 biosynthesis	0	0	0	0	0	0	0	1	1	1	1	1	1	1	0	1	0	0	0	0	0	0	0	0	1	1
COG2875	Precorrin-4 methylase	H	Cobalamine/B12 biosynthesis	0	0	0	0	0	0	0	1	1	1	1	1	1	1	0	1	0	0	0	0	0	0	0	0	1	1
COG2241	Precorrin-6B methylase 1	H	Cobalamine/B12 biosynthesis	0	0	0	0	0	0	0	1	1	1	1	1	1	1	0	1	0	0	0	0	0	0	0	0	1	1
COG2242	Precorrin-6B methylase 2	H	Cobalamine/B12 biosynthesis	1	0	1	1	1	1	0	0	1	1	1	1	1	1	1	1	1	1	1	1	0	1	1	1	1	0
COG2099	Precorrin-6x reductase	H	Cobalamine/B12 biosynthesis	0	0	0	0	0	0	0	1	1	1	1	1	1	1	0	1	0	0	0	0	0	0	0	0	1	1
COG2138	Sirohydrochlorin ferrochelatase	H	Cobalamine/B12 biosynthesis	0	0	0	0	0	0	0	1	1	1	1	1	1	1	1	1	0	0	0	0	0	0	0	0	1	1
COG0007	Uroporphyrinogen-III methylase (siroheme synthase)	H	Cobalamine/B12 biosynthesis	0	0	0	0	0	0	0	1	1	1	1	1	1	1	1	1	1	0	0	0	0	0	0	0	1	1
COG0262	Dihydrofolate reductase	H	Folate biosynthesis	1	0	0	0	0	0	1	0	1	0	0	1	0	1	1	1	1	0	0	0	0	0	0	0	1	1
COG1539	Dihydroneopterin aldolase	H	Folate biosynthesis	1	0	0	0	0	1	0	1	1	1	1	1	1	1	1	1	0	0	0	0	0	0	0	0	1	1
COG0294	Dihydropteroate synthase	H	Folate biosynthesis	1	0	0	0	0	1	1	0	1	1	1	1	1	1	1	1	1	0	1	0	0	0	1	0	1	1
COG0285	Folylpolyglutamate synthase/Dihydropteroate synthase	H	Folate biosynthesis	1	0	0	0	0	1	0	0	1	1	1	1	0	1	1	1	1	1	1	1	0	1	1	1	1	1
COG0302	GTP cyclohydrolase I	H	Folate biosynthesis	0	0	0	0	0	1	1	0	1	1	1	1	1	1	1	1	1	0	0	0	0	0	0	0	1	1
COG0113	Delta-aminolevulinic acid dehydratase, porphobilinogen synthase	H	Heme biosynthesis	1	1	0	1	1	1	0	1	1	1	1	1	1	1	1	1	1	0	0	0	0	0	0	0	1	1
COG0001	Glutamate-1-semialdehyde aminotransferase	H	Heme biosynthesis	0	0	0	0	0	0	1	0	0	1	1	1	1	1	1	1	0	0	0	0	0	0	0	0	0	0
COG0373	Glutamyl-tRNA reductase	H	Heme biosynthesis	0	0	0	0	0	0	0	1	1	1	1	1	1	1	1	1	0	0	0	0	0	0	1	0	1	1
COG0181	Porphobilinogen deaminase	H	Heme biosynthesis	1	1	0	1	1	1	0	1	1	0	0	1	1	1	1	1	1	0	0	0	0	0	0	0	1	1
COG0276	Protoheme ferro-lyase (ferrochelatase)	H	Heme biosynthesis	1	1	0	1	0	1	1	1	1	1	1	1	1	1	1	1	1	0	0	0	0	0	0	0	1	1
COG1648	Siroheme synthase (precorrin-2 oxidase/ferrochelatase domain)	H	Heme biosynthesis	0	0	0	0	0	0	0	0	0	0	0	0	0	0	0	0	0	0	0	0	0	0	0	0	0	1
COG1587	Uroporphyrinogen-III synthase	H	Heme biosynthesis	1	1	0	1	1	1	1	1	1	0	0	1	1	1	1	1	1	0	0	0	0	0	0	0	1	1
COG0142	Geranylgeranyl pyrophosphate synthase	H	Isoprenoid biosynthesis	1	1	1	1	1	1	1	1	1	1	1	1	1	1	1	1	1	1	1	1	1	1	1	1	1	1
COG0320	Lipoate synthase	H	Lipoate biosynthesis	1	1	1	1	1	1	1	1	1	1	1	1	1	1	1	1	1	1	1	1	1	1	0	1	1	1
COG0321	Lipoate-protein ligase B	H	Lipoate biosynthesis	1	1	1	1	1	1	1	1	1	1	1	1	1	1	1	1	1	1	1	1	1	1	1	1	1	1
COG0447	1,4-Dihydroxy-2-naphthoyl-CoA synthase	H	Menaquinone biosynthesis	0	0	0	0	0	0	0	0	0	1	1	0	1	0	0	0	0	0	0	0	0	0	0	0	0	0
COG1812	Archaeal S-adenosylmethionine synthetase	H	Methionine biosynthesis	0	0	0	1	0	0	0	0	0	0	0	0	0	0	0	0	0	0	0	0	0	0	0	0	0	0
COG0192	S-adenosylmethionine synthetase	H	Methionine biosynthesis	0	1	0	0	0	1	0	1	1	1	1	1	1	1	1	1	1	1	1	1	0	1	1	1	1	1
COG0476	Molybdopterin or thiamine biosynthesis adenylyltransferase	H	Molybdopterin biosynthesis	0	1	0	0	0	0	0	1	1	1	1	1	1	1	1	1	1	0	0	0	0	1	1	0	1	1
COG1763	Molybdopterin-guanine dinucleotide biosynthesis protein	H	Molybdopterin biosynthesis	0	0	0	0	0	0	0	1	1	1	1	1	1	1	1	1	0	0	0	0	0	0	0	0	1	0
COG0746	Molybdopterin-guanine dinucleotide biosynthesis protein A	H	Molybdopterin biosynthesis	0	0	0	0	0	0	0	0	1	1	1	1	1	1	1	1	1	0	0	0	0	1	0	0	1	1
COG0029	Aspartate oxidase	H	NAD biosynthesis	0	0	0	0	0	0	0	0	1	1	1	1	0	1	0	0	0	0	1	1	0	0	0	0	1	1
COG0171	NH3-dependent NAD+ synthetase	H	NAD biosynthesis	0	0	1	0	0	0	0	1	1	1	1	1	1	1	1	1	1	1	1	1	0	1	1	1	1	1
COG1546	Nicotinamide mononucleotide (NMN) deamidase PncC	H	NAD biosynthesis	0	0	0	0	0	0	0	1	1	1	1	1	1	1	1	1	1	0	0	0	0	0	0	0	1	1
COG1056	Nicotinamide mononucleotide adenylyltransferase	H	NAD biosynthesis	0	0	0	0	0	0	0	0	0	0	0	0	0	0	1	0	0	0	0	0	0	0	0	0	0	0
COG3172	Nicotinamide riboside kinase	H	NAD biosynthesis	0	0	0	0	1	0	0	0	0	0	0	0	0	0	0	0	0	0	0	0	0	0	0	0	0	0
COG0157	Nicotinate-nucleotide pyrophosphorylase	H	NAD biosynthesis	0	0	0	0	0	0	1	1	1	1	1	0	1	1	1	0	0	0	0	0	0	0	0	0	1	1
COG1488	Nicotinic acid phosphoribosyltransferase	H	NAD biosynthesis	0	0	0	0	0	0	0	0	0	0	0	1	1	0	1	1	0	1	1	1	0	1	0	1	0	0
COG0379	Quinolinate synthase	H	NAD biosynthesis	0	0	0	0	0	0	0	1	1	1	1	0	1	1	1	0	0	0	0	0	0	0	0	0	1	1
COG0853	Aspartate 1-decarboxylase	H	Pantothenate/CoA biosynthesis	0	0	0	0	0	0	1	0	1	1	0	0	0	0	1	0	0	0	0	0	0	0	0	0	1	0
COG0237	Dephospho-CoA kinase	H	Pantothenate/CoA biosynthesis	1	1	0	0	0	1	0	1	1	1	1	1	1	1	1	1	1	1	1	1	0	1	0	1	1	1
COG0413	Ketopantoate hydroxymethyltransferase	H	Pantothenate/CoA biosynthesis	0	0	1	0	0	0	0	1	1	1	1	1	1	1	1	1	1	0	0	0	0	0	0	0	1	1
COG1893	Ketopantoate reductase	H	Pantothenate/CoA biosynthesis	0	0	0	0	0	0	0	1	0	0	1	1	0	0	1	1	0	0	0	0	0	0	0	0	0	1
COG0414	Panthothenate synthetase	H	Pantothenate/CoA biosynthesis	0	0	0	0	0	0	0	1	1	1	0	1	1	1	1	1	1	0	0	0	0	0	0	0	1	1
COG0669	Phosphopantetheine adenylyltransferase	H	Pantothenate/CoA biosynthesis	1	1	0	0	1	1	0	1	1	1	0	1	0	1	1	1	1	1	1	1	0	1	1	1	1	1
COG2236	Hypoxanthine phosphoribosyltransferase	H	Purine salvage	1	1	0	0	0	1	1	0	0	1	1	1	1	0	1	1	1	1	1	1	0	1	1	1	1	1
COG1995	4-hydroxy-L-threonine phosphate dehydrogenase PdxA	H	Pyridoxal phosphate biosynthesis	0	0	0	0	0	0	0	0	1	1	1	1	0	1	1	1	0	1	1	1	0	1	1	1	1	1
COG2240	Pyridoxal/pyridoxine/pyridoxamine kinase	H	Pyridoxal phosphate biosynthesis	0	0	0	0	0	0	0	0	0	0	0	1	1	0	1	1	0	0	0	0	0	0	0	0	1	0
COG0854	Pyridoxine 5'-phosphate synthase PdxJ	H	Pyridoxal phosphate biosynthesis	0	0	0	0	0	0	0	1	1	1	1	1	1	1	1	1	0	1	1	1	0	1	1	1	1	1
COG0259	Pyridoxine/pyridoxamine 5'-phosphate oxidase	H	Pyridoxal phosphate biosynthesis	0	0	1	0	0	1	1	1	1	1	1	1	1	1	1	1	0	1	1	1	0	1	1	1	1	1
COG0108	3,4-dihydroxy-2-butanone 4-phosphate synthase	H	Riboflavin/FAD biosynthesis	0	0	0	0	0	0	1	1	1	1	1	1	1	0	1	1	0	1	0	0	0	0	1	0	1	1
COG0054	6,7-dimethyl-8-ribityllumazine synthase (Riboflavin synthase beta chain)	H	Riboflavin/FAD biosynthesis	0	0	0	0	0	0	0	1	1	1	1	1	1	0	1	1	0	0	0	0	0	0	1	0	1	1
COG1339	Archaeal CTP-dependent riboflavin kinase	H	Riboflavin/FAD biosynthesis	0	0	0	0	0	0	0	0	0	1	0	0	0	0	0	0	0	0	0	0	0	0	0	0	0	0
COG0196	FAD synthase	H	Riboflavin/FAD biosynthesis	0	0	0	0	0	1	0	1	1	1	1	1	0	1	1	1	1	1	1	1	0	1	1	1	1	1
COG0807	GTP cyclohydrolase II	H	Riboflavin/FAD biosynthesis	0	0	0	0	0	0	0	1	1	0	0	1	1	1	1	1	0	0	0	0	0	0	0	0	1	1
COG1985	Pyrimidine reductase, riboflavin biosynthesis	H	Riboflavin/FAD biosynthesis	0	0	0	0	0	0	0	0	0	0	0	1	0	0	1	0	0	1	1	1	0	1	0	0	0	0
COG0307	Riboflavin synthase alpha chain	H	Riboflavin/FAD biosynthesis	0	0	0	0	0	0	0	1	1	1	1	1	1	0	1	1	0	0	0	0	0	1	1	0	1	1
COG2145	Hydroxyethylthiazole kinase, sugar kinase family	H	Thiamine biosynthesis	1	0	0	0	0	0	0	0	0	0	0	1	0	0	0	0	0	0	0	0	0	1	0	0	0	1
COG0351	Hydroxymethylpyrimidine/phosphomethylpyrimidine kinase	H	Thiamine biosynthesis	1	0	0	0	0	0	0	0	1	1	1	1	1	1	1	1	0	0	0	0	0	1	0	0	1	1
COG0611	Thiamine monophosphate kinase	H	Thiamine biosynthesis	1	0	0	0	0	0	0	1	1	1	1	1	1	0	1	1	0	1	1	1	1	1	1	1	1	1
COG0352	Thiamine monophosphate synthase	H	Thiamine biosynthesis	1	0	0	0	0	0	0	1	1	1	1	1	1	1	1	1	1	0	0	0	0	1	0	0	1	1
COG1564	Thiamine pyrophosphokinase	H	Thiamine biosynthesis	0	0	0	0	1	1	0	0	0	0	0	0	0	0	0	0	1	0	0	0	0	0	0	0	0	0
COG0720	6-pyruvoyl-tetrahydropterin synthase	H	tRNA modification	0	0	0	0	0	0	0	1	1	0	0	1	0	0	1	0	1	0	0	0	0	0	0	0	1	1
COG2227	2-polyprenyl-3-methyl-5-hydroxy-6-metoxy-1,4-benzoquinol methylase	H	Ubiquinone biosynthesis	1	1	1	1	1	1	1	1	1	1	1	1	1	1	1	1	1	1	0	1	1	1	1	1	1	1
COG0043	3-polyprenyl-4-hydroxybenzoate decarboxylase	H	Ubiquinone biosynthesis	0	0	0	0	0	0	0	0	1	1	1	1	1	1	1	1	1	1	0	1	0	1	1	1	1	1
COG0163	3-polyprenyl-4-hydroxybenzoate decarboxylase	H	Ubiquinone biosynthesis	0	0	0	0	0	0	0	0	1	1	1	1	1	1	1	1	1	1	1	1	0	1	1	1	1	1
COG0382	4-hydroxybenzoate polyprenyltransferase	H	Ubiquinone biosynthesis	1	1	1	1	1	1	0	1	1	1	1	1	1	1	1	1	1	1	0	1	1	1	1	1	1	1
COG1575	1,4-dihydroxy-2-naphthoate octaprenyltransferase	H		0	0	0	0	0	0	0	0	0	0	0	0	0	0	0	0	0	0	0	0	0	0	0	0	1	0
COG1060	2-iminoacetate synthase ThiH (tyrosine cleavage enzyme, thamine biosynthesis)	H		0	0	0	0	0	0	0	0	0	0	0	0	0	0	0	1	1	0	0	0	0	0	0	0	0	0
COG1920	2-phospho-L-lactate guanylyltransferase, coenzyme F420 biosynthesis enzyme, CobY/MobA/RfbA family	H		0	0	0	0	0	0	0	0	0	0	0	0	0	0	0	1	0	0	0	0	0	0	0	0	0	0
COG0212	5-formyltetrahydrofolate cyclo-ligase	H		1	1	1	0	0	1	0	1	1	1	1	1	1	1	1	1	1	1	1	1	0	1	1	1	1	1
COG0190	5,10-methylene-tetrahydrofolate dehydrogenase/Methenyl tetrahydrofolate cyclohydrolase	H		0	1	1	1	1	1	1	1	1	1	1	1	0	1	1	1	1	1	1	1	0	1	1	1	1	1
COG0801	7,8-dihydro-6-hydroxymethylpterin-pyrophosphokinase	H		0	0	0	0	0	1	1	1	1	1	1	1	1	1	1	1	1	0	0	0	0	0	0	0	1	1
COG3840	ABC-type thiamine transport system, ATPase component	H		0	0	0	0	0	0	0	0	0	0	0	0	0	0	0	0	1	0	0	0	0	0	0	0	0	0
COG4143	ABC-type thiamine transport system, periplasmic component	H		1	0	0	0	0	0	0	0	0	0	0	0	0	0	0	0	1	0	0	0	0	0	0	0	0	0
COG1865	Adenosylcobinamide amidohydrolase	H		0	0	0	0	0	0	0	0	0	0	0	0	0	0	0	0	0	0	0	0	0	0	0	0	1	0
COG1268	Biotin transporter BioY	H		1	1	1	1	0	0	0	0	0	1	0	1	1	1	1	1	0	0	0	0	0	0	0	1	0	1
COG2096	Cob(I)alamin adenosyltransferase	H		1	1	1	0	1	1	1	1	1	1	1	1	1	1	1	1	0	1	1	1	0	0	0	1	1	1
COG1903	Cobalamin biosynthesis protein CbiD	H		0	0	0	0	0	0	0	1	1	1	1	1	1	1	0	1	0	0	0	0	0	0	0	0	1	1
COG4547	Cobalamin biosynthesis protein CobT (nicotinate-mononucleotide:5, 6-dimethylbenzimidazole phosphorib...	H		0	1	0	0	0	0	0	1	1	1	1	1	0	1	1	1	1	0	0	0	0	0	0	0	1	1
COG0368	Cobalamin synthase	H		0	0	0	0	0	0	0	1	1	1	1	1	1	1	0	1	0	0	0	0	0	0	0	0	1	1
COG0408	Coproporphyrinogen III oxidase	H		1	1	0	1	1	1	1	1	0	0	1	1	1	0	1	1	0	0	0	0	0	0	0	0	0	1
COG0635	Coproporphyrinogen III oxidase or related Fe-S oxidoreductase	H		1	1	1	1	1	1	1	1	1	1	1	1	1	1	1	1	1	1	1	1	1	1	1	1	1	1
COG2068	CTP:molybdopterin cytidylyltransferase MocA	H		0	0	0	0	0	0	0	1	0	1	1	0	1	0	0	0	0	0	0	0	0	0	0	0	1	1
COG2941	Demethoxyubiquinone hydroxylase, CLK1/Coq7/Cat5 family	H		1	1	1	1	1	1	1	1	0	1	0	1	1	1	1	1	0	0	0	0	1	0	0	0	1	0
COG0619	Energy-coupling factor transporter transmembrane protein EcfT	H		0	0	0	0	0	0	0	0	0	0	0	0	0	0	1	0	0	0	0	0	0	0	0	0	1	1
COG1478	F420-0:Gamma-glutamyl ligase (F420 biosynthesis)	H		0	0	0	0	1	0	0	0	0	0	0	0	0	0	0	1	0	0	0	0	0	0	0	0	0	0
COG1011	FMN phosphatase YigB, HAD superfamily	H		1	0	1	0	0	0	0	1	0	1	1	1	1	1	1	1	0	0	0	0	0	0	0	0	1	1
COG2918	Gamma-glutamylcysteine synthetase	H		0	0	0	1	0	0	0	0	0	0	0	0	0	0	0	0	0	0	0	0	0	0	0	0	0	0
COG3572	Gamma-glutamylcysteine synthetase	H		1	0	1	0	0	0	0	1	1	1	1	1	0	1	1	1	1	1	0	1	0	1	1	1	1	1
COG0311	Glutamine amidotransferase PdxT (pyridoxal biosynthesis)	H		0	0	0	0	0	0	0	0	0	0	0	0	0	0	0	0	1	0	0	0	0	0	0	0	0	0
COG1612	Heme A synthase	H		1	1	0	0	0	1	1	1	1	1	1	1	1	1	1	1	0	0	0	0	0	0	0	0	1	1
COG2329	Heme-degrading monooxygenase HmoA and related ABM domain proteins	H		0	0	0	0	1	0	0	1	0	1	1	1	1	1	1	1	1	0	0	0	0	0	0	0	1	1
COG4256	Hemin uptake protein HemP	H		0	0	0	0	0	0	0	0	0	0	0	0	0	0	1	0	0	0	0	0	0	0	0	0	1	1
COG4058	Methyl coenzyme M reductase, alpha subunit	H		0	0	0	0	0	0	0	0	0	0	0	1	0	0	0	0	0	0	0	0	0	0	0	0	0	0
COG1239	Mg-chelatase subunit ChlI	H		0	0	0	0	0	0	0	0	0	1	0	0	0	0	0	0	0	0	0	0	0	0	0	0	0	0
COG0315	Molybdenum cofactor biosynthesis enzyme	H		0	0	0	0	0	0	0	0	1	1	1	1	1	1	1	1	1	0	0	0	0	1	0	0	1	1
COG2896	Molybdenum cofactor biosynthesis enzyme MoaA	H		0	0	0	0	1	0	0	1	1	1	1	1	1	1	1	1	1	0	0	0	0	1	0	0	1	1
COG0303	Molybdopterin biosynthesis enzyme	H		0	0	1	0	0	0	0	1	1	1	1	1	1	1	1	1	1	0	0	0	0	1	0	0	1	1
COG0521	Molybdopterin biosynthesis enzyme MoaB	H		0	0	0	0	0	0	0	1	1	1	0	1	1	1	1	1	0	0	0	0	0	1	0	0	1	1
COG1977	Molybdopterin converting factor, small subunit	H		0	0	0	0	0	0	0	1	1	1	1	1	1	1	1	1	0	0	0	0	0	1	0	0	1	1
COG0314	Molybdopterin synthase catalytic subunit	H		0	0	0	0	0	0	0	1	1	1	1	1	1	1	1	1	1	0	0	0	0	1	0	0	1	1
COG3201	Nicotinamide riboside transporter PnuC	H		0	0	0	0	0	0	0	0	0	0	0	0	0	0	0	0	1	1	1	1	0	1	1	1	0	0
COG1057	Nicotinic acid mononucleotide adenylyltransferase	H		0	1	0	0	0	0	1	1	1	0	1	1	1	1	1	1	1	1	1	1	0	1	0	1	1	1
COG4206	Outer membrane cobalamin receptor protein	H		1	1	1	0	1	1	1	0	1	0	0	0	0	1	1	1	0	1	1	1	0	1	0	1	1	0
COG2978	p-Aminobenzoyl-glutamate transporter AbgT	H		0	0	0	0	0	0	0	0	0	0	0	0	0	0	0	0	0	0	0	0	0	0	1	0	0	0
COG1521	Pantothenate kinase type III	H		1	0	0	0	0	0	0	1	1	1	1	1	1	1	1	1	1	1	1	1	0	1	0	1	1	1
COG1541	Phenylacetate-coenzyme A ligase PaaK, adenylate-forming domain family	H		0	0	1	0	0	0	0	1	1	1	1	1	0	1	1	1	0	0	0	0	0	0	0	0	1	1
COG2091	Phosphopantetheinyl transferase	H		0	0	0	0	0	1	1	0	0	0	0	0	0	0	1	0	1	0	0	0	0	0	0	0	1	0
COG0452	Phosphopantothenoylcysteine synthetase/decarboxylase	H		0	0	0	0	0	0	0	1	1	1	1	1	1	1	1	1	1	0	0	0	0	1	1	0	1	1
COG1809	Phosphosulfolactate synthase, CoM biosynthesis protein A	H		0	0	0	0	0	0	0	0	0	1	1	0	1	0	0	0	0	0	0	0	0	0	0	0	0	0
COG2082	Precorrin isomerase	H		0	0	0	0	0	0	0	1	1	1	1	1	1	1	0	1	0	0	0	0	0	0	0	0	1	1
COG1232	Protoporphyrinogen oxidase	H		0	0	0	0	0	0	1	0	1	1	1	1	1	1	1	1	1	0	0	0	0	0	0	0	1	1
COG2154	Pterin-4a-carbinolamine dehydratase	H		0	0	0	0	1	1	1	1	0	1	1	1	1	1	1	1	0	0	0	0	0	0	0	0	1	1
COG0214	Pyridoxal biosynthesis lyase PdxS	H		0	0	0	0	0	0	0	0	0	0	0	0	0	0	0	0	1	0	0	0	0	0	0	1	0	0
COG0117	Pyrimidine deaminase domain of riboflavin biosynthesis protein RibD	H		0	0	0	0	0	0	0	1	1	1	1	1	1	1	1	1	0	0	0	0	0	0	1	0	1	1
COG5424	Pyrroloquinoline quinone (PQQ) biosynthesis protein C	H		1	0	0	0	0	1	0	0	0	0	0	1	0	0	0	0	0	0	0	0	0	0	0	0	0	0
COG0499	S-adenosylhomocysteine hydrolase	H		0	1	0	0	0	0	1	1	1	1	1	1	1	1	1	1	0	0	0	0	0	0	0	0	1	1
COG1912	S-adenosylmethionine hydrolase (SAM-hydroxide adenosyltransferase)	H		0	0	0	0	0	1	0	0	0	1	0	1	0	0	1	0	0	0	0	1	0	1	1	1	1	1
COG4032	Sulfopyruvate decarboxylase, TPP-binding subunit (coenzyme M biosynthesis)	H		0	0	0	0	0	0	0	0	0	1	1	1	1	0	1	0	0	0	0	0	0	0	0	0	0	0
COG2022	Thiamin biosynthesis thiazole synthase ThiGH, ThiG subunit	H		0	0	0	0	0	0	0	1	1	1	1	0	1	1	1	1	0	0	0	0	0	0	0	0	1	1
COG0432	Thiamin phosphate synthase YjbQ, UPF0047 family	H		0	0	0	0	0	0	0	1	0	1	1	0	0	0	1	1	0	0	0	0	0	0	0	0	1	1
COG0819	Thiaminase	H		1	0	0	0	0	0	0	0	0	1	1	1	1	1	1	0	0	0	0	0	0	0	0	0	1	1
COG1477	Thiamine biosynthesis lipoprotein ApbE	H		0	0	0	0	1	0	0	0	0	1	0	1	0	0	1	1	0	0	0	0	0	0	0	0	1	0
COG0422	Thiamine biosynthesis protein ThiC	H		0	0	0	0	0	0	0	0	1	0	0	0	0	1	1	0	0	0	0	0	0	0	1	0	1	1
COG0510	Thiamine kinase and related kinases	H		0	0	0	0	0	0	0	0	1	0	0	1	0	1	0	1	0	1	1	1	1	1	1	1	0	0
COG5598	Trimethylamine:corrinoid methyltransferase	H		0	0	0	0	0	0	0	0	0	1	0	1	0	1	0	1	0	0	0	0	0	0	0	0	0	0
COG5590	Ubiquinone biosynthesis protein COQ9	H		1	1	0	1	1	0	0	0	0	1	1	1	1	1	1	1	0	0	0	0	0	0	0	0	1	1
COG2226	Ubiquinone/menaquinone biosynthesis C-methylase UbiE	H		1	1	1	1	1	1	1	1	1	1	1	1	1	1	1	1	1	1	1	1	1	1	1	1	1	1
COG0407	Uroporphyrinogen-III decarboxylase	H		1	1	0	1	0	1	1	1	1	1	1	1	1	1	1	1	1	0	0	0	0	0	0	0	1	1
COG0654	2-polyprenyl-6-methoxyphenol hydroxylase and related FAD-dependent oxidoreductases	HC	Ubiquinone biosynthesis	1	1	1	1	1	1	1	1	0	1	1	1	1	1	1	1	0	0	0	0	1	0	0	0	1	1
COG0543	NAD(P)H-flavin reductase	HC		0	0	0	0	0	0	0	0	1	1	0	0	1	0	1	1	0	0	0	0	0	0	0	0	1	1
COG1932	Phosphoserine aminotransferase	HE	Serine biosynthesis	1	1	1	1	0	1	1	1	1	1	1	1	0	1	1	1	0	1	0	1	0	1	0	1	1	1
COG0391	Archaeal 2-phospho-L-lactate transferase/Bacterial gluconeogenesis factor, CofD/UPF0052 family	HG		0	0	0	0	0	0	0	0	0	1	0	0	0	0	0	1	0	0	0	0	0	0	0	0	1	0
COG0511	Biotin carboxyl carrier protein	HI	Fatty acid biosynthesis	1	1	1	1	1	1	1	1	1	1	1	1	1	1	1	1	1	1	1	1	1	1	1	1	1	1
COG1154	Deoxyxylulose-5-phosphate synthase	HI	Pyridoxal phosphate biosynthesis	0	0	0	0	0	1	1	1	1	1	1	1	1	1	1	1	1	1	1	1	0	1	0	1	1	1
COG0109	Polyprenyltransferase (heme O synthase)	HI		1	1	0	0	1	1	0	1	1	1	1	1	0	1	1	1	0	1	1	1	0	0	0	1	1	1
COG0301	Adenylyl- and sulfurtransferase ThiI, participates in tRNA 4-thiouridine and thiamine biosynthesis	HJ		0	0	0	0	0	0	0	0	0	0	0	0	0	0	0	0	0	0	0	0	0	0	0	0	1	0
COG0189	Glutathione synthase/RimK-type ligase, ATP-grasp superfamily	HJ		1	1	1	0	0	1	0	1	1	1	1	1	1	1	1	1	1	1	1	1	0	1	1	1	1	1
COG1169	Isochorismate synthase EntC	HQ	Menaquinone biosynthesis	0	0	0	0	0	0	0	0	0	0	0	1	0	0	0	0	0	0	0	0	0	0	0	0	0	0
COG1402	Creatinine amidohydrolase/Fe(II)-dependent formamide hydrolase involved in riboflavin and F420 biosynthesis	HQ		0	0	0	0	0	0	0	1	0	0	1	1	1	0	1	0	0	0	0	0	0	0	0	0	0	0
COG2141	Flavin-dependent oxidoreductase, luciferase family (includes alkanesulfonate monooxygenase SsuD and methylene tetrahydromethanopterin reductase)	HR	Pyrimidine degradation	0	1	1	0	0	0	0	1	1	1	1	1	1	0	1	1	0	0	0	1	0	0	0	0	0	1
COG1335	Nicotinamidase-related amidase	HR	Pyrimidine degradation	0	0	0	0	0	0	0	0	0	1	1	1	1	1	1	1	0	1	1	1	0	1	1	1	1	1
COG0111	Phosphoglycerate dehydrogenase or related dehydrogenase	HR	Serine biosynthesis	0	0	0	0	0	0	0	1	1	1	1	1	1	1	1	1	0	0	0	0	0	0	0	0	1	1
COG0561	Hydroxymethylpyrimidine pyrophosphatase and other HAD family phosphatases	HR		0	0	0	0	0	1	0	1	0	0	0	1	1	0	1	1	1	1	1	1	0	1	1	1	1	0
COG0596	Pimeloyl-ACP methyl ester carboxylesterase	HR		0	0	1	0	1	1	1	1	0	1	1	1	1	0	1	1	0	0	0	1	1	0	0	1	1	1
COG0661	Predicted unusual protein kinase regulating ubiquinone biosynthesis, AarF/ABC1/UbiB family	HT		1	1	1	1	1	1	1	1	1	1	1	1	1	1	1	1	1	1	1	1	1	1	0	1	1	1
COG1250	3-hydroxyacyl-CoA dehydrogenase	I	Fatty acid biosynthesis	0	1	0	0	0	1	1	1	1	1	1	1	1	1	1	1	0	1	1	1	0	0	0	0	1	1
COG0764	3-hydroxymyristoyl/3-hydroxydecanoyl-(acyl carrier protein) dehydratase	I	Fatty acid biosynthesis	1	1	1	1	1	1	1	1	1	1	1	1	1	1	1	1	1	1	1	1	1	1	1	1	1	1
COG0332	3-oxoacyl-[acyl-carrier-protein] synthase III	I	Fatty acid biosynthesis	1	1	1	1	1	1	1	1	1	1	1	1	0	1	1	1	1	1	1	1	0	1	0	1	1	1
COG0183	Acetyl-CoA acetyltransferase	I	Fatty acid biosynthesis	1	1	1	1	1	1	1	1	1	1	1	1	1	1	1	1	0	0	0	0	0	1	0	1	1	1
COG0825	Acetyl-CoA carboxylase alpha subunit	I	Fatty acid biosynthesis	1	1	1	1	1	1	1	0	1	0	0	1	0	1	1	1	1	1	1	1	1	1	1	1	1	1
COG0777	Acetyl-CoA carboxylase beta subunit	I	Fatty acid biosynthesis	1	1	1	1	0	1	1	0	1	0	0	1	0	1	1	1	0	1	1	1	1	1	0	1	1	1
COG1960	Acyl-CoA dehydrogenase related to the alkylation response protein AidB	I	Fatty acid biosynthesis	1	1	1	0	1	1	1	1	1	1	1	1	1	1	1	1	0	1	0	0	0	0	0	0	1	1
COG0439	Biotin carboxylase	I	Fatty acid biosynthesis	1	1	1	1	1	1	1	1	1	0	1	1	1	1	1	1	1	1	1	1	1	1	1	1	1	1
COG1024	Enoyl-CoA hydratase/carnithine racemase	I	Fatty acid biosynthesis	1	1	0	0	1	1	1	1	1	1	1	1	1	1	1	1	0	0	0	0	0	0	0	0	1	1
COG0331	Malonyl CoA-acyl carrier protein transacylase	I	Fatty acid biosynthesis	1	1	1	0	1	1	1	1	1	1	1	1	0	1	1	1	1	1	1	1	1	1	0	1	1	1
COG0743	1-deoxy-D-xylulose 5-phosphate reductoisomerase	I	Isoprenoid biosynthesis	0	0	0	0	0	1	1	1	1	1	1	1	1	1	1	1	1	1	1	1	0	1	0	1	1	1
COG1211	2-C-methyl-D-erythritol 4-phosphate cytidylyltransferase	I	Isoprenoid biosynthesis	0	0	0	0	0	0	0	0	0	0	0	0	0	0	0	0	1	0	0	0	0	0	0	1	0	0
COG0245	2C-methyl-D-erythritol 2,4-cyclodiphosphate synthase	I	Isoprenoid biosynthesis	0	0	0	0	0	1	1	1	1	1	1	1	1	0	1	1	1	1	1	1	0	1	0	1	1	1
COG3425	3-hydroxy-3-methylglutaryl CoA synthase	I	Isoprenoid biosynthesis	0	0	0	0	0	0	0	0	0	1	0	0	0	1	1	0	0	0	0	0	0	0	0	0	0	0
COG1947	4-diphosphocytidyl-2C-methyl-D-erythritol kinase	I	Isoprenoid biosynthesis	0	0	0	0	0	1	1	1	1	1	0	1	1	1	1	1	1	1	1	1	0	1	1	1	1	1
COG0821	4-hydroxy-3-methylbut-2-en-1-yl diphosphate synthase IspG/GcpE	I	Isoprenoid biosynthesis	0	0	0	0	0	1	1	1	1	1	0	1	1	1	1	1	1	1	0	1	0	1	1	1	1	1
COG0761	4-Hydroxy-3-methylbut-2-enyl diphosphate reductase IspH	I	Isoprenoid biosynthesis	0	0	0	0	0	1	1	0	1	1	0	1	1	1	1	1	1	1	1	1	0	1	0	1	1	1
COG1257	Hydroxymethylglutaryl-CoA reductase	I	Isoprenoid biosynthesis	0	0	0	0	0	0	0	0	0	0	0	0	0	0	0	0	0	0	0	0	0	0	0	0	1	0
COG1443	Isopentenyldiphosphate isomerase	I	Isoprenoid biosynthesis	1	1	0	0	0	0	0	0	0	0	0	0	0	0	0	0	1	0	0	0	0	0	0	0	0	0
COG3407	Mevalonate pyrophosphate decarboxylase	I	Isoprenoid biosynthesis	0	0	0	0	0	0	0	0	0	0	0	0	0	0	0	0	0	0	0	0	1	0	0	0	0	1
COG0824	Acyl-CoA thioesterase FadM	I	Menaquinone biosynthesis	1	1	0	1	1	1	1	1	1	1	1	1	1	1	1	1	1	1	1	1	0	1	0	1	1	1
COG0204	1-acyl-sn-glycerol-3-phosphate acyltransferase	I	Phospholipid biosynthesis	1	1	1	1	1	1	1	1	1	1	1	1	1	1	1	1	1	1	1	1	1	1	1	1	1	1
COG0575	CDP-diglyceride synthetase	I	Phospholipid biosynthesis	1	1	1	1	1	0	1	1	1	1	1	1	1	1	1	1	1	0	0	0	1	1	0	1	1	1
COG2937	Glycerol-3-phosphate O-acyltransferase	I	Phospholipid biosynthesis	0	0	0	0	0	0	0	0	0	0	0	0	0	0	0	0	0	0	0	0	0	0	0	0	1	0
COG0671	Membrane-associated phospholipid phosphatase	I	Phospholipid biosynthesis	1	1	0	1	0	1	1	0	0	1	0	0	0	0	0	0	0	0	0	0	0	1	1	1	0	0
COG1267	Phosphatidylglycerophosphatase A	I	Phospholipid biosynthesis	0	0	1	0	0	1	1	1	1	1	1	1	1	1	1	1	1	1	1	1	0	1	0	1	1	1
COG0558	Phosphatidylglycerophosphate synthase	I	Phospholipid biosynthesis	1	1	1	1	1	1	1	1	1	1	1	1	1	1	1	1	1	1	1	1	1	1	1	1	1	1
COG0688	Phosphatidylserine decarboxylase	I	Phospholipid biosynthesis	1	1	1	1	1	1	1	1	1	1	1	1	0	1	1	1	1	1	0	1	1	1	1	1	1	1
COG2084	3-hydroxyisobutyrate dehydrogenase or related beta-hydroxyacid dehydrogenase	I		0	1	0	0	0	1	1	1	1	1	1	1	1	1	1	1	1	0	0	0	0	0	0	0	1	1
COG4247	3-phytase (myo-inositol-hexaphosphate 3-phosphohydrolase)	I		0	0	0	0	0	0	0	0	0	0	0	0	0	0	0	0	0	0	0	0	0	0	0	1	0	0
COG1133	ABC-type long-chain fatty acid transport system, fused permease and ATPase components	I		0	0	0	0	0	0	0	0	0	0	0	1	0	0	0	0	0	0	0	0	0	0	0	0	0	0
COG2854	ABC-type transporter Mla maintaining outer membrane lipid asymmetry, periplasmic MlaC component	I		1	1	1	1	0	1	1	0	1	1	1	1	1	1	1	1	1	1	1	1	1	1	0	1	1	1
COG0657	Acetyl esterase/lipase	I		1	0	1	0	0	1	1	1	0	1	1	1	0	0	1	1	1	0	0	0	0	0	0	0	1	1
COG4799	Acetyl-CoA carboxylase, carboxyltransferase component	I		0	1	0	0	0	1	1	1	1	1	1	1	1	1	1	1	0	0	0	0	0	0	0	0	1	1
COG4770	Acetyl/propionyl-CoA carboxylase, alpha subunit	I		0	1	0	0	0	1	1	1	1	1	1	1	1	1	1	1	0	0	0	0	0	0	0	0	1	1
COG1924	Activator of 2-hydroxyglutaryl-CoA dehydratase (HSP70-class ATPase domain)	I		0	0	0	0	0	0	0	0	0	1	1	0	0	0	0	0	0	0	0	0	0	0	0	0	0	0
COG4670	Acyl CoA:acetate/3-ketoacid CoA transferase	I		0	0	0	0	0	0	0	0	0	0	0	0	0	0	1	0	0	0	0	0	0	1	0	1	0	0
COG1788	Acyl CoA:acetate/3-ketoacid CoA transferase, alpha subunit	I		0	0	0	0	0	0	0	1	0	1	1	1	0	0	1	0	0	0	0	0	0	0	0	0	1	1
COG2057	Acyl CoA:acetate/3-ketoacid CoA transferase, beta subunit	I		0	0	0	0	0	0	0	1	0	1	1	1	0	0	1	0	0	0	0	0	0	0	0	0	1	1
COG2030	Acyl dehydratase	I		0	0	0	0	0	0	0	1	0	1	1	1	1	1	1	1	0	0	0	0	0	0	0	0	1	1
COG3884	Acyl-ACP thioesterase	I		0	0	0	0	0	0	0	0	0	0	0	0	0	0	0	0	0	0	0	0	0	0	0	0	1	1
COG1607	Acyl-CoA hydrolase	I		0	1	0	0	0	1	1	1	0	1	1	1	0	0	1	0	0	0	0	0	0	1	0	0	1	1
COG1946	Acyl-CoA thioesterase	I		0	0	0	0	0	0	0	0	0	0	0	0	0	0	0	0	0	0	0	0	0	0	0	0	1	0
COG0365	Acyl-coenzyme A synthetase/AMP-(fatty) acid ligase	I		1	1	0	0	1	1	1	1	1	1	1	1	1	1	1	1	0	1	1	1	0	0	0	0	1	1
COG2272	Carboxylesterase type B	I		0	0	0	0	0	0	0	0	0	0	1	0	0	0	0	0	0	0	0	0	0	0	0	0	0	0
COG1213	Choline kinase	I		0	0	0	0	0	0	0	0	1	1	0	1	1	1	1	1	0	0	0	0	0	0	1	0	0	0
COG1804	Crotonobetainyl-CoA:carnitine CoA-transferase CaiB and related acyl-CoA transferases	I		0	1	1	0	0	0	0	1	1	1	1	1	1	1	1	1	0	0	0	0	0	0	0	0	1	1
COG2230	Cyclopropane fatty-acyl-phospholipid synthase and related methyltransferases	I		0	0	0	0	0	0	1	0	0	1	1	1	1	1	1	1	0	0	0	0	0	0	0	0	1	1
COG0818	Diacylglycerol kinase	I		0	0	0	0	0	0	0	0	0	0	0	0	0	1	0	0	1	0	0	0	0	0	0	0	0	0
COG0623	Enoyl-[acyl-carrier-protein] reductase (NADH)	I		1	1	1	1	1	1	1	1	1	1	1	1	1	1	1	1	1	1	1	1	1	1	1	1	1	1
COG3239	Fatty acid desaturase	I		0	0	0	0	0	0	0	1	0	0	0	0	0	1	0	1	0	0	0	0	0	0	0	0	1	0
COG1307	Fatty acid-binding protein DegV (function unknown)	I		0	0	0	0	0	0	0	0	1	0	0	0	0	0	0	0	0	0	0	0	0	0	0	0	0	0
COG0416	Fatty acid/phospholipid biosynthesis enzyme	I		1	1	1	1	1	1	0	1	1	1	1	1	0	0	1	1	1	1	1	1	1	1	0	1	1	1
COG1398	Fatty-acid desaturase	I		0	0	0	0	0	0	1	0	0	0	0	0	0	0	1	0	0	0	0	0	0	0	0	0	0	0
COG0584	Glycerophosphoryl diester phosphodiesterase	I		1	1	0	0	1	1	1	1	1	0	0	1	1	1	1	1	0	0	0	0	1	0	1	0	1	1
COG3777	Hydroxyacyl-ACP dehydratase HTD2, hotdog domain	I		0	0	0	0	0	0	0	1	0	1	1	0	1	0	0	0	0	0	0	0	0	0	0	0	0	0
COG1608	Isopentenyl phosphate kinase	I		0	0	0	0	0	1	0	0	0	0	0	0	0	0	0	0	0	0	0	0	0	0	0	0	0	0
COG1560	Lauroyl/myristoyl acyltransferase	I		1	1	0	0	0	1	1	1	1	1	1	1	0	1	1	1	1	1	1	1	1	1	1	1	1	1
COG2930	Lipid-binding SYLF domain	I		0	0	0	0	0	0	0	1	1	1	1	1	1	1	1	1	0	0	0	0	0	0	0	0	1	0
COG1022	Long-chain acyl-CoA synthetase (AMP-forming)	I		0	0	0	0	0	0	0	1	1	1	1	1	1	1	1	1	0	0	0	0	0	0	0	0	1	1
COG2067	Long-chain fatty acid transport protein	I		1	0	0	0	1	1	1	1	0	0	0	0	0	1	1	0	0	0	0	0	0	0	0	0	1	1
COG2267	Lysophospholipase, alpha-beta hydrolase superfamily	I		1	1	1	1	1	1	1	1	1	1	1	1	1	1	1	1	1	0	0	0	0	1	1	0	1	1
COG2185	Methylmalonyl-CoA mutase, C-terminal domain/subunit (cobalamin-binding)	I		0	0	0	0	0	0	0	1	0	1	1	1	0	0	0	1	0	0	0	0	0	0	0	0	0	0
COG1884	Methylmalonyl-CoA mutase, N-terminal domain/subunit	I		0	1	0	0	1	1	1	1	0	1	1	1	1	1	1	1	0	0	0	0	0	0	0	0	1	1
COG1260	Myo-inositol-1-phosphate synthase	I		0	0	0	1	0	0	0	0	0	1	0	0	0	0	0	0	0	0	0	0	0	0	0	0	1	1
COG0446	NADPH-dependent 2,4-dienoyl-CoA reductase, sulfur reductase, or a related oxidoreductase	I		0	0	1	0	0	0	0	1	0	1	1	1	1	1	1	1	0	1	1	1	0	1	1	1	1	1
COG1183	Phosphatidylserine synthase	I		1	1	1	1	0	1	0	1	1	1	1	1	0	1	1	1	1	1	0	1	1	1	1	1	1	1
COG1502	Phosphatidylserine/phosphatidylglycerophosphate/cardiolipin synthase or related enzyme	I		1	1	1	0	1	1	1	0	0	0	0	0	0	0	0	1	0	0	0	0	0	0	0	0	0	0
COG0344	Phospholipid biosynthesis protein PlsY, probable glycerol-3-phosphate acyltransferase	I		1	1	1	1	1	1	1	1	1	1	1	1	0	1	1	1	1	1	1	1	1	1	1	1	1	1
COG3963	Phospholipid N-methyltransferase	I		1	1	1	1	0	0	0	0	0	0	0	0	0	0	1	0	0	0	0	0	1	0	1	0	0	1
COG0736	Phosphopantetheinyl transferase (holo-ACP synthase)	I		1	1	1	1	1	1	1	1	1	1	1	1	1	1	1	1	0	1	1	1	1	1	1	1	1	1
COG3475	Phosphorylcholine metabolism protein LicD	I		0	0	0	1	0	1	0	0	1	1	1	0	0	1	0	0	0	1	1	1	0	0	0	0	0	0
COG1562	Phytoene/squalene synthetase	I		0	0	0	0	0	0	0	0	1	1	1	1	1	1	1	1	1	1	1	1	0	1	1	1	1	1
COG4553	Poly-beta-hydroxyalkanoate depolymerase	I		1	1	0	0	0	1	1	0	0	0	0	1	0	0	0	1	0	0	0	0	0	0	0	0	1	1
COG3243	Poly(3-hydroxyalkanoate) synthetase	I		1	1	1	1	1	1	0	1	0	1	1	1	1	1	0	1	0	0	0	0	0	0	0	0	1	1
COG4706	Predicted 3-hydroxylacyl-ACP dehydratase, HotDog domain	I		0	0	0	0	0	1	1	0	0	0	0	0	0	0	1	0	0	0	0	0	0	0	0	0	1	0
COG3882	Predicted enzyme involved in methoxymalonyl-ACP biosynthesis	I		0	0	0	0	0	0	0	0	0	0	0	0	0	0	1	0	1	0	0	0	0	0	0	0	0	0
COG3675	Predicted lipase	I		1	1	0	1	1	1	1	0	1	0	0	0	0	0	1	0	0	0	0	0	0	0	0	0	1	0
COG3154	Predicted lipid carrier protein YhbT, SCP2 domain	I		0	0	0	0	0	0	0	1	1	1	1	0	0	1	1	1	1	1	1	1	0	1	1	1	1	0
COG4395	Predicted lipid-binding transport protein, Tim44 family	I		1	1	1	1	1	1	1	1	1	1	1	1	1	1	1	1	1	1	1	1	0	1	1	1	1	1
COG2246	Putative flippase GtrA (transmembrane translocase of bactoprenol-linked glucose)	I		0	0	0	0	0	0	0	0	0	0	0	1	0	0	0	0	1	1	1	0	0	1	1	1	0	0
COG3255	Putative sterol carrier protein	I		0	0	0	0	0	0	0	0	0	0	0	0	0	0	0	0	0	0	0	0	0	0	0	0	0	1
COG1657	Squalene cyclase	I		0	0	0	0	0	0	0	0	1	1	0	1	1	1	1	0	0	0	0	0	0	0	0	0	0	0
COG3000	Sterol desaturase/sphingolipid hydroxylase, fatty acid hydroxylase superfamily	I		0	0	0	0	0	0	0	0	0	1	1	0	1	1	1	1	0	0	0	0	0	0	0	0	1	1
COG1075	Triacylglycerol esterase/lipase EstA, alpha/beta hydrolase fold	I		0	0	1	0	0	0	0	0	1	0	0	1	0	0	1	0	0	0	0	0	0	0	0	1	0	1
COG1968	Undecaprenyl pyrophosphate phosphatase UppP	I		1	1	1	1	1	1	1	0	1	1	1	1	1	1	1	1	1	1	1	1	1	0	0	0	1	1
COG0020	Undecaprenyl pyrophosphate synthase	I		1	1	1	1	1	1	1	1	1	1	1	1	1	1	1	1	1	1	1	1	1	1	0	1	1	1
COG0304	3-oxoacyl-(acyl-carrier-protein) synthase	IQ	Fatty acid biosynthesis	1	1	1	1	1	1	1	1	1	1	1	1	1	1	1	1	1	1	1	1	1	1	0	1	1	1
COG0236	Acyl carrier protein	IQ	Fatty acid biosynthesis	1	1	1	1	1	1	1	1	1	1	1	1	0	1	1	1	1	1	1	1	1	1	1	1	1	1
COG0318	Acyl-CoA synthetase (AMP-forming)/AMP-acid ligase II	IQ		1	1	0	0	1	1	1	1	1	1	1	1	1	1	1	1	0	0	0	0	0	0	0	0	1	1
COG1028	NAD(P)-dependent dehydrogenase, short-chain alcohol dehydrogenase family	IQR	Fatty acid biosynthesis	1	1	1	1	1	1	1	1	1	1	1	1	1	1	1	1	1	1	1	1	1	1	1	1	1	1
COG2303	Choline dehydrogenase or related flavoprotein	IR	Non-phosphorylated Entner-Doudoroff pathway	0	0	0	0	0	0	0	1	0	1	1	1	1	1	0	1	0	0	0	0	0	0	1	1	1	1
COG1597	Diacylglycerol kinase family enzyme	IR		0	0	0	0	0	0	0	0	0	1	0	1	0	0	1	0	0	0	0	0	0	0	0	0	1	1
COG0030	16S rRNA A1518 and A1519 N6-dimethyltransferase RsmA/KsgA/DIM1 (may also have DNA glycosylase/AP lyase activity)	J	16S rRNA modification	1	1	1	0	0	1	1	0	1	1	1	1	0	1	1	1	1	1	1	1	1	1	0	1	1	1
COG0313	16S rRNA C1402 (ribose-2'-O) methylase RsmI	J	16S rRNA modification	1	1	0	1	0	1	1	1	1	1	1	1	1	1	0	1	1	1	1	1	0	1	1	1	1	1
COG0275	16S rRNA C1402 N4-methylase RsmH	J	16S rRNA modification	1	1	1	1	1	1	1	1	1	1	1	1	0	1	1	1	1	1	1	1	1	1	1	1	1	1
COG0144	16S rRNA C967 or C1407 C5-methylase, RsmB/RsmF family	J	16S rRNA modification	1	1	1	0	0	1	1	1	1	1	1	1	1	1	1	1	1	0	0	0	0	0	1	0	1	1
COG2813	16S rRNA G1207 methylase RsmC	J	16S rRNA modification	0	0	0	0	0	1	0	1	0	1	0	1	1	1	0	1	0	0	0	0	0	0	0	0	1	0
COG0357	16S rRNA G527 N7-methylase RsmG (former glucose-inhibited division protein B)	J	16S rRNA modification	1	1	1	1	0	1	1	0	1	1	1	1	1	1	1	1	1	1	1	1	0	1	1	1	1	1
COG0742	16S rRNA G966 N2-methylase RsmD	J	16S rRNA modification	0	1	1	1	1	1	1	1	1	1	1	1	0	1	1	1	1	1	1	1	0	1	0	1	1	1
COG1385	16S rRNA U1498 N3-methylase RsmE	J	16S rRNA modification	1	1	1	0	1	1	0	1	1	1	1	1	0	1	1	1	1	1	0	1	1	1	1	1	1	1
COG0806	Ribosomal 30S subunit maturation factor RimM, required for 16S rRNA processing	J	16S rRNA modification	1	1	1	1	1	1	1	0	1	1	1	1	1	1	1	1	1	1	1	1	1	1	1	1	1	1
COG0319	ssRNA-specific RNase YbeY, 16S rRNA maturation enzyme	J	16S rRNA modification	1	1	1	1	1	1	0	1	1	1	1	1	1	1	1	1	1	1	1	1	1	1	1	1	1	1
COG3129	23S rRNA A1618 N6-methylase RlmF	J	23S rRNA modification	0	0	0	0	0	0	0	0	0	0	0	0	0	0	0	0	0	0	0	0	0	0	0	0	1	0
COG2961	23S rRNA A2030 N6-methylase RlmJ	J	23S rRNA modification	1	0	0	0	1	0	0	0	0	0	0	1	0	0	1	0	0	0	0	0	0	0	0	1	1	1
COG2933	23S rRNA C2498 (ribose-2'-O)-methylase RlmM	J	23S rRNA modification	0	0	0	0	0	0	0	0	0	0	0	0	0	0	0	0	0	0	0	0	0	0	0	0	0	1
COG1092	23S rRNA G2069 N7-methylase RlmK or C1962 C5-methylase RlmI	J	23S rRNA modification	0	0	0	0	0	0	0	0	1	0	0	1	1	0	1	0	0	0	0	0	0	0	0	1	0	0
COG0116	23S rRNA G2445 N2-methylase RlmL	J	23S rRNA modification	0	0	0	0	0	0	0	0	0	0	0	0	0	0	0	0	0	0	0	0	0	0	0	0	1	0
COG1576	23S rRNA pseudoU1915 N3-methylase RlmH	J	23S rRNA modification	0	1	1	0	1	1	1	1	1	0	1	1	1	1	1	1	1	1	1	1	1	1	0	0	1	1
COG0293	23S rRNA U2552 (ribose-2'-O)-methylase RlmE/FtsJ	J	23S rRNA modification	1	1	1	1	1	1	1	1	1	1	1	1	0	1	1	1	1	1	1	1	1	1	1	1	1	1
COG3481	3'-5' exoribonuclease YhaM, can participate in 23S rRNA maturation, HD superfamily	J	23S rRNA modification	0	0	0	0	0	0	0	0	0	1	0	0	0	0	0	0	0	0	0	0	0	0	0	0	0	0
COG0820	Adenine C2-methylase RlmN of 23S rRNA A2503 and tRNA A37	J	23S rRNA modification	0	0	1	0	0	1	1	1	1	1	0	1	1	1	1	1	1	1	1	1	0	1	1	0	1	1
COG0013	Alanyl-tRNA synthetase	J	Aminoacyl-tRNA synthetases	1	1	1	1	1	1	1	1	1	1	0	1	1	1	1	1	1	1	1	1	0	1	1	1	1	1
COG0018	Arginyl-tRNA synthetase	J	Aminoacyl-tRNA synthetases	1	1	1	1	1	1	1	0	1	1	1	1	0	1	1	1	1	1	1	1	1	1	1	1	1	1
COG0154	Asp-tRNAAsn/Glu-tRNAGln amidotransferase A subunit or related amidase	J	Aminoacyl-tRNA synthetases	1	1	1	1	1	1	1	1	1	1	1	1	1	1	1	1	1	1	1	1	1	1	0	1	1	1
COG0064	Asp-tRNAAsn/Glu-tRNAGln amidotransferase B subunit	J	Aminoacyl-tRNA synthetases	1	1	1	1	1	1	1	1	1	1	1	1	1	1	1	1	1	1	1	1	1	1	0	1	1	1
COG0721	Asp-tRNAAsn/Glu-tRNAGln amidotransferase C subunit	J	Aminoacyl-tRNA synthetases	1	1	1	1	1	1	1	1	1	1	1	1	1	1	1	1	1	1	1	1	1	1	0	1	1	1
COG0173	Aspartyl-tRNA synthetase	J	Aminoacyl-tRNA synthetases	1	1	1	1	1	1	1	1	1	1	0	1	0	1	1	1	1	1	1	1	1	1	0	1	1	1
COG0017	Aspartyl/asparaginyl-tRNA synthetase	J	Aminoacyl-tRNA synthetases	0	0	0	0	0	0	0	0	0	0	0	0	0	0	0	0	1	1	1	1	0	0	1	0	0	0
COG0215	Cysteinyl-tRNA synthetase	J	Aminoacyl-tRNA synthetases	1	1	1	1	1	1	1	1	1	1	0	1	1	1	1	1	1	1	1	1	1	1	1	1	1	1
COG0752	Glycyl-tRNA synthetase, alpha subunit	J	Aminoacyl-tRNA synthetases	1	1	1	1	1	1	1	1	1	1	1	1	0	1	1	1	1	1	0	1	1	1	1	1	1	1
COG0751	Glycyl-tRNA synthetase, beta subunit	J	Aminoacyl-tRNA synthetases	1	1	1	1	1	1	1	1	1	1	1	1	0	1	1	1	1	1	0	1	1	1	1	1	1	1
COG0124	Histidyl-tRNA synthetase	J	Aminoacyl-tRNA synthetases	1	1	1	1	1	1	1	1	1	1	1	1	1	1	1	1	1	1	0	1	1	1	1	1	1	1
COG0060	Isoleucyl-tRNA synthetase	J	Aminoacyl-tRNA synthetases	1	1	1	1	1	1	1	1	1	1	1	1	0	1	1	1	1	1	1	1	1	1	1	1	1	1
COG0495	Leucyl-tRNA synthetase	J	Aminoacyl-tRNA synthetases	1	1	1	1	1	1	1	0	1	1	1	1	1	1	1	1	1	1	1	1	1	1	1	1	1	1
COG1190	Lysyl-tRNA synthetase (class II)	J	Aminoacyl-tRNA synthetases	1	0	0	1	1	1	0	0	0	0	0	1	0	0	0	0	0	0	0	0	0	0	0	1	0	0
COG1384	Lysyl-tRNA synthetase, class I	J	Aminoacyl-tRNA synthetases	0	1	1	0	0	1	1	0	1	1	1	1	1	1	1	1	1	1	0	1	1	1	1	1	1	1
COG0143	Methionyl-tRNA synthetase	J	Aminoacyl-tRNA synthetases	1	1	1	1	1	1	1	1	1	1	1	1	1	1	1	1	1	1	1	1	1	1	1	1	1	1
COG0016	Phenylalanyl-tRNA synthetase alpha subunit	J	Aminoacyl-tRNA synthetases	1	1	1	1	1	1	0	1	1	1	1	1	1	1	1	1	1	1	1	1	1	1	1	1	1	1
COG0072	Phenylalanyl-tRNA synthetase beta subunit	J	Aminoacyl-tRNA synthetases	1	1	1	1	1	1	1	1	1	1	1	1	1	1	1	1	1	1	1	1	1	1	1	1	1	1
COG0442	Prolyl-tRNA synthetase	J	Aminoacyl-tRNA synthetases	1	1	1	1	1	1	1	1	1	1	1	1	1	1	1	1	1	1	1	1	1	1	1	1	1	1
COG0172	Seryl-tRNA synthetase	J	Aminoacyl-tRNA synthetases	1	1	1	1	1	1	1	1	1	1	1	1	0	1	1	1	1	1	0	1	1	1	1	1	1	1
COG0441	Threonyl-tRNA synthetase	J	Aminoacyl-tRNA synthetases	1	1	1	1	1	1	1	1	1	1	1	1	1	1	1	1	1	1	1	1	1	1	1	1	1	1
COG0180	Tryptophanyl-tRNA synthetase	J	Aminoacyl-tRNA synthetases	1	1	1	1	1	1	1	1	1	1	1	1	1	1	1	1	1	1	1	1	1	1	1	1	1	1
COG0162	Tyrosyl-tRNA synthetase	J	Aminoacyl-tRNA synthetases	1	1	1	1	1	1	1	1	1	1	1	1	1	1	1	1	1	1	1	1	1	1	1	1	1	1
COG0525	Valyl-tRNA synthetase	J	Aminoacyl-tRNA synthetases	1	1	1	1	1	1	1	1	1	1	0	1	1	1	1	1	1	1	1	1	1	1	1	1	1	1
COG5459	Ribosomal protein RSM22 (predicted mitochondrial rRNA methylase)	J	Archaeal ribosomal proteins	1	1	1	0	1	1	0	0	0	0	0	0	0	0	0	0	0	0	0	0	0	0	0	0	0	1
COG1998	Ribosomal protein S27AE	J	Archaeal ribosomal proteins	0	0	0	0	0	0	0	0	0	0	1	0	0	0	0	0	0	0	0	0	0	0	0	0	0	0
COG2125	Ribosomal protein S6E (S10)	J	Archaeal ribosomal proteins	0	0	0	0	0	0	0	0	0	0	1	0	0	0	0	0	0	0	0	0	0	0	0	0	0	0
COG0008	Glutamyl- or glutaminyl-tRNA synthetase	J	Heme biosynthesis	1	1	1	1	1	1	1	1	1	1	1	1	1	1	1	1	1	1	1	1	1	1	1	1	1	1
COG0590	tRNA(Arg) A34 adenosine deaminase TadA	J	Pyrimidine salvagetRNA modification	1	1	1	1	1	1	1	1	1	1	1	1	0	1	1	1	1	1	1	1	1	1	1	1	1	1
COG0539	Ribosomal protein S1	J	Ribosome 30S subunit	1	1	1	1	0	1	1	1	1	1	1	1	0	1	1	1	1	1	1	1	1	1	1	1	1	1
COG0051	Ribosomal protein S10	J	Ribosome 30S subunit	1	1	1	1	1	1	1	1	1	1	1	1	0	1	1	1	1	1	1	1	1	1	1	1	1	1
COG0100	Ribosomal protein S11	J	Ribosome 30S subunit	1	1	1	1	1	1	1	1	1	1	1	1	0	1	1	1	1	1	1	1	1	1	1	1	1	1
COG0048	Ribosomal protein S12	J	Ribosome 30S subunit	1	1	1	1	1	1	1	1	1	1	0	1	0	1	1	0	1	1	1	1	1	1	1	1	1	1
COG0099	Ribosomal protein S13	J	Ribosome 30S subunit	1	1	1	1	1	1	1	1	1	1	1	1	0	1	1	1	1	1	1	1	1	1	1	1	1	1
COG0199	Ribosomal protein S14	J	Ribosome 30S subunit	1	1	1	1	1	1	1	1	1	1	1	1	0	1	1	1	1	1	1	1	1	1	1	1	1	1
COG0184	Ribosomal protein S15P/S13E	J	Ribosome 30S subunit	1	1	1	1	1	1	1	1	1	1	1	1	1	1	1	1	1	1	1	1	1	1	1	1	1	1
COG0228	Ribosomal protein S16	J	Ribosome 30S subunit	1	1	1	1	1	1	1	0	1	1	1	1	1	1	1	1	1	1	1	1	1	1	1	1	1	1
COG0186	Ribosomal protein S17	J	Ribosome 30S subunit	1	1	1	1	1	1	1	1	1	1	1	1	0	1	1	1	1	1	1	1	1	1	1	1	1	1
COG0238	Ribosomal protein S18	J	Ribosome 30S subunit	1	1	1	1	0	1	1	1	1	1	1	1	0	1	1	1	1	1	1	1	1	1	1	1	1	1
COG0185	Ribosomal protein S19	J	Ribosome 30S subunit	1	1	1	1	1	1	1	1	1	1	1	1	0	1	1	1	1	1	1	1	1	1	1	1	1	1
COG0052	Ribosomal protein S2	J	Ribosome 30S subunit	1	1	1	1	1	1	1	1	1	1	1	1	1	1	1	1	1	1	1	1	1	1	0	1	1	1
COG0268	Ribosomal protein S20	J	Ribosome 30S subunit	1	1	1	1	1	1	1	1	1	1	1	1	1	1	1	1	1	1	1	1	1	1	1	1	1	1
COG0828	Ribosomal protein S21	J	Ribosome 30S subunit	1	1	1	1	1	1	1	0	1	1	1	1	1	1	1	1	1	1	1	1	1	1	0	1	0	1
COG0092	Ribosomal protein S3	J	Ribosome 30S subunit	1	1	1	1	1	1	1	1	1	1	1	1	0	1	1	1	1	1	1	1	1	1	1	1	1	1
COG0522	Ribosomal protein S4 or related protein	J	Ribosome 30S subunit	0	1	1	1	1	1	1	1	1	1	1	1	1	1	1	1	1	1	0	1	1	1	1	1	1	1
COG0098	Ribosomal protein S5	J	Ribosome 30S subunit	1	1	1	1	1	1	1	1	1	1	1	1	0	1	1	1	1	1	1	1	1	1	1	1	1	1
COG0360	Ribosomal protein S6	J	Ribosome 30S subunit	1	1	1	1	0	1	1	1	1	1	1	1	0	1	1	1	1	1	1	1	1	1	1	1	1	1
COG0049	Ribosomal protein S7	J	Ribosome 30S subunit	1	1	1	1	1	1	1	1	1	1	0	1	0	1	1	1	1	1	1	1	1	1	1	1	1	1
COG0096	Ribosomal protein S8	J	Ribosome 30S subunit	1	1	1	1	1	1	1	1	1	1	1	1	0	1	1	1	1	1	1	1	1	1	1	1	1	1
COG0103	Ribosomal protein S9	J	Ribosome 30S subunit	1	1	1	1	1	1	1	1	1	1	1	1	1	1	1	1	1	1	0	1	1	1	1	1	1	1
COG0081	Ribosomal protein L1	J	Ribosome 50S subunit	1	1	1	1	1	1	1	1	1	1	1	1	0	1	1	0	1	1	1	1	1	1	1	1	1	1
COG0244	Ribosomal protein L10	J	Ribosome 50S subunit	1	1	1	1	1	1	1	1	1	1	1	1	0	1	1	0	1	1	1	1	1	1	1	1	1	1
COG0080	Ribosomal protein L11	J	Ribosome 50S subunit	1	1	1	1	1	1	1	1	1	1	1	1	0	1	1	0	1	1	1	1	1	1	1	1	1	1
COG0102	Ribosomal protein L13	J	Ribosome 50S subunit	1	1	1	1	1	1	1	1	1	1	1	1	1	1	1	1	1	1	0	1	1	1	1	1	1	1
COG0093	Ribosomal protein L14	J	Ribosome 50S subunit	1	1	1	1	1	1	1	1	1	1	1	1	0	1	1	1	1	1	1	1	1	1	1	1	1	1
COG0200	Ribosomal protein L15	J	Ribosome 50S subunit	1	1	1	1	1	1	1	1	1	1	1	1	0	1	1	1	1	1	1	1	1	1	1	1	1	1
COG0197	Ribosomal protein L16/L10AE	J	Ribosome 50S subunit	1	1	1	1	1	1	1	1	1	1	1	1	0	1	1	1	1	1	1	1	1	1	1	1	1	1
COG0203	Ribosomal protein L17	J	Ribosome 50S subunit	1	1	1	1	1	1	0	1	1	1	1	1	0	1	1	1	1	1	1	1	1	1	1	1	1	1
COG0256	Ribosomal protein L18	J	Ribosome 50S subunit	1	1	1	1	1	1	1	1	1	1	1	1	0	1	1	1	1	1	1	1	1	1	1	1	1	1
COG0335	Ribosomal protein L19	J	Ribosome 50S subunit	1	1	1	1	1	1	1	0	1	1	1	1	1	1	1	1	1	1	1	1	1	1	1	1	1	1
COG0090	Ribosomal protein L2	J	Ribosome 50S subunit	1	1	1	1	1	1	1	1	1	1	1	1	0	1	1	1	1	1	1	1	1	1	1	1	1	1
COG0292	Ribosomal protein L20	J	Ribosome 50S subunit	1	1	1	1	1	1	1	1	1	1	1	1	1	1	1	1	1	1	1	1	1	1	1	1	1	1
COG0261	Ribosomal protein L21	J	Ribosome 50S subunit	1	1	1	1	0	1	1	1	1	1	1	1	1	1	1	1	1	1	1	1	1	1	1	1	1	1
COG0091	Ribosomal protein L22	J	Ribosome 50S subunit	1	1	1	1	1	1	1	1	1	1	1	1	0	1	1	1	1	1	1	1	1	1	1	1	1	1
COG0089	Ribosomal protein L23	J	Ribosome 50S subunit	1	1	1	1	1	1	1	1	1	1	1	1	0	1	1	1	1	1	1	1	1	1	1	1	1	1
COG0198	Ribosomal protein L24	J	Ribosome 50S subunit	1	1	1	1	1	1	1	1	1	1	1	1	0	1	1	1	1	1	1	1	1	1	1	1	1	1
COG1825	Ribosomal protein L25 (general stress protein Ctc)	J	Ribosome 50S subunit	1	1	1	1	1	1	1	0	1	1	1	1	1	1	1	1	1	1	1	1	1	1	1	1	1	1
COG0211	Ribosomal protein L27	J	Ribosome 50S subunit	1	1	1	1	1	1	0	1	1	1	1	1	1	1	1	1	1	1	1	1	1	1	1	1	1	1
COG0227	Ribosomal protein L28	J	Ribosome 50S subunit	1	1	1	1	1	1	1	1	1	1	1	1	0	1	1	1	1	1	1	1	1	1	0	1	1	1
COG0255	Ribosomal protein L29	J	Ribosome 50S subunit	1	1	1	1	1	1	1	1	1	1	1	1	0	1	1	1	1	1	1	1	1	1	1	1	1	1
COG0087	Ribosomal protein L3	J	Ribosome 50S subunit	1	1	1	1	0	1	1	1	1	1	1	1	0	1	1	1	1	1	1	1	1	1	1	1	1	1
COG1841	Ribosomal protein L30/L7E	J	Ribosome 50S subunit	1	1	1	0	1	1	1	1	1	1	1	1	0	1	1	1	1	1	1	1	1	1	1	1	1	1
COG0254	Ribosomal protein L31	J	Ribosome 50S subunit	1	1	1	1	1	1	1	1	1	1	1	1	1	1	1	1	1	1	1	1	1	1	1	1	1	1
COG0333	Ribosomal protein L32	J	Ribosome 50S subunit	1	1	1	0	0	1	0	1	1	1	0	1	0	0	0	1	1	1	1	1	1	1	0	1	1	1
COG0267	Ribosomal protein L33	J	Ribosome 50S subunit	1	1	1	1	1	1	1	1	1	1	1	1	0	1	1	1	1	1	1	1	1	1	1	1	1	1
COG0230	Ribosomal protein L34	J	Ribosome 50S subunit	1	1	1	0	1	0	1	0	0	0	0	0	0	0	0	0	1	1	1	1	0	0	0	1	0	1
COG0291	Ribosomal protein L35	J	Ribosome 50S subunit	1	1	1	1	1	1	1	1	1	1	1	1	1	1	1	1	1	1	1	1	1	1	1	1	1	1
COG0257	Ribosomal protein L36	J	Ribosome 50S subunit	1	1	1	1	1	1	0	1	0	0	1	0	0	1	1	0	1	1	1	1	0	0	1	1	1	1
COG0088	Ribosomal protein L4	J	Ribosome 50S subunit	1	1	1	1	1	1	1	1	1	1	1	1	0	1	1	1	1	1	1	1	1	1	1	1	1	1
COG0094	Ribosomal protein L5	J	Ribosome 50S subunit	1	1	1	1	1	1	1	1	1	1	1	1	0	1	1	1	1	1	1	1	1	1	1	1	1	1
COG0097	Ribosomal protein L6P/L9E	J	Ribosome 50S subunit	1	1	1	1	1	1	1	1	1	1	1	1	0	1	1	1	1	1	1	1	1	1	1	1	1	1
COG0222	Ribosomal protein L7/L12	J	Ribosome 50S subunit	1	1	1	1	1	1	1	1	1	1	1	1	0	1	1	0	1	1	1	1	1	1	1	1	1	1
COG1358	Ribosomal protein L7Ae or related RNA K-turn-binding protein	J	Ribosome 50S subunit	0	0	0	0	0	0	0	1	0	1	1	0	1	1	1	1	0	0	0	0	0	0	0	0	1	1
COG0359	Ribosomal protein L9	J	Ribosome 50S subunit	1	1	1	1	0	1	1	1	1	1	1	1	0	1	1	1	1	1	1	1	1	1	1	1	1	1
COG1503	Peptide chain release factor 1 (eRF1)	J	Translation factors	0	0	0	0	0	0	0	0	0	0	0	0	0	0	1	0	0	0	0	0	0	0	0	0	0	0
COG4108	Peptide chain release factor RF-3	J	Translation factors	0	0	0	0	0	0	0	0	1	1	0	1	0	1	1	1	1	0	0	0	0	0	0	0	1	1
COG0193	Peptidyl-tRNA hydrolase	J	Translation factors	1	1	1	1	0	1	0	0	1	1	1	1	1	1	1	1	1	1	1	1	1	1	1	1	1	1
COG0480	Translation elongation factor EF-G, a GTPase	J	Translation factors	1	1	1	1	1	1	1	1	1	1	1	1	1	1	1	1	1	1	1	1	1	1	1	1	1	1
COG0264	Translation elongation factor EF-Ts	J	Translation factors	1	1	1	1	1	1	1	1	1	1	1	1	1	1	1	1	1	1	1	1	1	1	0	1	1	1
COG0050	Translation elongation factor EF-Tu, a GTPase	J	Translation factors	1	1	1	1	1	0	1	1	1	1	1	1	0	1	1	1	0	1	1	1	1	0	1	1	1	1
COG0231	Translation elongation factor P (EF-P)/translation initiation factor 5A (eIF-5A)	J	Translation factors	1	1	1	1	1	1	1	1	1	1	1	1	1	1	1	1	1	1	1	1	1	1	1	1	1	1
COG1601	Translation initiation factor 2, beta subunit (eIF-2beta)/eIF-5 N-terminal domain	J	Translation factors	0	0	0	0	0	0	0	0	0	0	0	0	0	0	0	0	0	0	0	0	0	0	0	0	1	0
COG0361	Translation initiation factor IF-1	J	Translation factors	1	1	1	1	1	1	1	1	1	1	1	1	0	1	1	1	1	1	1	1	1	1	1	1	1	1
COG0532	Translation initiation factor IF-2, a GTPase	J	Translation factors	1	1	1	1	1	1	1	1	1	1	1	1	1	1	1	1	1	1	1	1	1	1	1	1	1	1
COG0290	Translation initiation factor IF-3	J	Translation factors	1	1	1	1	1	1	1	1	1	1	1	1	1	1	1	1	1	1	1	1	1	1	1	1	1	1
COG0603	7-cyano-7-deazaguanine synthase (queuosine biosynthesis)	J	tRNA modification	0	0	0	0	0	0	0	1	1	0	0	0	1	0	1	1	1	0	0	0	0	0	0	0	1	1
COG1206	Folate-dependent tRNA-U54 methylase TrmFO/GidA	J	tRNA modification	0	0	0	0	0	1	0	1	1	1	1	1	1	1	1	1	1	1	1	1	0	1	1	0	1	1
COG0780	NADPH-dependent 7-cyano-7-deazaguanine reductase QueF, C-terminal domain, T-fold superfamily	J	tRNA modification	0	0	0	0	0	0	0	1	1	1	1	1	1	1	1	1	0	0	0	0	0	0	0	0	1	1
COG0343	Queuine/archaeosine tRNA-ribosyltransferase	J	tRNA modification	1	1	1	1	1	1	1	1	1	1	1	1	1	1	1	1	1	1	1	1	1	1	1	1	1	1
COG0809	S-adenosylmethionine:tRNA-ribosyltransferase-isomerase (queuine synthetase)	J	tRNA modification	0	1	0	0	1	1	0	1	1	1	1	1	1	1	1	1	1	1	1	1	0	1	1	1	1	1
COG3642	tRNA A-37 threonylcarbamoyl transferase component Bud32	J	tRNA modification	0	1	0	0	0	1	1	0	0	0	0	0	0	0	0	0	0	0	0	0	0	0	0	0	1	1
COG0621	tRNA A37 methylthiotransferase MiaB	J	tRNA modification	1	1	1	1	1	1	1	1	1	1	1	1	1	1	1	1	1	1	1	1	1	1	1	1	1	1
COG0324	tRNA A37 N6-isopentenylltransferase MiaA	J	tRNA modification	1	1	1	1	1	1	1	0	1	1	1	1	0	0	1	1	1	1	1	1	1	1	1	1	1	1
COG0802	tRNA A37 threonylcarbamoyladenosine biosynthesis protein TsaE	J	tRNA modification	1	1	1	1	0	1	0	1	1	1	1	1	1	1	1	1	1	1	1	1	1	1	1	1	1	1
COG1214	tRNA A37 threonylcarbamoyladenosine modification protein TsaB	J	tRNA modification	1	1	1	0	1	1	1	1	1	1	1	1	1	1	1	1	1	1	1	1	1	1	1	1	1	1
COG0009	tRNA A37 threonylcarbamoyladenosine synthetase subunit TsaC/SUA5/YrdC	J	tRNA modification	1	1	1	1	1	1	1	1	1	1	1	1	0	1	1	1	1	1	1	1	1	1	1	1	1	1
COG0533	tRNA A37 threonylcarbamoyltransferase TsaD	J	tRNA modification	1	1	1	1	1	1	1	1	1	0	0	1	1	1	1	1	1	1	1	1	1	1	1	1	1	1
COG0565	tRNA C32,U32 (ribose-2'-O)-methylase TrmJ or a related methyltransferase	J	tRNA modification	1	1	1	1	0	1	1	1	1	1	0	1	1	1	1	1	1	0	0	0	0	0	1	1	1	1
COG0566	tRNA G18 (ribose-2'-O)-methylase SpoU	J	tRNA modification	1	1	1	1	0	1	0	0	1	1	1	1	1	1	1	1	1	1	1	1	1	1	1	1	1	1
COG1867	tRNA G26 N,N-dimethylase Trm1	J	tRNA modification	0	0	1	0	0	0	0	0	0	0	0	0	0	0	0	0	0	0	0	0	0	0	0	0	0	0
COG2520	tRNA G37 N-methylase Trm5	J	tRNA modification	0	0	0	0	1	1	0	1	1	1	1	1	1	0	1	1	0	1	0	1	0	0	0	1	0	0
COG0336	tRNA G37 N-methylase TrmD	J	tRNA modification	1	1	1	1	1	1	1	0	1	1	1	1	1	1	1	1	1	1	1	1	1	1	1	1	1	1
COG1746	tRNA nucleotidyltransferase (CCA-adding enzyme)	J	tRNA modification	0	0	0	0	0	0	0	0	0	0	0	1	0	0	1	0	0	0	0	0	0	0	0	0	0	0
COG0617	tRNA nucleotidyltransferase/poly(A) polymerase	J	tRNA modification	1	1	1	1	0	1	0	1	1	1	1	1	1	1	1	1	1	1	1	1	1	1	0	1	1	1
COG0482	tRNA U34 2-thiouridine synthase MnmA/TrmU, contains the PP-loop ATPase domain	J	tRNA modification	1	1	1	1	1	1	1	1	1	1	1	1	1	1	1	1	1	1	0	1	1	1	1	1	1	1
COG0445	tRNA U34 5-carboxymethylaminomethyl modifying enzyme MnmG/GidA	J	tRNA modification	0	0	0	0	0	0	0	0	1	1	1	1	1	1	1	1	1	1	1	1	0	1	1	1	1	1
COG0486	tRNA U34 5-carboxymethylaminomethyl modifying GTPase MnmE/TrmE	J	tRNA modification	0	0	0	0	0	0	0	0	1	1	1	1	1	0	1	1	1	1	1	1	0	1	1	1	1	1
COG4121	tRNA U34 5-methylaminomethyl-2-thiouridine-forming methyltransferase MnmC	J	tRNA modification	0	0	0	0	0	1	0	0	0	0	0	0	0	0	0	0	0	0	0	0	0	0	0	0	0	0
COG0101	tRNA U38,U39,U40 pseudouridine synthase TruA	J	tRNA modification	1	1	1	1	1	1	1	1	1	1	1	1	1	1	1	1	1	1	1	1	1	1	1	1	1	1
COG0130	tRNA U55 pseudouridine synthase TruB, may also work on U342 of tmRNA	J	tRNA modification	1	1	1	1	1	1	1	1	1	1	1	1	1	1	1	1	1	1	1	1	1	1	1	1	1	1
COG0042	tRNA-dihydrouridine synthase	J	tRNA modification	1	1	1	1	1	1	1	1	1	1	1	1	1	0	1	1	1	1	1	1	1	1	1	1	1	1
COG0585	tRNA(Glu) U13 pseudouridine synthase TruD	J	tRNA modification	0	0	0	0	0	0	0	0	0	0	0	0	0	0	0	0	0	0	0	0	0	0	0	0	1	0
COG0037	tRNA(Ile)-lysidine synthase TilS/MesJ	J	tRNA modification	1	1	1	1	1	1	1	0	1	1	1	1	1	1	1	1	1	1	1	1	1	1	1	1	1	1
COG0219	tRNA(Leu) C34 or U34 (ribose-2'-O)-methylase TrmL, contains SPOUT domain	J	tRNA modification	1	1	1	1	1	1	0	1	1	1	1	1	1	1	1	1	1	1	1	1	0	1	1	1	1	1
COG1444	tRNA(Met) C34 N-acetyltransferase TmcA	J	tRNA modification	0	0	0	0	0	0	0	0	0	0	0	0	0	0	0	0	0	0	0	0	0	0	0	0	0	1
COG2265	tRNA/tmRNA/rRNA uracil-C5-methylase, TrmA/RlmC/RlmD family	J	tRNA modification	1	0	0	0	1	1	1	0	0	1	0	1	0	0	1	1	1	1	1	1	0	1	1	1	1	1
COG4123	tRNA1(Val) A37 N6-methylase TrmN6	J	tRNA modification	1	1	1	0	1	1	1	1	1	1	1	1	1	1	1	1	1	1	1	1	0	1	0	1	1	1
COG0731	Wyosine [tRNA(Phe)-imidazoG37] synthetase, radical SAM superfamily	J	tRNA modification	0	0	0	0	0	0	0	0	0	0	0	0	0	0	1	1	0	0	0	0	0	0	0	0	0	0
COG1187	16S rRNA U516 pseudouridylate synthase RsuA and related 23S rRNA U2605, pseudouridylate synthases	J		1	1	1	1	1	1	0	1	1	1	1	1	0	1	1	1	1	1	1	1	1	1	0	1	1	1
COG1514	2'-5' RNA ligase	J		1	0	0	0	1	0	0	0	1	1	1	1	1	1	1	1	0	0	0	0	0	0	0	0	0	1
COG2262	50S ribosomal subunit-associated GTPase HflX	J		1	1	1	0	1	1	1	1	1	1	1	1	1	0	1	1	1	1	1	1	0	1	1	1	1	1
COG1813	Archaeal ribosome-binding protein aMBF1, putative translation factor, contains Zn-ribbon and HTH domains	J		0	0	0	0	0	0	0	0	0	0	0	0	0	0	0	1	0	0	0	0	0	0	0	0	0	1
COG2606	Cys-tRNA(Pro) deacylase, prolyl-tRNA editing enzyme YbaK/EbsC	J		0	0	0	0	1	0	0	1	1	0	1	0	1	1	1	1	0	0	0	0	0	0	0	0	1	1
COG1490	D-Tyr-tRNAtyr deacylase	J		0	0	0	0	0	0	0	1	0	0	0	0	0	0	1	0	0	0	0	0	0	0	0	0	0	0
COG2269	Elongation factor P--beta-lysine ligase (EF-P beta-lysylation pathway)	J		0	0	0	0	0	0	0	0	0	0	0	0	0	0	1	0	0	0	0	0	0	0	0	0	0	0
COG1600	Epoxyqueuosine reductase QueG (queuosine biosynthesis)	J		0	0	0	0	0	0	0	1	1	1	1	1	1	1	1	1	0	1	1	1	0	1	0	1	1	1
COG1159	GTPase Era, involved in 16S rRNA processing	J		1	1	1	1	0	1	1	1	1	1	1	1	1	1	1	1	1	1	1	1	1	1	1	1	1	1
COG1643	HrpA-like RNA helicase	J		0	0	0	0	0	0	0	0	0	0	0	0	0	0	0	0	1	0	0	0	0	0	0	0	1	1
COG4575	Membrane-anchored ribosome-binding protein, inhibits growth in stationary phase, ElaB/YqjD/DUF883 family	J		0	0	0	0	0	0	0	0	0	0	0	1	0	0	1	0	0	0	0	0	0	0	0	0	0	1
COG0024	Methionine aminopeptidase	J		1	1	1	1	1	1	1	0	1	1	1	1	1	1	1	1	1	1	0	1	1	1	1	1	1	1
COG0223	Methionyl-tRNA formyltransferase	J		1	1	1	1	1	1	1	1	1	1	1	1	1	1	1	1	1	1	1	1	0	1	1	1	1	1
COG2890	Methylase of polypeptide chain release factors	J		1	1	1	1	1	1	0	1	1	1	1	1	1	1	1	1	1	1	0	1	1	1	1	1	1	1
COG2001	MraZ, DNA-binding transcriptional regulator and inhibitor of RsmH methyltransferase activity	J		1	1	0	1	1	1	1	1	1	1	1	1	0	1	1	1	0	0	0	0	1	0	0	0	1	1
COG0595	mRNA degradation ribonuclease J1/J2	J		1	1	1	1	1	1	1	1	1	1	1	1	1	1	1	1	1	1	1	1	1	1	0	1	1	1
COG4680	mRNA-degrading endonuclease (mRNA interferase) HigB, toxic component of the HigAB toxin-antitoxin module	J		0	0	1	0	1	0	0	0	0	1	0	0	1	0	0	0	0	0	0	0	0	0	0	0	1	1
COG3041	mRNA-degrading endonuclease (mRNA interferase) YafQ, toxin component of the YafQ-DinJ toxin-antitoxin module	J		1	0	0	0	0	0	1	0	1	0	0	0	1	0	0	0	0	0	0	0	0	0	0	0	0	0
COG4725	N6-adenosine-specific RNA methylase IME4	J		0	0	0	0	0	0	0	0	0	0	0	0	0	0	1	0	0	0	0	0	0	0	0	0	0	0
COG2110	O-acetyl-ADP-ribose deacetylase (regulator of RNase III), contains Macro domain	J		0	0	0	0	0	0	0	0	1	1	1	0	1	1	1	0	0	0	0	0	0	0	0	0	1	1
COG0242	Peptide deformylase	J		1	1	1	1	1	1	1	1	1	1	1	1	1	1	1	1	1	1	1	1	0	1	1	1	1	1
COG1185	Polyribonucleotide nucleotidyltransferase (polynucleotide phosphorylase)	J		1	1	1	1	1	1	0	1	1	1	1	1	1	1	1	1	1	1	1	1	1	1	1	1	1	1
COG1189	Predicted rRNA methylase YqxC, contains S4 and FtsJ domains	J		0	0	0	0	0	0	0	1	1	1	1	1	1	1	1	1	1	0	0	0	0	0	0	0	1	1
COG0216	Protein chain release factor A	J		1	1	1	1	1	1	1	1	1	1	1	1	1	1	1	1	1	1	0	1	1	1	1	1	1	1
COG1186	Protein chain release factor B	J		1	1	1	1	1	1	1	0	1	1	1	1	1	1	1	1	1	1	1	1	1	1	1	1	1	1
COG0564	Pseudouridylate synthase, 23S rRNA- or tRNA-specific	J		1	1	1	1	1	1	1	1	1	1	1	1	0	1	1	1	1	1	1	1	1	1	1	1	1	1
COG1162	Putative ribosome biogenesis GTPase RsgA	J		0	0	0	0	0	0	0	0	0	0	0	0	0	1	0	0	0	1	1	1	0	1	0	1	0	0
COG0684	Regulator of RNase E activity RraA	J		0	0	0	0	0	0	0	1	0	1	1	1	1	0	1	1	0	0	0	1	0	0	1	0	1	1
COG1234	Ribonuclease BN, tRNA processing enzyme	J		0	0	0	0	0	0	0	1	0	1	1	1	0	0	0	0	1	0	0	0	0	0	0	0	1	1
COG0349	Ribonuclease D	J		1	1	1	1	1	1	1	0	1	1	1	1	0	1	1	1	1	1	1	1	1	1	1	1	1	1
COG1530	Ribonuclease G or E	J		1	1	1	1	0	1	1	1	1	1	1	1	1	1	1	1	1	1	1	1	1	1	1	1	1	1
COG0689	Ribonuclease PH	J		1	1	1	0	1	1	1	1	1	1	0	1	1	1	0	1	1	1	1	1	0	1	1	1	1	1
COG1188	Ribosomal 50S subunit-recycling heat shock protein, contains S4 domain	J		0	0	0	0	0	0	0	0	0	1	1	1	1	0	1	1	1	0	0	0	0	0	0	0	1	1
COG2264	Ribosomal protein L11 methylase PrmA	J		1	1	1	1	1	1	1	1	1	1	1	1	1	1	1	1	1	1	1	1	0	1	0	1	1	1
COG2850	Ribosomal protein L16 Arg81 hydroxylase, contains JmjC domain	J		1	0	0	0	0	0	0	0	0	0	0	0	0	1	0	1	0	0	0	0	0	0	0	0	1	1
COG1944	Ribosomal protein S12 methylthiotransferase accessory factor YcaO	J		0	0	0	0	0	0	0	0	0	0	0	1	0	0	1	0	0	0	0	0	0	0	0	0	0	0
COG0456	Ribosomal protein S18 acetylase RimI and related acetyltransferases	J		1	1	1	1	1	1	1	1	1	1	1	1	1	1	1	1	1	0	0	0	1	1	0	1	1	1
COG0799	Ribosomal silencing factor RsfS, regulates association of 30S and 50S subunits	J		1	1	1	0	0	1	1	1	1	0	1	1	1	1	1	1	1	1	1	1	1	1	0	1	1	1
COG2867	Ribosome association toxin PasT (RatA) of the RatAB toxin-antitoxin module	J		1	1	1	1	1	1	1	1	1	1	1	1	1	1	1	1	1	1	1	1	0	1	0	1	1	1
COG1161	Ribosome biogenesis GTPase A	J		0	0	0	0	0	0	1	0	0	0	0	0	0	0	0	0	0	0	0	0	0	0	0	0	0	0
COG0779	Ribosome maturation factor RimP	J		1	1	1	1	1	1	1	1	1	1	1	1	1	1	1	1	1	1	1	1	1	1	1	1	1	1
COG0233	Ribosome recycling factor	J		1	1	1	1	1	1	1	1	1	1	1	1	1	1	1	1	1	1	1	1	1	1	0	1	1	1
COG1544	Ribosome-associated translation inhibitor RaiA	J		1	1	1	1	1	1	1	1	1	0	1	1	0	1	1	1	1	0	0	0	0	0	0	0	1	1
COG0012	Ribosome-binding ATPase YchF, GTP1/OBG family	J		1	1	1	1	1	1	1	1	1	1	1	1	1	1	1	1	1	1	1	1	1	1	1	1	1	1
COG0858	Ribosome-binding factor A	J		1	1	1	1	0	1	0	1	1	1	1	1	1	1	1	1	1	1	1	1	1	1	1	1	1	1
COG1734	RNA polymerase-binding transcription factor DksA	J		1	1	1	1	1	1	1	0	1	1	1	1	1	1	1	1	1	0	0	0	0	0	0	1	1	1
COG1236	RNA processing exonuclease, beta-lactamase fold, Cft2 family	J		0	1	0	1	0	0	0	1	1	0	0	0	0	1	1	0	0	0	0	0	1	0	0	0	0	1
COG0724	RNA recognition motif (RRM) domain	J		1	0	1	0	0	1	1	0	0	0	0	0	0	0	0	1	0	0	0	0	0	0	0	0	0	0
COG1690	RNA-splicing ligase RtcB, repairs tRNA damage	J		0	0	0	0	0	1	0	0	0	0	0	0	0	0	1	1	0	0	0	0	0	0	0	0	1	0
COG1859	RNA:NAD 2'-phosphotransferase, TPT1/KptA family	J		0	0	0	0	0	0	0	0	0	0	0	1	0	0	0	0	0	0	0	0	0	0	0	0	0	0
COG0594	RNase P protein component	J		1	1	1	1	0	1	0	1	1	1	1	1	1	1	1	1	1	1	1	1	0	1	1	1	1	1
COG3276	Selenocysteine-specific translation elongation factor	J		0	0	1	0	0	0	0	0	0	1	1	1	0	0	0	0	0	0	0	0	1	0	0	0	0	0
COG2872	Ser-tRNA(Ala) deacylase AlaX (editing enzyme)	J		0	0	0	1	1	0	0	1	0	0	1	1	1	1	1	1	0	0	0	0	0	1	1	0	1	1
COG1921	Seryl-tRNA(Sec) selenium transferase	J		0	0	0	0	0	0	0	0	0	1	1	1	1	0	1	0	0	0	0	0	0	0	0	0	0	0
COG0481	Translation elongation factor EF-4, membrane-bound GTPase	J		1	1	1	1	1	1	1	1	1	1	1	1	0	1	1	1	1	1	1	1	1	1	1	1	1	1
COG1245	Translation initiation factor RLI1, contains Fe-S and AAA+ ATPase domains	J		0	0	0	0	0	0	0	0	0	0	0	0	0	0	0	0	0	1	0	0	0	0	0	0	0	0
COG1720	tRNA (Thr-GGU) A37 N-methylase	J		0	0	0	0	0	0	0	0	1	0	0	0	0	0	0	0	0	0	0	0	0	0	0	0	0	0
COG0220	tRNA G46 methylase TrmB	J		1	1	1	1	1	1	1	1	1	1	1	1	1	1	1	1	1	1	1	1	1	1	1	1	1	1
COG0073	tRNA-binding EMAP/Myf domain	J		1	1	1	0	1	0	1	1	0	1	0	1	1	1	0	1	0	0	0	0	1	0	0	0	1	1
COG4694	Wobble nucleotide-excising tRNase	J		0	0	0	0	0	0	0	0	1	0	0	0	0	0	1	0	0	0	0	0	0	1	1	0	0	1
COG1208	NDP-sugar pyrophosphorylase, includes eIF-2Bgamma, eIF-2Bepsilon, and LPS biosynthesis proteins	JM		0	1	1	1	0	1	1	1	1	1	1	1	1	1	1	1	1	0	0	0	0	0	0	1	1	1
COG3751	Proline 4-hydroxylase (includes Rps23 Pro-64 3,4-dihydroxylase Tpa1), contains SM-20 domain	JO		0	0	0	0	0	0	1	0	0	1	0	1	0	0	0	1	0	0	0	0	0	0	0	0	0	0
COG1670	Protein N-acetyltransferase, RimJ/RimL family	JO		1	1	1	1	1	1	1	1	1	1	0	1	1	1	1	1	1	0	0	0	1	0	0	1	1	1
COG1418	HD superfamily phosphodieaserase, includes HD domain of RNase Y	JR		0	0	0	0	0	0	0	0	0	0	1	0	0	0	0	0	0	0	0	0	0	0	0	0	0	0
COG2404	Oligoribonuclease NrnB or cAMP/cGMP phosphodiesterase, DHH superfamily	JT		0	0	0	0	0	0	0	0	0	0	0	0	0	0	0	0	1	0	0	0	0	0	0	0	0	0
COG0252	L-asparaginase/archaeal Glu-tRNAGln amidotransferase subunit D	JU		0	0	0	0	0	0	0	1	0	0	0	0	1	0	1	0	0	1	1	1	0	1	0	0	1	1
COG1191	DNA-directed RNA polymerase specialized sigma subunit	K	RNA polymerase	0	0	0	0	0	0	0	0	0	0	0	0	0	1	0	0	0	1	0	0	0	0	0	0	1	0
COG1595	DNA-directed RNA polymerase specialized sigma subunit, sigma24 family	K	RNA polymerase	0	0	1	0	1	0	0	0	1	1	1	1	1	1	1	1	0	0	0	0	1	0	0	0	1	1
COG1508	DNA-directed RNA polymerase specialized sigma subunit, sigma54 homolog	K	RNA polymerase	0	1	1	1	1	1	1	0	1	1	1	1	0	1	1	1	1	0	0	0	0	0	0	0	1	1
COG0202	DNA-directed RNA polymerase, alpha subunit/40 kD subunit	K	RNA polymerase	1	1	1	1	1	1	1	1	1	1	1	1	0	1	1	1	1	1	1	1	1	1	1	1	1	1
COG0085	DNA-directed RNA polymerase, beta subunit/140 kD subunit	K	RNA polymerase	1	1	1	1	1	1	1	1	1	1	1	1	0	1	1	0	1	1	1	1	1	1	1	1	1	1
COG0086	DNA-directed RNA polymerase, beta' subunit/160 kD subunit	K	RNA polymerase	1	1	1	1	1	1	1	1	1	1	1	1	0	1	1	0	1	1	1	1	1	1	1	1	1	1
COG0568	DNA-directed RNA polymerase, sigma subunit (sigma70/sigma32)	K	RNA polymerase	1	1	1	1	1	1	1	0	1	1	1	1	1	1	1	1	1	1	1	1	1	1	1	1	1	1
COG1758	DNA-directed RNA polymerase, subunit K/omega	K	RNA polymerase	1	1	1	1	1	1	1	1	1	1	1	1	1	1	1	1	1	1	1	1	1	1	1	1	1	1
COG2207	AraC-type DNA-binding domain and AraC-containing proteins	K		0	0	0	0	1	1	1	0	1	1	0	1	0	1	1	1	0	0	0	1	1	1	0	0	1	1
COG1438	Arginine repressor	K		0	0	0	0	0	0	0	0	0	0	0	0	0	0	0	0	1	0	0	0	0	0	0	0	0	0
COG2909	ATP-, maltotriose- and DNA-dependent transcriptional regulator MalT	K		0	0	0	0	0	1	1	0	0	0	0	0	0	1	1	0	0	0	0	0	0	0	0	0	0	0
COG2732	Barstar, RNAse (barnase) inhibitor	K		1	0	0	0	0	0	0	0	0	0	0	0	0	0	0	0	0	0	0	0	0	0	0	0	0	0
COG1386	Chromosome segregation and condensation protein ScpB	K		0	0	0	0	0	0	0	1	1	1	1	1	0	1	1	1	0	0	0	0	0	0	0	0	1	1
COG1278	Cold shock protein, CspA family	K		1	1	1	1	1	0	1	1	1	1	1	1	1	1	1	1	0	0	0	0	1	1	0	1	1	1
COG2214	Curved DNA-binding protein CbpA, contains a DnaJ-like domain	K		1	1	0	0	1	0	0	1	1	1	1	1	1	1	1	1	1	0	0	0	0	0	0	0	1	1
COG2901	DNA-binding protein Fis (factor for inversion stimulation)	K		1	0	0	1	1	1	0	0	0	0	0	0	0	0	0	0	1	0	0	0	0	0	0	0	0	0
COG2916	DNA-binding protein H-NS	K		0	0	0	0	0	0	0	0	0	0	0	0	0	0	0	0	0	0	0	0	0	0	0	0	1	0
COG1510	DNA-binding transcriptional regulator GbsR, MarR family	K		0	0	0	0	0	0	0	0	0	0	0	0	0	0	0	0	0	0	0	0	0	0	0	0	1	0
COG2390	DNA-binding transcriptional regulator LsrR, DeoR family	K		1	0	0	0	0	0	0	0	0	0	0	0	0	0	1	0	0	0	0	0	0	0	0	0	0	1
COG2005	DNA-binding transcriptional regulator ModE (molybdenum-dependent)	K		0	0	0	0	0	0	0	0	0	1	0	0	0	0	1	0	0	0	0	0	0	0	0	0	1	0
COG3327	DNA-binding transcriptional regulator PaaX (phenylacetic acid degradation)	K		0	0	0	0	0	0	0	0	0	0	0	0	0	0	0	0	0	0	0	0	0	0	0	0	1	0
COG4533	DNA-binding transcriptional regulator SgrR of sgrS sRNA, contains a MarR-type HTH domain and a periplasmic-type solute-binding domain	K		1	0	0	0	0	0	0	0	0	0	0	0	0	0	0	0	0	0	0	0	0	0	0	0	0	0
COG4197	DNA-binding transcriptional regulator YdaS, prophage-encoded, Cro superfamily	K		0	0	1	0	0	1	1	1	0	0	0	0	0	0	0	0	0	0	0	0	0	0	0	0	0	0
COG1725	DNA-binding transcriptional regulator YhcF, GntR family	K		0	0	0	0	0	0	0	0	0	0	0	0	0	0	0	0	0	0	0	0	0	0	0	0	1	0
COG2944	DNA-binding transcriptional regulator YiaG, XRE-type HTH domain	K		0	0	1	0	0	1	1	0	1	0	1	0	1	1	1	0	0	0	0	1	0	0	0	0	1	0
COG1309	DNA-binding transcriptional regulator, AcrR family	K		1	1	1	1	1	1	1	1	1	1	1	1	1	1	1	1	1	0	0	0	0	1	0	1	1	1
COG0640	DNA-binding transcriptional regulator, ArsR family	K		0	0	0	0	0	0	0	1	1	1	1	1	1	1	1	1	1	0	1	1	0	0	0	0	1	1
COG2771	DNA-binding transcriptional regulator, CsgD family	K		0	0	0	0	1	1	1	0	1	0	1	0	0	0	1	1	0	0	0	0	0	0	0	0	1	1
COG2186	DNA-binding transcriptional regulator, FadR family	K		0	0	0	0	0	0	0	0	1	1	1	1	0	1	1	1	1	0	0	0	0	0	0	0	1	1
COG1937	DNA-binding transcriptional regulator, FrmR family	K		1	0	0	0	1	1	0	0	0	0	0	0	0	0	1	0	0	0	0	0	0	0	0	0	0	0
COG1802	DNA-binding transcriptional regulator, GntR family	K		0	0	1	0	0	0	0	1	0	1	1	1	1	1	1	1	1	0	0	0	0	0	0	0	1	1
COG2188	DNA-binding transcriptional regulator, GntR family	K		0	0	0	1	0	0	0	1	0	1	1	1	1	0	1	1	1	0	0	0	0	0	0	0	1	1
COG1733	DNA-binding transcriptional regulator, HxlR family	K		0	0	0	0	0	0	0	0	0	1	1	0	0	0	1	1	1	1	1	1	0	1	0	0	0	1
COG1414	DNA-binding transcriptional regulator, IclR family	K		0	0	1	0	0	0	0	1	0	1	1	1	0	1	1	0	1	0	0	0	0	1	0	0	1	1
COG1959	DNA-binding transcriptional regulator, IscR family	K		1	1	1	1	0	1	1	1	1	1	1	1	1	1	1	1	1	1	1	1	1	1	1	1	1	1
COG1609	DNA-binding transcriptional regulator, LacI/PurR family	K		0	1	0	0	0	1	0	0	0	1	0	1	0	0	1	0	1	0	0	1	0	0	0	0	1	1
COG1522	DNA-binding transcriptional regulator, Lrp family	K		0	0	0	0	0	1	1	1	1	1	1	1	1	1	1	1	0	1	1	1	0	1	0	1	1	1
COG0583	DNA-binding transcriptional regulator, LysR family	K		1	1	1	1	1	1	1	1	1	1	1	1	1	1	1	1	1	0	0	0	0	0	1	0	1	1
COG1846	DNA-binding transcriptional regulator, MarR family	K		1	1	1	1	1	1	1	1	1	1	1	1	1	1	1	1	1	0	0	0	1	0	0	0	1	1
COG0789	DNA-binding transcriptional regulator, MerR family	K		0	1	1	1	1	0	0	1	1	1	1	1	1	1	1	1	1	1	1	1	0	1	0	1	1	1
COG1737	DNA-binding transcriptional regulator, MurR/RpiR family, contains HTH and SIS domains	K		0	0	0	0	1	0	0	0	0	0	0	1	0	0	1	1	1	0	0	0	0	1	1	0	1	1
COG1695	DNA-binding transcriptional regulator, PadR family	K		0	0	0	0	0	0	0	1	1	1	1	1	0	1	1	1	0	0	0	0	0	0	0	0	1	1
COG3655	DNA-binding transcriptional regulator, XRE family	K		1	1	1	0	0	1	1	0	0	0	0	0	0	0	1	0	0	0	0	0	1	0	0	0	1	1
COG1476	DNA-binding transcriptional regulator, XRE-family HTH domain	K		0	0	0	0	0	1	1	1	0	0	0	1	0	0	0	1	0	1	1	1	0	1	1	1	1	0
COG0571	dsRNA-specific ribonuclease	K		1	1	1	1	1	1	1	1	1	1	1	1	1	1	1	1	1	1	1	1	1	1	1	1	1	1
COG0557	Exoribonuclease R	K		1	1	1	0	0	1	0	1	1	1	1	1	0	1	1	1	1	1	1	1	0	1	1	1	1	1
COG3177	Fic family protein	K		0	1	1	1	1	1	1	0	1	0	1	1	0	1	1	1	0	1	1	0	1	1	1	1	0	1
COG4886	Leucine-rich repeat (LRR) protein	K		1	1	1	1	1	1	1	0	0	0	0	0	0	0	0	0	0	0	0	0	1	0	0	0	0	0
COG0864	Metal-responsive transcriptional regulator, contains CopG/Arc/MetJ DNA-binding domain	K		0	0	0	0	0	0	0	0	1	0	0	1	0	0	1	0	0	0	0	0	0	0	0	1	1	1
COG1321	Mn-dependent transcriptional regulator, DtxR family	K		0	0	0	0	0	0	0	0	0	1	0	0	0	0	1	0	0	0	0	0	0	0	0	0	0	1
COG5304	Predicted DNA binding protein, CopG/RHH family	K		0	0	0	0	0	0	0	0	1	0	0	0	1	0	0	1	0	0	0	0	0	0	0	0	0	0
COG2315	Predicted DNA-binding protein with �double-wing� structural motif, MmcQ/YjbR family	K		0	0	0	0	0	0	0	1	0	0	0	1	0	0	1	1	0	0	0	0	0	0	0	0	1	1
COG2378	Predicted DNA-binding transcriptional regulator YafY, contains an HTH and WYL domains	K		0	1	0	0	1	0	0	0	0	0	0	1	0	0	0	1	0	0	0	0	0	0	0	0	1	1
COG5631	Predicted transcription regulator, contains HTH domain, MarR family	K		0	0	0	0	0	0	0	0	0	0	0	1	0	0	0	0	0	0	0	0	0	0	0	0	0	1
COG1318	Predicted transcriptional regulator	K		0	0	0	0	0	0	0	0	0	0	0	0	0	0	0	0	0	0	0	0	0	0	0	1	0	1
COG1497	Predicted transcriptional regulator	K		0	1	0	0	0	0	0	0	0	0	0	0	0	0	0	0	0	0	0	0	0	0	0	0	0	0
COG1777	Predicted transcriptional regulator	K		0	0	0	0	0	0	0	0	0	0	0	0	0	0	0	0	0	0	0	0	0	0	0	0	0	1
COG3355	Predicted transcriptional regulator	K		0	0	0	0	0	0	0	0	0	1	0	0	0	0	0	0	0	0	0	0	0	0	0	0	0	0
COG3905	Predicted transcriptional regulator	K		0	0	1	0	0	0	1	0	0	1	0	0	0	0	1	1	0	0	1	1	0	1	1	1	0	1
COG4189	Predicted transcriptional regulator	K		0	0	0	0	0	0	0	0	0	0	0	0	0	0	0	0	1	0	0	0	0	0	0	0	0	0
COG4190	Predicted transcriptional regulator	K		0	0	0	0	0	0	0	0	1	0	0	0	1	0	0	1	0	0	0	0	0	0	0	0	0	0
COG4957	Predicted transcriptional regulator	K		1	1	1	1	1	1	1	1	1	1	1	1	1	1	1	0	0	0	0	0	1	0	0	0	1	1
COG3357	Predicted transcriptional regulator containing an HTH domain fused to a Zn-ribbon	K		1	0	0	0	0	0	0	0	0	0	0	0	0	0	0	0	0	0	0	0	0	0	0	0	0	0
COG3620	Predicted transcriptional regulator with C-terminal CBS domains	K		0	1	1	0	0	1	1	1	0	0	0	0	0	0	0	0	0	0	0	0	0	0	0	0	1	1
COG3708	Predicted transcriptional regulator YdeE, contains AraC-type DNA-binding domain	K		0	1	0	0	0	1	1	0	0	0	0	0	0	0	1	0	0	0	0	0	0	0	1	0	0	0
COG2964	Predicted transcriptional regulator YheO, contains PAS and DNA-binding HTH domains	K		0	0	0	0	0	1	0	0	0	0	0	0	0	0	1	0	0	0	0	0	0	0	1	0	0	0
COG2345	Predicted transcriptional regulator, ArsR family	K		0	0	0	0	0	0	0	0	0	0	0	0	0	0	0	1	0	0	0	0	0	1	0	0	0	0
COG2865	Predicted transcriptional regulator, contains HTH domain	K		0	0	0	0	0	1	0	0	0	0	0	0	0	1	0	0	0	0	0	0	0	0	0	0	1	1
COG3373	Predicted transcriptional regulator, contains HTH domain	K		0	0	0	0	0	0	0	0	0	0	1	0	0	0	0	0	0	0	0	0	0	0	0	0	0	0
COG3423	Predicted transcriptional regulator, lambda repressor-like DNA-binding domain	K		0	0	0	0	0	0	0	0	0	0	0	0	0	0	1	0	0	1	1	0	0	0	1	1	1	0
COG1678	Putative transcriptional regulator, AlgH/UPF0301 family	K		1	1	1	1	1	1	1	1	1	1	1	1	1	1	1	1	1	1	1	1	1	1	1	1	1	1
COG1329	RNA polymerase-interacting regulator, CarD/CdnL/TRCF family	K		1	1	1	0	1	1	1	1	1	1	1	1	1	1	1	1	0	0	0	0	0	0	0	0	1	1
COG0816	RNase H-fold protein, predicted Holliday junction resolvase in Firmicutes and mycoplasms, involved in anti-termination at Rho-dependent terminators	K		0	1	1	1	1	1	1	1	1	1	1	1	0	1	1	1	1	1	1	1	1	1	1	1	1	1
COG1378	Sugar-specific transcriptional regulator TrmB	K		0	0	0	0	0	0	0	0	0	0	0	0	0	0	0	0	0	0	0	0	0	0	0	0	0	1
COG0195	Transcription antitermination factor NusA, contains S1 and KH domains	K		1	1	1	1	1	1	1	1	1	1	1	1	1	1	1	1	1	1	1	1	1	1	1	1	1	1
COG0250	Transcription antitermination factor NusG	K		1	1	1	1	1	1	1	1	1	1	1	1	1	1	1	1	1	1	1	1	1	1	1	1	1	1
COG5164	Transcription elongation factor	K		0	0	0	0	0	0	0	0	1	0	0	0	0	0	0	0	0	0	0	0	0	0	0	0	0	0
COG0782	Transcription elongation factor, GreA/GreB family	K		1	1	1	1	1	1	1	1	1	1	0	1	1	1	1	1	1	1	1	1	1	1	0	1	1	1
COG1405	Transcription initiation factor TFIIIB, Brf1 subunit/Transcription initiation factor TFIIB	K		0	0	0	0	0	0	0	0	0	1	0	0	0	0	0	0	0	0	0	0	0	0	0	0	0	0
COG5450	Transcription regulator of the Arc/MetJ class	K		0	0	0	0	0	0	0	0	0	0	0	0	0	0	0	1	0	0	0	0	0	0	0	0	0	1
COG0781	Transcription termination factor NusB	K		1	1	1	1	1	1	1	1	1	1	1	1	1	0	1	1	1	0	0	0	1	0	1	1	1	1
COG1158	Transcription termination factor Rho	K		1	1	1	1	1	1	1	0	1	1	1	1	1	1	1	1	1	1	1	1	1	1	1	1	1	1
COG2183	Transcriptional accessory protein Tex/SPT6	K		0	0	0	0	0	0	0	0	0	0	0	0	0	0	0	0	0	0	0	0	0	0	0	0	1	1
COG4977	Transcriptional regulator GlxA family, contains an amidase domain and an AraC-type DNA-binding HTH domain	K		0	0	0	0	0	0	0	0	0	0	0	1	0	1	1	1	0	0	1	0	0	0	0	0	1	1
COG1327	Transcriptional regulator NrdR, contains Zn-ribbon and ATP-cone domains	K		1	1	1	0	1	1	0	1	1	1	1	1	1	1	1	1	1	0	0	0	0	0	0	0	1	1
COG3284	Transcriptional regulator of acetoin/glycerol metabolism	K		0	0	0	0	0	0	0	0	0	0	0	0	0	0	0	0	0	0	0	0	0	0	0	0	0	1
COG3070	Transcriptional regulator of competence genes, TfoX/Sxy family	K		0	0	0	0	0	0	0	0	0	1	1	0	0	1	1	0	0	0	0	0	0	1	0	0	0	1
COG1420	Transcriptional regulator of heat shock response	K		1	1	1	1	1	1	1	1	1	1	1	1	1	1	0	1	0	0	0	0	1	0	0	0	1	1
COG3609	Transcriptional regulator, contains Arc/MetJ-type RHH (ribbon-helix-helix) DNA-binding domain	K		0	0	0	0	0	0	0	0	1	0	0	1	1	0	1	1	0	0	0	0	0	0	0	1	1	1
COG1396	Transcriptional regulator, contains XRE-family HTH domain	K		1	1	1	1	1	1	1	1	1	1	1	1	1	1	1	1	1	1	1	1	1	1	1	1	1	1
COG5566	Transcriptional regulator, Middle operon regulator (Mor) family	K		0	0	0	0	0	0	0	0	0	0	0	0	0	0	1	0	0	1	1	0	0	0	1	0	0	0
COG3933	Transcriptional regulatory protein LevR, contains PRD, AAA+ and EIIA domains	K		0	0	0	0	0	0	0	0	0	0	0	0	0	0	0	0	0	0	0	0	0	0	0	0	1	0
COG5662	Transmembrane transcriptional regulator (anti-sigma factor RsiW)	K		0	0	0	0	0	0	0	0	0	1	1	1	1	1	1	1	0	0	0	0	0	0	0	0	0	1
COG2824	Uncharacterized Zn-ribbon-containing protein	K		0	0	0	0	1	0	0	0	1	0	0	0	0	1	0	1	0	0	0	0	0	0	0	0	1	1
COG3831	WGR domain, predicted DNA-binding domain in MolR	K		0	0	1	0	0	1	0	0	0	0	0	0	0	0	0	0	0	0	0	0	0	0	0	0	0	0
COG1167	DNA-binding transcriptional regulator, MocR family, contains an aminotransferase domain	KE	Lysine biosynthesis	0	0	0	0	0	0	0	0	0	0	0	1	1	1	1	1	0	0	0	0	0	0	0	0	1	1
COG3283	Transcriptional regulator of aromatic amino acids metabolism	KE		0	0	0	0	0	0	0	0	0	0	0	0	0	0	0	0	0	0	0	0	0	0	0	0	0	1
COG1349	DNA-binding transcriptional regulator of sugar metabolism, DeoR/GlpR family	KG		0	0	0	0	0	0	0	0	0	0	1	1	0	1	1	1	1	1	1	1	0	1	1	1	1	1
COG1940	Sugar kinase of the NBD/HSP70 family, may contain an N-terminal HTH domain	KG		0	0	0	0	0	0	0	0	1	1	1	1	0	1	1	1	1	0	0	0	0	0	0	0	1	1
COG0217	Transcriptional and/or translational regulatory protein YebC/TACO1	KJ		1	1	1	1	1	1	1	1	1	1	1	1	1	1	1	1	1	1	1	1	1	1	1	1	1	1
COG1061	Superfamily II DNA or RNA helicase	KL		1	0	1	0	0	1	1	0	1	0	0	1	0	0	0	0	0	0	0	0	0	0	0	0	1	1
COG0553	Superfamily II DNA or RNA helicase, SNF2 family	KL		1	1	0	0	0	1	1	0	0	1	0	1	1	1	1	0	0	0	1	0	0	0	0	0	0	0
COG0454	N-acetyltransferase, GNAT superfamily (includes histone acetyltransferase HPA2)	KR		0	1	1	0	1	0	1	0	1	0	0	1	0	1	1	1	0	0	0	0	0	0	0	0	0	1
COG3279	DNA-binding response regulator, LytR/AlgR family	KT		0	0	1	0	0	1	0	0	0	0	0	0	0	0	1	0	0	1	0	0	0	0	0	0	0	0
COG1842	Phage shock protein A	KT		0	0	0	0	0	1	0	0	1	1	1	0	0	0	1	0	1	0	0	0	0	0	0	0	0	1
COG1983	Phage shock protein PspC (stress-responsive transcriptional regulator)	KT		0	0	0	0	0	0	0	0	1	1	1	0	0	0	1	0	0	0	0	0	0	0	0	0	0	1
COG4565	Response regulator of citrate/malate metabolism	KT		0	0	0	0	0	0	0	0	0	0	0	0	0	0	0	0	0	0	0	0	0	0	0	0	0	1
COG1974	SOS-response transcriptional repressor LexA (RecA-mediated autopeptidase)	KT		1	1	1	0	1	1	1	1	1	1	1	1	1	1	1	1	1	0	0	0	1	1	0	0	1	1
COG3604	Transcriptional regulator containing GAF, AAA-type ATPase, and DNA-binding Fis domains	KT		0	0	0	0	0	0	0	0	0	0	0	0	0	0	0	0	0	0	0	0	0	0	0	0	1	0
COG3829	Transcriptional regulator containing PAS, AAA-type ATPase, and DNA-binding Fis domains	KT		0	0	0	0	0	1	0	1	1	1	1	1	0	1	1	1	1	0	1	0	0	0	0	0	1	1
COG2002	Bifunctional DNA-binding transcriptional regulator of stationary/sporulation/toxin gene expression and antitoxin component of the YhaV-PrlF toxin-antitoxin module	KV		0	0	0	0	1	0	1	1	1	1	1	0	0	0	0	0	0	0	0	0	0	0	0	0	0	0
COG3311	Predicted DNA-binding transcriptional regulator AlpA	KX		1	0	1	0	1	1	1	0	0	1	0	1	0	0	1	1	0	1	0	1	0	0	1	0	1	1
COG4335	3-methyladenine DNA glycosylase AlkC	L		0	0	0	0	0	0	0	0	0	0	0	0	0	0	0	0	0	0	0	0	0	0	0	0	1	0
COG4912	3-methyladenine DNA glycosylase AlkD	L		0	0	1	0	0	0	0	0	0	1	1	0	0	0	0	0	0	0	0	0	1	1	0	0	0	0
COG2094	3-methyladenine DNA glycosylase Mpg	L		0	1	0	0	1	1	1	0	0	0	0	0	0	0	0	0	0	1	1	1	0	1	1	1	0	0
COG2818	3-methyladenine DNA glycosylase Tag	L		1	1	0	1	1	1	1	1	1	1	1	1	1	1	1	1	0	0	0	0	0	0	0	0	1	1
COG0122	3-methyladenine DNA glycosylase/8-oxoguanine DNA glycosylase	L		0	0	0	0	0	0	1	0	0	1	1	1	1	1	1	1	1	1	1	1	0	1	1	0	1	1
COG0258	5'-3' exonuclease	L		1	1	1	1	1	1	1	1	1	1	1	1	1	1	1	1	1	1	1	1	1	1	1	1	1	1
COG5049	5'-3' exonuclease	L		0	0	0	0	0	0	0	0	0	0	0	0	0	0	0	0	1	0	0	0	0	0	0	0	0	0
COG2189	Adenine specific DNA methylase Mod	L		1	0	0	0	0	0	0	1	1	1	1	1	1	1	1	1	1	1	1	1	0	1	1	1	1	1
COG1194	Adenine-specific DNA glycosylase, acts on AG and A-oxoG pairs	L		1	1	1	1	1	1	0	1	0	1	1	1	0	1	1	1	0	0	0	0	1	0	0	0	1	1
COG0827	Adenine-specific DNA methylase	L		0	0	0	0	1	0	1	0	1	0	0	0	0	1	1	0	0	0	0	1	0	1	1	1	0	0
COG3392	Adenine-specific DNA methylase	L		0	0	0	0	0	0	0	0	0	0	0	0	0	0	1	0	0	0	0	0	0	0	0	0	0	0
COG3145	Alkylated DNA repair dioxygenase AlkB	L		0	0	0	0	0	1	0	0	0	0	0	0	1	0	0	0	0	0	0	0	0	0	0	0	0	1
COG4227	Antirestriction protein ArdC	L		0	0	0	0	1	1	0	0	0	0	0	1	0	0	0	0	0	1	1	1	0	0	0	0	0	1
COG0433	Archaeal DNA helicase HerA or a related bacterial ATPase, contains HAS-barrel and ATPase domains	L		0	0	0	0	0	0	0	0	0	0	0	1	0	0	0	0	1	0	0	0	0	0	0	0	0	0
COG1933	Archaeal DNA polymerase II, large subunit	L		0	0	0	0	0	0	0	0	1	0	0	0	0	0	0	0	0	0	1	1	0	1	0	0	0	0
COG1793	ATP-dependent DNA ligase	L		0	0	0	0	0	0	0	1	0	0	0	0	0	0	1	1	0	0	0	0	0	0	0	0	0	0
COG1074	ATP-dependent exoDNAse (exonuclease V) beta subunit (contains helicase and exonuclease domains)	L		1	1	1	1	1	1	1	1	1	1	1	1	1	1	1	1	1	1	1	1	1	1	1	1	1	1
COG0507	ATP-dependent exoDNAse (exonuclease V), alpha subunit, helicase superfamily I	L		1	1	1	0	1	1	1	0	1	0	0	1	0	1	0	0	0	1	1	1	0	1	1	1	0	0
COG0776	Bacterial nucleoid DNA-binding protein	L		1	1	1	1	1	1	1	1	1	1	1	1	1	1	1	1	1	1	1	1	1	1	1	1	1	1
COG0496	Broad specificity polyphosphatase and 5'/3'-nucleotidase SurE	L		1	0	0	0	1	1	0	1	1	1	1	1	0	1	1	1	0	0	0	0	0	0	0	0	1	1
COG1354	Chromatin segregation and condensation protein Rec8/ScpA/Scc1, kleisin family	L		0	0	0	0	0	0	0	1	1	1	1	1	0	1	1	1	0	0	0	0	0	0	0	0	1	1
COG0593	Chromosomal replication initiation ATPase DnaA	L		1	1	1	1	1	1	1	1	1	1	1	1	1	1	1	1	1	1	1	1	1	1	1	1	1	1
COG1515	Deoxyinosine 3'endonuclease (endonuclease V)	L		0	0	0	0	0	0	0	0	0	0	0	0	0	0	1	0	0	0	0	0	0	0	0	0	0	0
COG0415	Deoxyribodipyrimidine photolyase	L		1	1	1	1	1	1	1	0	0	0	1	1	0	0	1	0	0	0	0	0	1	0	0	0	1	1
COG1322	DNA anti-recombination protein (rearrangement mutator) RmuC	L		1	1	1	1	0	1	1	1	1	1	1	1	1	1	1	1	1	1	1	1	1	1	0	1	1	1
COG3780	DNA endonuclease related to intein-encoded endonucleases	L		0	1	0	0	0	0	0	0	0	0	0	0	0	0	0	0	0	0	0	0	0	0	0	0	0	0
COG0188	DNA gyrase/topoisomerase IV, subunit A	L		1	1	1	1	1	1	0	1	1	1	1	1	1	1	1	1	1	1	1	1	1	1	1	1	1	1
COG0187	DNA gyrase/topoisomerase IV, subunit B	L		1	1	1	1	1	1	1	1	1	1	1	1	1	1	1	1	1	1	1	1	1	1	1	1	1	1
COG3973	DNA helicase IV	L		0	0	0	0	0	1	0	0	0	0	0	0	0	0	1	0	0	0	0	0	0	0	0	0	0	0
COG0323	DNA mismatch repair ATPase MutL	L		1	1	1	1	1	1	1	1	1	1	1	1	0	1	1	1	1	1	1	1	1	1	0	1	1	1
COG0249	DNA mismatch repair ATPase MutS	L		1	1	1	1	0	1	1	1	1	1	1	1	1	1	1	1	1	1	1	1	1	1	1	1	1	1
COG0863	DNA modification methylase	L		1	0	0	0	0	0	0	0	1	0	0	1	1	0	1	0	0	1	1	1	1	1	1	1	1	1
COG0417	DNA polymerase elongation subunit (family B)	L		0	0	0	0	0	0	0	0	0	0	0	0	0	0	0	0	0	0	0	0	1	0	0	0	1	1
COG0592	DNA polymerase III sliding clamp (beta) subunit, PCNA homolog	L		1	1	1	1	1	1	1	1	1	1	1	1	1	1	1	1	1	1	1	1	1	1	1	1	1	1
COG0587	DNA polymerase III, alpha subunit	L		1	1	1	1	1	1	0	1	1	1	1	1	1	1	1	1	1	1	1	1	0	1	0	1	1	1
COG2176	DNA polymerase III, alpha subunit (gram-positive type)	L		0	0	0	0	0	0	0	0	0	1	0	0	0	1	0	0	0	0	0	0	0	0	0	0	1	0
COG2927	DNA polymerase III, chi subunit	L		1	1	1	1	1	1	1	1	1	1	1	1	0	1	1	1	1	1	1	1	1	1	1	1	1	1
COG0470	DNA polymerase III, delta prime subunit	L		1	1	1	1	0	1	0	1	1	1	1	1	1	1	1	1	1	1	1	1	1	1	0	1	1	1
COG1466	DNA polymerase III, delta subunit	L		1	1	0	1	1	0	0	0	1	1	1	1	1	1	1	1	1	1	1	1	1	1	1	1	1	1
COG0847	DNA polymerase III, epsilon subunit or related 3'-5' exonuclease	L		1	1	1	1	1	1	1	1	1	1	1	1	1	1	1	1	1	1	1	1	1	1	0	1	1	1
COG2812	DNA polymerase III, gamma/tau subunits	L		1	1	1	1	0	1	1	0	1	1	1	1	1	1	1	1	1	1	1	1	1	1	1	1	1	1
COG0358	DNA primase (bacterial type)	L		1	1	1	1	0	1	1	1	1	1	0	1	1	1	1	1	1	1	1	1	1	1	1	1	1	1
COG0497	DNA repair ATPase RecN	L		1	1	1	0	1	1	1	1	1	1	1	1	0	1	1	1	1	1	1	1	0	1	1	1	1	1
COG0419	DNA repair exonuclease SbcCD ATPase subunit	L		0	0	1	0	0	1	1	0	1	0	0	1	0	1	1	1	0	1	0	0	0	0	0	0	1	1
COG0420	DNA repair exonuclease SbcCD nuclease subunit	L		1	0	0	0	0	0	0	0	0	0	1	0	0	0	1	0	0	0	0	0	0	0	0	0	1	0
COG1533	DNA repair photolyase	L		0	0	0	0	0	1	0	1	0	1	1	1	1	1	1	0	0	0	0	0	0	1	0	0	1	1
COG2003	DNA repair protein RadC, contains a helix-hairpin-helix DNA-binding motif	L		1	1	0	1	1	1	0	0	1	1	1	1	1	1	1	1	1	1	0	1	1	1	1	1	1	1
COG1484	DNA replication protein DnaC	L		1	0	1	0	0	0	1	0	0	0	0	0	0	0	1	0	0	0	0	0	0	0	0	0	0	0
COG3935	DNA replication protein DnaD	L		1	0	1	0	0	1	0	0	0	0	0	0	0	0	0	0	0	0	0	0	0	0	0	0	0	0
COG0550	DNA topoisomerase IA	L		1	1	1	1	1	1	1	1	1	1	1	1	0	1	1	1	1	1	1	1	1	1	1	1	1	1
COG1697	DNA topoisomerase VI, subunit A	L		0	1	0	0	0	0	0	0	0	0	0	0	0	0	0	0	0	0	0	0	0	0	0	0	0	0
COG1555	DNA uptake protein ComE and related DNA-binding proteins	L		0	0	0	0	0	0	0	0	0	0	0	0	0	0	1	0	1	0	0	0	0	0	0	0	0	1
COG2840	DNA-nicking endonuclease, Smr domain	L		0	1	1	0	1	1	1	1	1	1	1	1	1	1	0	1	1	1	1	1	0	1	0	1	1	1
COG1193	dsDNA-specific endonuclease/ATPase MutS2	L		0	0	0	0	0	0	0	0	0	0	0	0	0	0	0	0	0	0	0	0	0	0	0	0	0	1
COG3024	Endogenous inhibitor of DNA gyrase, YacG/DUF329 family	L		1	1	0	0	1	1	0	1	1	1	1	1	0	1	1	1	1	1	1	1	0	1	0	1	1	1
COG2356	Endonuclease I	L		0	1	0	0	0	0	0	0	0	0	0	0	0	0	0	0	0	0	0	0	0	0	0	0	1	0
COG0177	Endonuclease III	L		1	1	1	1	1	1	1	1	1	1	1	1	1	1	0	1	1	1	1	1	0	1	1	1	1	1
COG0648	Endonuclease IV	L		0	0	0	0	0	1	0	0	0	0	0	0	0	0	0	0	0	0	0	0	0	0	0	0	0	0
COG1637	Endonuclease NucS, RecB family	L		0	0	0	0	0	0	0	0	0	1	0	0	0	0	0	1	1	0	0	0	0	0	0	0	1	0
COG1525	Endonuclease YncB, thermonuclease family	L		0	0	0	0	0	0	0	1	1	1	1	1	1	1	1	1	1	1	1	1	0	1	1	1	1	1
COG0178	Excinuclease UvrABC ATPase subunit	L		1	1	1	1	1	1	1	1	1	1	1	1	0	1	1	1	1	1	1	1	1	1	1	1	1	1
COG0556	Excinuclease UvrABC helicase subunit UvrB	L		1	1	1	1	1	1	1	1	1	1	1	1	1	0	1	1	1	1	1	1	1	1	1	1	1	1
COG0322	Excinuclease UvrABC, nuclease subunit	L		1	1	1	1	1	1	1	1	1	1	1	1	1	1	1	1	1	1	1	1	1	1	1	1	1	1
COG2925	Exonuclease I	L		0	0	0	0	0	0	0	0	0	0	1	0	0	0	0	0	0	0	0	0	0	0	0	0	0	0
COG0708	Exonuclease III	L		1	1	1	1	1	1	1	1	1	1	1	1	1	1	1	1	1	1	1	1	0	1	0	1	1	1
COG1722	Exonuclease VII small subunit	L		1	1	1	1	1	1	1	1	1	1	1	1	1	1	1	1	1	1	1	1	1	1	0	1	1	1
COG1570	Exonuclease VII, large subunit	L		1	1	1	1	1	1	1	1	1	1	1	1	0	1	1	1	1	1	1	1	1	1	0	1	1	1
COG0266	Formamidopyrimidine-DNA glycosylase	L		1	0	0	0	1	1	1	1	1	1	1	1	1	1	1	1	1	1	1	1	0	1	1	1	1	1
COG3727	G:T-mismatch repair DNA endonuclease, very short patch repair protein	L		0	0	0	0	0	0	0	0	1	0	0	0	0	0	0	0	0	0	0	0	0	0	0	0	0	0
COG4570	Holliday junction resolvase RusA (prophage-encoded endonuclease)	L		0	0	0	0	0	0	1	0	0	0	0	1	0	0	0	0	0	0	0	0	0	0	0	0	0	0
COG1591	Holliday junction resolvase, archaeal type	L		0	0	0	0	0	0	0	0	0	0	0	0	1	0	0	0	0	0	0	0	0	0	0	0	0	0
COG0632	Holliday junction resolvasome RuvABC DNA-binding subunit	L		1	1	1	1	1	1	1	1	1	1	1	1	1	1	1	1	1	1	1	1	1	1	1	1	1	1
COG0817	Holliday junction resolvasome RuvABC endonuclease subunit	L		1	1	1	1	1	1	1	1	1	1	1	1	1	1	1	1	1	1	1	1	1	1	1	1	1	1
COG2255	Holliday junction resolvasome RuvABC, ATP-dependent DNA helicase subunit	L		1	1	1	1	1	1	1	1	1	1	1	1	1	1	1	1	1	1	1	1	1	1	1	1	1	1
COG1201	Lhr-like helicase	L		0	0	0	0	0	0	0	0	0	0	0	1	0	0	0	0	0	0	0	0	0	0	0	0	0	0
COG2169	Methylphosphotriester-DNA--protein-cysteine methyltransferase (N-terminal fragment of Ada), contains Zn-binding and two AraC-type DNA-binding domains	L		0	0	0	0	0	0	0	0	0	0	0	0	0	0	0	0	0	0	1	1	0	0	0	0	0	0
COG0272	NAD-dependent DNA ligase	L		1	1	1	1	1	1	1	1	1	1	1	1	0	1	1	1	1	1	1	1	1	1	1	1	1	1
COG1273	Non-homologous end joining protein Ku, dsDNA break repair	L		0	0	1	0	0	0	0	0	0	0	0	0	0	0	1	0	0	0	0	0	1	0	0	0	0	0
COG0389	Nucleotidyltransferase/DNA polymerase involved in DNA repair	L		0	0	0	0	0	1	1	1	1	1	1	1	1	1	1	1	0	0	0	0	0	0	0	0	1	1
COG0350	O6-methylguanine-DNA--protein-cysteine methyltransferase	L		1	1	1	1	1	1	0	1	1	1	1	1	1	1	1	1	1	1	1	1	1	1	1	0	1	1
COG3298	Predicted 3'-5' exonuclease related to the exonuclease domain of PolB	L		0	0	0	0	0	0	0	0	0	0	0	0	0	1	1	1	0	1	1	1	0	1	1	1	0	1
COG3743	Predicted 5' DNA nuclease, flap endonuclease-1-like, helix-3-turn-helix (H3TH) domain	L		0	0	0	0	0	0	0	0	0	0	1	0	0	0	0	0	0	0	0	0	0	0	0	0	0	0
COG3593	Predicted ATP-dependent endonuclease of the OLD family, contains P-loop ATPase and TOPRIM domains	L		0	0	0	0	0	0	0	0	0	0	0	0	0	0	0	0	0	1	0	0	0	0	0	0	0	0
COG0792	Predicted endonuclease distantly related to archaeal Holliday junction resolvase	L		1	0	1	1	1	1	1	1	1	1	1	1	1	1	0	1	1	1	1	1	1	1	1	1	1	1
COG2827	Predicted endonuclease, GIY-YIG superfamily	L		0	0	1	0	1	0	1	0	1	1	1	1	1	1	1	0	0	0	0	0	0	0	0	0	1	1
COG0758	Predicted Rossmann fold nucleotide-binding protein DprA/Smf involved in DNA uptake	L		1	1	1	1	1	1	1	1	1	1	1	1	0	1	1	1	1	1	1	1	1	1	1	1	1	1
COG5464	Predicted transposase YdaD	L		1	1	1	1	1	0	1	0	1	0	0	0	0	0	0	0	0	0	0	0	0	0	0	0	0	0
COG1198	Primosomal protein N' (replication factor Y) - superfamily II helicase	L		1	1	1	1	1	1	1	1	1	1	1	1	1	1	1	1	1	1	1	1	1	1	1	1	1	1
COG1199	Rad3-related DNA helicase	L		0	0	0	1	0	1	0	0	1	1	1	1	1	1	1	1	0	1	1	1	0	1	1	1	1	1
COG3598	RecA-family ATPase	L		1	0	1	0	0	0	0	0	0	1	0	0	0	0	1	1	0	0	0	0	1	0	0	0	1	0
COG0468	RecA/RadA recombinase	L		1	1	1	1	0	1	1	1	1	1	0	1	1	1	1	1	1	1	1	1	1	1	1	1	1	1
COG2887	RecB family exonuclease	L		1	1	1	1	1	1	1	1	1	1	1	1	1	1	1	1	1	1	1	1	1	1	1	1	1	1
COG1200	RecG-like helicase	L		1	1	0	1	1	1	1	1	1	1	1	1	1	1	1	1	1	1	1	1	1	1	1	1	1	1
COG1195	Recombinational DNA repair ATPase RecF	L		1	1	1	1	1	1	0	1	1	1	1	1	1	1	1	1	1	1	1	1	1	1	1	1	1	1
COG1381	Recombinational DNA repair protein (RecF pathway)	L		1	1	1	1	1	1	1	0	1	1	1	1	1	1	1	1	1	1	1	1	1	1	1	1	1	1
COG0353	Recombinational DNA repair protein RecR	L		1	1	1	1	1	1	1	0	1	1	1	1	1	1	1	1	1	1	1	1	1	1	1	1	1	1
COG3723	Recombinational DNA repair protein RecT	L		0	0	0	0	0	0	0	0	0	0	0	0	0	0	0	0	0	0	0	0	0	1	0	1	0	0
COG0699	Replication fork clamp-binding protein CrfC (dynamin-like GTPase family)	L		1	0	1	0	0	1	0	0	0	0	0	1	0	0	0	0	1	0	0	0	0	0	0	0	1	0
COG2256	Replication-associated recombination protein RarA (DNA-dependent ATPase)	L		1	1	0	0	1	1	1	1	1	1	1	1	0	1	1	1	1	0	0	0	0	0	1	1	1	1
COG0305	Replicative DNA helicase	L		1	1	1	1	0	1	1	1	1	1	1	1	0	1	1	1	1	1	1	1	1	1	1	1	1	1
COG1204	Replicative superfamily II helicase	L		0	0	0	0	0	0	0	0	0	0	0	0	0	0	0	0	0	0	0	0	0	0	0	0	0	1
COG1110	Reverse gyrase	L		0	0	0	0	0	0	0	0	0	0	0	0	0	0	0	0	1	0	0	0	0	0	0	0	0	0
COG0328	Ribonuclease HI	L		1	1	1	1	0	1	1	0	1	1	0	1	0	1	1	1	1	1	1	1	1	1	1	1	1	1
COG0164	Ribonuclease HII	L		1	1	1	1	1	1	0	1	1	1	1	1	1	1	1	1	0	1	1	1	1	1	1	1	1	1
COG0629	Single-stranded DNA-binding protein	L		1	1	1	1	1	1	1	1	1	1	0	1	0	1	1	1	1	1	1	1	1	1	1	1	1	1
COG0608	Single-stranded DNA-specific exonuclease, DHH superfamily, may be involved in archaeal DNA replication intiation	L		1	1	1	1	0	1	1	1	1	1	1	1	0	1	1	1	0	1	1	1	1	1	0	1	1	1
COG1961	Site-specific DNA recombinase related to the DNA invertase Pin	L		1	1	1	0	0	1	1	1	1	1	1	1	0	1	1	1	1	0	0	0	1	0	0	1	1	1
COG0338	Site-specific DNA-adenine methylase	L		1	1	0	0	0	1	0	0	1	0	0	0	0	0	1	0	0	1	1	0	0	1	1	0	1	0
COG0270	Site-specific DNA-cytosine methylase	L		1	0	0	0	0	0	0	0	1	0	0	1	0	0	1	0	1	0	1	0	0	1	1	0	0	0
COG4973	Site-specific recombinase XerC	L		1	1	0	0	0	0	0	0	0	1	1	1	1	1	0	0	0	0	0	0	0	0	0	0	0	0
COG4974	Site-specific recombinase XerD	L		1	1	1	1	1	1	1	1	1	1	1	1	0	1	1	1	1	1	1	1	1	1	1	1	1	1
COG0551	ssDNA-binding Zn-finger and Zn-ribbon domains of topoisomerase 1	L		0	0	0	0	0	0	0	0	0	0	0	0	0	0	0	0	1	0	0	0	0	0	1	0	0	0
COG1112	Superfamily I DNA and/or RNA helicase	L		0	0	0	0	0	0	0	0	0	0	0	1	0	0	0	0	0	0	0	0	0	0	0	0	0	1
COG0210	Superfamily I DNA or RNA helicase	L		1	1	1	1	1	1	1	1	1	1	1	1	1	1	1	1	1	1	1	1	1	1	1	1	1	1
COG0513	Superfamily II DNA and RNA helicase	L		1	1	1	0	0	1	0	1	1	1	1	1	0	1	1	1	1	1	1	1	1	1	0	1	1	1
COG0514	Superfamily II DNA helicase RecQ	L		0	0	0	0	0	0	0	1	0	0	1	1	0	1	1	1	1	0	0	0	0	0	0	0	1	1
COG4581	Superfamily II RNA helicase	L		0	0	0	0	0	0	0	0	0	1	1	1	1	0	1	1	1	0	0	0	0	0	0	0	1	1
COG1573	Uracil-DNA glycosylase	L		1	1	1	1	1	1	1	1	1	1	1	1	1	1	1	1	1	1	1	1	1	1	1	1	1	1
COG4294	UV DNA damage repair endonuclease	L		0	0	0	0	0	1	0	0	0	0	0	0	0	0	0	0	0	0	0	0	0	0	0	0	0	0
COG2852	Very-short-patch-repair endonuclease	L		0	0	0	0	0	0	0	0	0	0	0	0	1	0	0	0	0	0	0	0	0	0	0	0	0	0
COG1197	Transcription-repair coupling factor (superfamily II helicase)	LK		1	1	1	1	1	1	1	1	1	1	1	1	1	1	1	1	1	1	1	1	0	1	1	1	1	1
COG0582	Integrase	LX		1	0	1	0	1	1	0	1	1	1	1	1	1	1	1	1	0	1	0	1	0	0	1	1	1	1
COG1372	Intein/homing endonuclease	LX		1	0	0	0	0	1	1	0	0	1	0	0	0	0	0	0	0	0	0	0	1	0	0	0	0	0
COG2877	3-deoxy-D-manno-octulosonic acid (KDO) 8-phosphate synthase	M	Lipid A biosynthesis	1	1	1	1	1	1	1	1	1	1	1	1	1	1	1	1	1	1	1	1	1	1	0	1	1	1
COG1519	3-deoxy-D-manno-octulosonic-acid transferase	M	Lipid A biosynthesis	1	1	1	1	1	1	0	1	1	1	1	1	0	1	1	1	1	1	1	1	1	1	1	1	1	1
COG1043	Acyl-[acyl carrier protein]--UDP-N-acetylglucosamine O-acyltransferase	M	Lipid A biosynthesis	1	1	1	1	1	1	1	1	1	1	1	1	1	1	1	1	1	1	1	1	1	1	1	1	1	1
COG1212	CMP-2-keto-3-deoxyoctulosonic acid synthetase	M	Lipid A biosynthesis	1	1	1	1	1	1	1	0	1	1	1	1	1	1	1	1	1	1	1	1	1	1	1	1	1	1
COG0763	Lipid A disaccharide synthetase	M	Lipid A biosynthesis	1	1	1	1	1	1	1	1	1	1	1	1	1	1	1	1	1	1	1	1	1	1	0	1	1	1
COG1044	UDP-3-O-[3-hydroxymyristoyl] glucosamine N-acyltransferase	M	Lipid A biosynthesis	1	1	1	1	0	1	1	1	1	1	1	1	1	1	1	1	1	1	1	1	1	1	1	1	1	1
COG0774	UDP-3-O-acyl-N-acetylglucosamine deacetylase	M	Lipid A biosynthesis	1	1	1	1	0	1	1	1	1	1	1	1	0	1	1	1	1	1	1	1	1	1	1	1	1	1
COG0787	Alanine racemase	M	Mureine biosynthesis	1	1	1	1	0	1	1	1	1	1	1	1	1	1	1	1	1	1	1	1	1	1	1	1	1	1
COG0796	Glutamate racemase	M	Mureine biosynthesis	0	0	0	0	0	0	0	0	0	0	0	0	0	0	0	1	0	0	0	0	1	0	0	0	0	0
COG0812	UDP-N-acetylenolpyruvoylglucosamine reductase	M	Mureine biosynthesis	1	1	1	1	0	1	1	1	1	1	1	1	0	1	1	1	1	1	1	1	1	1	1	1	1	1
COG0766	UDP-N-acetylglucosamine enolpyruvyl transferase	M	Mureine biosynthesis	1	1	1	1	1	1	1	1	1	1	1	1	0	1	1	1	1	1	1	1	1	1	1	1	1	1
COG0707	UDP-N-acetylglucosamine:LPS N-acetylglucosamine transferase	M	Mureine biosynthesis	1	1	1	1	0	1	0	1	1	1	1	1	0	1	1	1	1	1	1	1	1	1	1	1	1	1
COG0771	UDP-N-acetylmuramoylalanine-D-glutamate ligase	M	Mureine biosynthesis	1	1	1	1	1	1	1	1	1	1	1	1	0	1	1	1	1	1	1	1	1	1	1	1	1	1
COG0472	UDP-N-acetylmuramyl pentapeptide phosphotransferase/UDP-N-acetylglucosamine-1-phosphate transferase	M	Mureine biosynthesis	1	1	1	1	1	1	1	1	1	1	1	1	1	1	1	1	1	1	1	1	1	1	1	1	1	1
COG0770	UDP-N-acetylmuramyl pentapeptide synthase	M	Mureine biosynthesis	1	1	1	1	0	1	1	1	1	1	1	1	0	1	1	1	0	1	1	1	1	1	1	1	1	1
COG0769	UDP-N-acetylmuramyl tripeptide synthase	M	Mureine biosynthesis	1	1	1	1	1	1	1	1	1	1	1	1	0	1	1	1	1	1	1	1	1	1	1	1	1	1
COG0615	Glycerol-3-phosphate cytidylyltransferase, cytidylyltransferase family	M	Riboflavin/FAD biosynthesis	1	0	1	0	1	1	1	0	1	1	1	1	1	1	1	1	1	0	0	0	0	0	0	0	1	1
COG2377	1,6-Anhydro-N-acetylmuramate kinase	M		0	1	1	0	1	1	1	1	1	1	1	1	1	1	0	1	0	0	0	0	0	0	0	0	1	1
COG1807	4-amino-4-deoxy-L-arabinose transferase or related glycosyltransferase of PMT family	M		1	0	1	1	1	0	0	0	1	1	1	1	1	1	1	1	0	0	0	0	0	0	0	0	1	0
COG1137	ABC-type lipopolysaccharide export system, ATPase component	M		1	1	1	1	1	1	1	0	1	1	1	1	0	1	1	1	1	1	1	1	1	1	1	1	1	1
COG1136	ABC-type lipoprotein export system, ATPase component	M		1	1	1	1	1	1	1	1	1	1	1	1	1	1	1	1	1	1	1	1	1	1	1	1	1	1
COG4591	ABC-type transport system, involved in lipoprotein release, permease component	M		1	1	1	1	1	1	1	1	1	1	1	1	1	1	1	1	1	1	1	1	1	1	1	1	1	1
COG1127	ABC-type transporter Mla maintaining outer membrane lipid asymmetry, ATPase component MlaF	M		1	1	1	1	1	1	1	1	1	1	1	1	0	1	1	1	1	1	1	1	1	1	1	1	1	1
COG2853	ABC-type transporter Mla maintaining outer membrane lipid asymmetry, lipoprotein component MlaA	M		1	1	1	1	0	1	0	0	1	1	1	1	1	1	1	1	1	0	0	0	1	1	1	1	1	1
COG1463	ABC-type transporter Mla maintaining outer membrane lipid asymmetry, periplasmic component MlaD	M		1	1	1	1	1	1	1	1	1	1	1	1	1	1	1	1	1	1	1	1	1	1	1	1	1	1
COG0767	ABC-type transporter Mla maintaining outer membrane lipid asymmetry, permease component MlaE	M		1	1	1	1	1	1	1	1	1	1	1	1	0	1	1	1	1	1	1	1	1	1	1	1	1	1
COG2870	ADP-heptose synthase, bifunctional sugar kinase/adenylyltransferase	M		0	0	0	0	0	0	0	0	0	0	0	0	0	0	1	0	0	0	0	0	0	0	0	0	0	0
COG0859	ADP-heptose:LPS heptosyltransferase	M		1	0	1	0	1	1	0	1	1	1	1	1	1	1	1	1	0	0	0	0	0	0	0	0	1	1
COG0815	Apolipoprotein N-acyltransferase	M		1	1	1	1	0	1	1	1	1	1	1	1	1	1	1	1	1	1	1	1	1	1	0	1	1	1
COG1794	Aspartate/glutamate racemase	M		1	0	0	0	1	0	0	0	0	0	1	1	1	0	1	1	0	0	0	0	1	0	0	0	0	0
COG3040	Bacterial lipocalin	M		0	0	0	1	0	0	0	0	0	0	0	0	0	0	0	0	0	0	0	0	0	1	0	0	0	0
COG1744	Basic membrane lipoprotein Med, periplasmic binding protein (PBP1-ABC) superfamily	M		0	0	0	1	0	0	0	0	0	1	0	1	0	0	0	1	1	0	0	0	0	0	0	0	1	1
COG1207	Bifunctional protein GlmU, N-acetylglucosamine-1-phosphate-uridyltransferase/glucosamine-1-phosphate-acetyltransferase	M		1	1	1	1	1	1	1	0	1	1	0	1	0	1	1	1	1	1	1	1	1	1	1	1	1	1
COG4421	Capsular polysaccharide biosynthesis protein	M		0	0	1	0	0	0	0	0	0	1	1	0	0	0	0	0	0	0	0	0	0	0	0	0	0	0
COG3563	Capsule polysaccharide export protein KpsC/LpsZ	M		0	0	0	0	0	0	0	0	1	0	0	0	0	0	1	0	0	1	1	0	0	0	0	0	0	0
COG2891	Cell shape-determining protein MreD	M		0	0	0	0	1	1	1	0	0	1	1	1	0	0	1	1	0	0	0	0	0	0	0	0	1	0
COG0791	Cell wall-associated hydrolase, NlpC family	M		0	0	0	0	1	1	1	1	1	0	0	1	1	0	0	0	0	1	1	1	0	1	0	1	0	1
COG1292	Choline-glycine betaine transporter	M		0	0	0	0	0	0	0	1	0	0	0	1	0	0	0	0	1	0	0	0	0	0	1	0	0	1
COG1083	CMP-N-acetylneuraminic acid synthetase	M		0	0	0	0	1	0	0	0	1	0	0	0	1	1	1	1	1	1	1	1	0	1	1	1	1	0
COG1462	Curli biogenesis system outer membrane secretion channel CsgG	M		0	0	0	0	0	0	0	0	0	1	1	1	0	0	1	0	0	0	0	0	0	0	0	0	1	0
COG1686	D-alanyl-D-alanine carboxypeptidase	M		1	1	1	1	1	1	1	1	1	1	1	1	1	1	1	1	1	1	1	1	1	1	1	1	1	1
COG2173	D-alanyl-D-alanine dipeptidase	M		1	1	1	1	1	1	1	0	1	1	1	0	1	1	1	0	0	0	0	0	0	0	0	0	1	1
COG1696	D-alanyl-lipoteichoic acid acyltransferase DltB, MBOAT superfamily	M		0	0	0	0	1	0	0	0	1	0	0	1	1	0	1	0	0	0	0	0	1	0	0	0	0	0
COG0399	dTDP-4-amino-4,6-dideoxygalactose transaminase	M		1	1	1	1	1	1	1	1	1	1	1	1	1	1	1	1	1	0	0	0	1	1	0	0	1	0
COG1898	dTDP-4-dehydrorhamnose 3,5-epimerase or related enzyme	M		0	0	0	1	0	0	0	0	0	1	1	0	0	0	1	0	1	0	0	0	0	0	1	0	0	1
COG1091	dTDP-4-dehydrorhamnose reductase	M		0	0	0	0	0	0	0	0	1	0	1	1	0	0	1	0	1	0	0	0	0	0	1	1	0	1
COG1088	dTDP-D-glucose 4,6-dehydratase	M		0	0	0	1	0	1	0	0	0	0	0	1	0	1	1	0	1	0	0	0	0	0	1	0	0	1
COG1209	dTDP-glucose pyrophosphorylase	M		0	0	0	1	0	1	0	0	1	0	1	1	1	0	1	1	1	0	0	0	0	0	1	0	0	1
COG2222	Fructoselysine-6-P-deglycase FrlB and related proteins with duplicated sugar isomerase (SIS) domain	M		0	0	0	0	0	0	0	0	0	0	0	0	0	0	1	0	0	0	0	0	0	0	0	0	0	0
COG1089	GDP-D-mannose dehydratase	M		0	0	0	0	0	0	0	0	1	1	0	1	1	0	1	1	0	0	0	0	0	1	0	1	0	1
COG0449	Glucosamine 6-phosphate synthetase, contains amidotransferase and phosphosugar isomerase domains	M		1	1	1	1	1	1	1	0	1	1	0	1	0	1	1	1	1	1	1	1	1	0	1	1	1	1
COG0438	Glycosyltransferase involved in cell wall bisynthesis	M		1	1	1	1	1	1	1	1	1	1	1	1	1	1	1	1	1	1	1	1	1	1	1	1	1	1
COG0463	Glycosyltransferase involved in cell wall bisynthesis	M		1	1	1	1	0	0	0	1	1	1	1	1	1	1	1	1	1	1	1	1	0	1	1	1	1	1
COG3306	Glycosyltransferase involved in LPS biosynthesis, GR25 family	M		0	0	0	1	0	0	0	0	0	0	0	0	0	0	0	0	1	0	0	0	1	0	0	0	0	0
COG3786	L,D-peptidoglycan transpeptidase YkuD, ErfK/YbiS/YcfS/YnhG family	M		0	1	1	0	0	1	1	1	1	1	1	1	1	1	1	1	0	0	0	0	0	0	0	0	1	1
COG1970	Large-conductance mechanosensitive channel	M		0	0	0	0	0	0	0	0	0	0	0	0	0	0	1	0	0	0	0	0	0	0	0	0	0	0
COG2348	Lipid II:glycine glycyltransferase (Peptidoglycan interpeptide bridge formation enzyme)	M		0	0	0	0	0	1	1	0	1	0	0	1	1	0	0	1	0	0	0	0	0	0	0	0	0	0
COG1442	Lipopolysaccharide biosynthesis protein, LPS:glycosyltransferase	M		0	0	0	0	0	0	0	0	0	1	1	1	1	0	0	0	1	1	1	1	0	1	1	1	1	1
COG1934	Lipopolysaccharide export system protein LptA	M		0	1	1	1	1	1	1	0	1	1	1	1	0	1	1	1	1	0	0	1	1	1	1	1	1	1
COG3117	Lipopolysaccharide export system protein LptC	M		0	0	0	0	0	0	0	0	0	1	0	0	0	0	0	0	0	0	0	0	0	0	0	0	0	0
COG4785	Lipoprotein NlpI, contains TPR repeats	M		0	0	0	0	0	0	0	0	1	0	0	0	0	0	0	0	0	0	0	0	0	0	0	0	0	0
COG1376	Lipoprotein-anchoring transpeptidase ErfK/SrfK	M		0	0	0	0	0	0	0	1	0	0	0	1	1	0	1	0	0	0	0	0	0	0	0	0	0	1
COG1452	LPS assembly outer membrane protein LptD (organic solvent tolerance protein OstA)	M		1	1	1	1	0	1	1	0	1	1	1	1	0	1	1	1	1	1	1	1	1	1	1	1	1	1
COG1388	LysM repeat	M		1	1	1	1	1	0	1	1	1	1	1	1	0	1	1	1	0	0	0	1	1	1	1	1	1	1
COG3774	Mannosyltransferase OCH1 or related enzyme	M		1	0	1	1	0	1	0	0	0	0	0	0	0	0	0	0	0	0	1	0	0	0	0	0	0	0
COG0744	Membrane carboxypeptidase (penicillin-binding protein)	M		1	1	1	1	0	1	0	1	1	1	1	1	1	1	1	1	1	1	1	1	1	1	1	1	1	1
COG5009	Membrane carboxypeptidase/penicillin-binding protein	M		1	1	0	0	0	1	0	0	1	1	1	1	1	1	1	1	1	1	1	1	0	1	1	1	1	1
COG4953	Membrane carboxypeptidase/penicillin-binding protein PbpC	M		1	0	0	0	0	0	0	0	0	0	0	0	0	0	1	0	0	0	0	1	0	0	0	0	1	0
COG0706	Membrane protein insertase Oxa1/YidC/SpoIIIJ, required for the localization of integral membrane proteins	M		1	1	1	1	1	1	1	1	1	1	1	1	1	1	1	1	1	1	1	1	1	1	1	1	1	1
COG3064	Membrane protein involved in colicin uptake	M		1	1	0	0	0	0	1	1	0	0	0	1	0	0	0	0	0	0	0	0	1	0	0	0	0	1
COG2244	Membrane protein involved in the export of O-antigen and teichoic acid	M		0	0	0	0	0	1	0	0	0	1	1	1	0	0	1	1	0	0	0	1	1	0	0	0	1	0
COG3083	Membrane-anchored periplasmic protein YejM, alkaline phosphatase superfamily	M		0	1	0	0	0	0	0	0	0	0	0	0	0	0	0	0	0	0	0	0	0	0	0	0	0	0
COG0759	Membrane-anchored protein YidD, putatitve component of membrane protein insertase Oxa1/YidC/SpoIIIJ	M		0	1	1	0	1	1	1	1	1	1	1	1	1	0	1	1	0	1	1	0	0	1	1	1	1	1
COG3895	Membrane-bound inhibitor of C-type lysozyme	M		0	0	0	0	0	0	0	0	0	0	0	0	0	0	1	0	0	0	0	0	0	0	0	0	0	1
COG2821	Membrane-bound lytic murein transglycosylase	M		1	1	1	0	0	1	1	1	1	1	1	1	1	1	1	1	1	0	0	0	0	0	1	1	1	1
COG2951	Membrane-bound lytic murein transglycosylase B	M		0	0	0	0	0	0	0	1	1	1	1	1	1	1	1	1	1	1	0	1	0	1	1	1	1	1
COG1619	Muramoyltetrapeptide carboxypeptidase LdcA (peptidoglycan recycling)	M		1	1	0	0	1	0	0	0	0	0	0	0	0	0	1	0	0	0	0	0	1	0	0	0	0	0
COG0739	Murein DD-endopeptidase MepM and murein hydrolase activator NlpD, contain LysM domain	M		1	1	1	1	0	1	0	1	1	1	1	1	1	1	1	1	1	1	1	1	1	1	1	1	1	1
COG3034	Murein L,D-transpeptidase YafK	M		0	0	0	0	0	1	1	0	0	0	0	0	0	0	0	0	0	0	0	0	0	0	0	0	0	1
COG2989	Murein L,D-transpeptidase YcbB/YkuD	M		1	1	1	0	0	1	1	0	0	0	0	1	0	0	0	0	0	0	0	0	0	0	0	0	0	0
COG2866	Murein tripeptide amidase MpaA	M		0	0	0	0	0	1	0	0	0	0	0	0	0	0	0	0	0	0	0	0	0	0	0	0	0	1
COG3023	N-acetyl-anhydromuramyl-L-alanine amidase AmpD	M		1	1	1	1	1	1	0	1	1	1	1	1	0	1	1	1	0	0	0	0	0	1	0	1	1	1
COG2103	N-acetylmuramic acid 6-phosphate (MurNAc-6-P) etherase	M		0	0	0	0	1	0	0	0	0	1	0	0	0	0	0	0	0	0	0	0	0	1	0	0	1	0
COG0860	N-acetylmuramoyl-L-alanine amidase	M		1	0	0	0	0	0	1	0	1	1	1	1	1	1	1	1	1	1	1	1	0	1	1	1	1	1
COG3055	N-acetylneuraminic acid mutarotase	M		0	0	0	0	0	0	0	0	0	1	1	0	0	0	1	0	0	0	0	0	0	0	0	0	0	0
COG3875	Nickel-dependent lactate racemase	M		0	0	0	0	0	0	0	0	0	0	0	0	0	0	1	0	0	0	0	0	0	0	0	0	0	1
COG0451	Nucleoside-diphosphate-sugar epimerase	M		1	1	1	1	1	1	1	1	1	1	1	1	1	1	1	1	0	1	0	1	1	0	1	1	1	1
COG3248	Nucleoside-specific outer membrane channel protein Tsx	M		0	0	0	0	0	0	0	0	0	0	0	0	0	0	0	0	0	0	0	1	0	0	0	1	0	0
COG3307	O-antigen ligase	M		1	1	1	1	1	1	1	0	1	1	1	1	1	0	1	1	1	0	0	0	0	0	0	0	1	1
COG5520	O-Glycosyl hydrolase	M		0	0	0	0	0	0	0	0	0	1	0	0	0	0	0	0	0	0	0	0	0	0	0	0	0	0
COG3637	Opacity protein and related surface antigens	M		1	0	1	1	1	1	1	0	1	1	0	0	0	0	1	1	0	1	1	1	1	1	1	1	1	1
COG3417	Outer membrane lipoprotein LpoB, binds and activates PBP1b	M		0	0	0	0	0	0	0	0	0	0	0	0	0	0	0	0	0	1	1	1	0	1	1	1	0	0
COG3133	Outer membrane lipoprotein SlyB	M		1	0	1	1	1	1	0	0	0	0	0	0	0	0	0	0	0	0	0	0	1	0	0	0	0	0
COG2834	Outer membrane lipoprotein-sorting protein	M		1	1	1	1	1	1	1	1	1	1	1	1	1	1	1	1	1	1	1	1	1	1	1	1	1	1
COG3203	Outer membrane protein (porin)	M		1	1	1	1	1	1	1	0	1	1	1	1	1	1	1	1	1	1	1	1	1	1	1	1	1	1
COG4775	Outer membrane protein assembly factor BamA	M		1	1	1	1	1	1	1	1	1	1	1	1	1	1	1	1	1	1	1	1	1	1	1	1	1	1
COG1520	Outer membrane protein assembly factor BamB, contains PQQ-like beta-propeller repeat	M		1	1	1	1	0	1	1	1	1	1	1	1	0	1	1	1	1	1	0	1	1	1	1	1	1	1
COG4105	Outer membrane protein assembly factor BamD, BamD/ComL family	M		1	1	1	1	0	1	0	1	1	1	1	1	0	1	1	1	1	1	1	1	1	1	1	1	1	1
COG2913	Outer membrane protein assembly factor BamE, lipoprotein component of the BamABCDE complex	M		1	1	1	1	1	1	1	1	1	1	1	1	0	0	1	1	1	1	1	1	1	1	0	1	1	1
COG2885	Outer membrane protein OmpA and related peptidoglycan-associated (lipo)proteins	M		1	1	1	1	1	1	1	1	1	1	1	1	1	1	1	1	1	1	1	1	1	1	1	1	1	1
COG1538	Outer membrane protein TolC	M		1	1	1	1	1	1	1	1	1	1	1	1	1	1	1	1	1	1	1	1	1	1	1	1	1	1
COG3047	Outer membrane protein W	M		0	0	0	0	0	0	0	0	0	0	0	1	0	0	0	0	0	0	0	1	0	0	0	0	0	1
COG3713	Outer membrane scaffolding protein for murein synthesis, MipA/OmpV family	M		0	1	0	0	0	0	0	0	1	0	0	1	0	0	1	0	0	0	0	0	0	0	0	0	0	1
COG0729	Outer membrane translocation and assembly module TamA	M		1	0	1	0	0	1	1	0	0	0	0	1	0	0	1	0	1	0	0	0	0	0	0	0	0	1
COG0728	Peptidoglycan biosynthesis protein MviN/MurJ, putative lipid II flippase	M		1	1	1	1	1	1	1	1	1	1	1	1	1	1	1	1	1	1	1	1	1	1	0	1	1	1
COG2385	Peptidoglycan hydrolase (amidase) enhancer domain	M		0	0	0	0	1	0	0	0	0	1	0	0	0	0	0	1	0	0	0	0	0	0	0	0	0	0
COG3409	Peptidoglycan-binding (PGRP) domain of peptidoglycan hydrolases	M		0	0	0	0	1	1	1	1	1	1	1	1	1	1	1	1	0	1	0	0	0	0	0	0	1	1
COG1835	Peptidoglycan/LPS O-acetylase OafA/YrhL, contains acyltransferase and SGNH-hydrolase domains	M		0	1	0	0	1	1	0	0	0	0	0	1	0	0	1	0	1	1	1	1	0	1	1	1	1	0
COG3131	Periplasmic glucans biosynthesis protein	M		0	0	0	0	0	1	0	0	0	0	0	0	0	0	1	0	0	0	0	0	0	0	0	0	0	1
COG1596	Periplasmic protein involved in polysaccharide export, contains SLBB domain of the beta-grasp fold	M		0	0	0	0	0	0	0	0	0	1	1	1	0	0	1	0	0	0	0	0	0	0	0	0	0	1
COG0810	Periplasmic protein TonB, links inner and outer membranes	M		0	1	1	0	1	1	1	0	1	1	1	1	0	0	1	1	0	1	1	1	0	1	1	1	1	1
COG3772	Phage-related lysozyme (muramidase), GH24 family	M		1	0	0	0	0	0	0	0	1	0	0	0	0	0	0	0	0	0	0	1	0	1	1	1	0	0
COG2194	Phosphoethanolamine transferase for periplasmic glucans (OPG), alkaline phosphatase superfamily	M		1	0	0	0	0	0	0	0	0	0	0	0	0	0	1	0	1	1	1	1	0	1	1	1	0	1
COG1368	Phosphoglycerol transferase MdoB or a related enzyme of AlkP superfamily	M		0	0	0	0	0	0	0	0	0	1	0	0	1	1	1	0	1	0	0	1	0	0	0	0	1	0
COG2843	Poly-gamma-glutamate biosynthesis protein CapA/YwtB (capsule formation), metallophosphatase superfamily	M		0	0	0	0	0	0	0	0	0	0	1	0	0	0	0	0	0	0	0	0	0	0	0	0	0	0
COG2327	Polysaccharide pyruvyl transferase family protein WcaK	M		0	1	1	0	0	0	1	0	0	0	0	0	0	0	1	0	0	1	0	0	0	0	0	1	0	1
COG0682	Prolipoprotein diacylglyceryltransferase	M		1	1	1	1	1	1	1	1	1	1	1	1	1	1	1	1	1	1	1	1	1	1	1	1	1	1
COG5622	Protein required for attachment to host cells	M		0	1	1	0	1	1	1	0	0	0	0	0	0	0	1	0	0	0	0	0	0	0	0	0	0	0
COG1346	Putative effector of murein hydrolase	M		0	0	0	0	0	0	0	0	0	0	0	0	0	0	1	0	1	0	0	0	0	0	0	0	1	1
COG0797	Rare lipoprotein A, peptidoglycan hydrolase digesting "naked" glycans, contains C-terminal SPOR domain	M		1	1	1	1	0	1	0	1	1	1	1	1	1	1	1	1	1	1	1	1	1	1	1	1	1	1
COG2089	Sialic acid synthase SpsE, contains C-terminal SAF domain	M		0	0	0	0	1	0	1	0	1	0	0	1	1	1	1	1	1	1	1	1	0	1	1	1	1	0
COG0668	Small-conductance mechanosensitive channel	M		1	1	1	1	1	1	1	1	1	1	0	1	0	1	1	1	0	1	1	1	1	1	1	1	1	1
COG3264	Small-conductance mechanosensitive channel	M		0	0	0	0	0	0	0	1	1	1	1	1	0	1	1	0	0	0	0	0	0	0	0	0	1	1
COG0741	Soluble lytic murein transglycosylase and related regulatory proteins (some contain LysM/invasin domains)	M		1	1	1	1	0	1	1	1	1	1	1	1	1	1	1	1	1	1	1	1	1	1	1	1	1	1
COG3764	Sortase (surface protein transpeptidase)	M		0	0	0	0	0	0	0	0	0	0	0	1	0	0	0	0	0	0	0	0	0	1	0	0	0	0
COG1861	Spore coat polysaccharide biosynthesis protein SpsF, cytidylyltransferase family	M		1	0	0	0	0	0	0	0	0	0	0	1	0	0	1	1	0	0	0	0	0	0	0	0	0	0
COG3980	Spore coat polysaccharide biosynthesis protein SpsG, predicted glycosyltransferase	M		0	0	0	0	0	0	0	0	0	0	0	1	0	0	1	0	1	0	0	0	0	0	0	0	0	0
COG5337	Spore coat protein CotH	M		0	0	0	0	0	0	0	0	0	0	0	1	0	0	0	0	0	0	0	0	0	0	0	0	0	0
COG2148	Sugar transferase involved in LPS biosynthesis (colanic, teichoic acid)	M		1	1	0	1	0	1	1	0	0	0	0	0	0	0	0	0	0	0	0	1	1	0	0	0	0	1
COG3942	Surface antigen	M		0	0	0	0	0	0	0	0	0	0	0	0	1	0	1	0	0	0	0	0	0	0	0	0	0	1
COG4520	Surface antigen	M		1	1	0	0	1	0	0	1	1	1	1	1	1	1	1	1	0	0	0	0	1	0	0	0	1	1
COG3274	Surface polysaccharide O-acyltransferase, integral membrane enzyme	M		0	0	1	0	0	0	0	0	0	0	0	0	0	0	0	0	0	0	0	0	0	0	0	0	0	0
COG1663	Tetraacyldisaccharide-1-P 4'-kinase	M		1	1	1	1	1	1	1	1	1	1	1	1	0	1	1	1	1	1	1	1	1	1	1	1	1	1
COG2908	UDP-2,3-diacylglucosamine pyrophosphatase LpxH	M		0	0	0	0	0	0	0	0	0	0	0	1	0	0	1	0	0	0	0	0	0	0	0	0	1	1
COG0562	UDP-galactopyranose mutase	M		0	0	0	0	0	0	0	0	0	1	1	0	0	0	0	0	1	1	1	1	0	1	0	0	0	0
COG1087	UDP-glucose 4-epimerase	M		0	0	1	1	0	0	0	0	1	1	1	1	0	0	1	0	1	1	1	1	0	1	1	1	1	1
COG1004	UDP-glucose 6-dehydrogenase	M		1	1	1	1	1	1	0	0	1	1	1	1	1	1	1	1	0	0	0	0	0	0	0	0	1	1
COG0677	UDP-N-acetyl-D-mannosaminuronate dehydrogenase	M		1	0	1	0	1	1	1	1	1	1	0	1	1	1	1	1	0	0	0	0	1	0	0	0	1	1
COG1922	UDP-N-acetyl-D-mannosaminuronic acid transferase, WecB/TagA/CpsF family	M		0	0	0	0	0	0	0	0	0	0	0	1	0	0	0	0	0	0	0	0	0	0	0	0	0	1
COG0381	UDP-N-acetylglucosamine 2-epimerase	M		0	0	0	0	1	1	1	1	1	1	0	1	1	1	1	0	0	0	1	0	1	0	0	0	1	1
COG0773	UDP-N-acetylmuramate-alanine ligase	M		1	1	1	1	1	1	1	1	1	1	1	1	0	1	1	1	1	1	1	1	1	1	1	1	1	1
COG3206	Uncharacterized protein involved in exopolysaccharide biosynthesis	M		0	0	1	0	0	0	0	0	0	1	0	1	0	0	0	0	0	0	0	0	0	0	0	0	1	0
COG2982	Uncharacterized protein involved in outer membrane biogenesis	M		1	0	1	0	1	0	0	1	1	1	1	1	1	1	1	1	1	1	1	1	0	1	1	0	1	1
COG1210	UTP-glucose-1-phosphate uridylyltransferase	M		1	1	1	1	0	1	1	0	1	1	1	1	1	1	1	1	1	1	1	1	0	1	1	1	1	1
COG0464	AAA+-type ATPase, SpoVK/Ycf46/Vps4 family	MDT		0	0	0	0	0	0	1	0	0	0	1	1	0	0	0	0	0	1	1	0	0	1	0	0	1	1
COG2943	Membrane glycosyltransferase	MG		0	0	0	0	0	0	0	0	0	0	0	1	0	0	1	0	0	0	0	0	0	0	0	0	0	1
COG1887	CDP-glycerol glycerophosphotransferase, TagB/SpsB family	MI		0	1	0	1	0	0	1	0	1	0	0	1	1	0	1	1	1	0	1	1	0	0	1	0	0	0
COG3967	Short-chain dehydrogenase involved in D-alanine esterification of teichoic acids	MI		0	0	0	0	0	0	0	0	0	0	0	0	1	0	0	0	0	0	0	0	0	0	0	0	0	0
COG3470	Uncharacterized protein probably involved in high-affinity Fe2+ transport	MI		0	0	0	0	0	0	0	0	0	0	0	0	0	0	1	0	0	0	0	0	0	0	0	0	0	0
COG1705	Flagellum-specific peptidoglycan hydrolase FlgJ	MN		0	0	0	0	1	0	0	0	0	0	0	0	0	0	0	0	0	0	0	0	0	0	0	0	0	0
COG0795	Lipopolysaccharide export LptBFGC system, permease protein LptF	MN		1	1	1	1	1	1	1	0	1	1	1	1	0	1	1	1	1	1	1	1	1	1	1	1	1	1
COG1086	NDP-sugar epimerase, includes UDP-GlcNAc-inverting 4,6-dehydratase FlaA1 and capsular polysaccharide biosynthesis protein EpsC	MO		1	1	1	1	1	1	1	0	1	1	1	1	1	0	1	1	1	0	0	1	0	0	0	0	1	1
COG2825	Periplasmic chaperone for outer membrane proteins, Skp family	MO		1	1	1	0	1	1	1	1	1	1	1	1	1	1	1	1	0	1	1	1	1	1	1	1	1	1
COG4948	L-alanine-DL-glutamate epimerase or related enzyme of enolase superfamily	MR	Non-phosphorylated Entner-Doudoroff pathway	0	0	0	0	1	0	0	1	1	1	1	1	1	1	1	1	1	0	0	0	0	0	0	0	1	1
COG1778	3-deoxy-D-manno-octulosonate 8-phosphate phosphatase KdsC and related HAD superfamily phosphatases	MR		0	0	0	0	0	0	0	0	1	1	1	0	0	1	1	0	1	1	1	1	0	1	1	1	1	0
COG1181	D-alanine-D-alanine ligase and related ATP-grasp enzymes	MR		1	1	1	1	1	1	1	1	1	1	1	1	0	1	1	1	1	1	1	1	1	1	1	1	1	1
COG3049	Penicillin V acylase or related amidase, Ntn superfamily	MR		0	0	0	0	0	0	0	0	0	0	0	1	1	0	1	1	0	0	0	0	0	0	0	0	0	0
COG4623	Membrane-bound lytic murein transglycosylase MltF	MT		0	0	0	0	0	0	0	0	0	0	0	0	0	0	0	0	0	0	0	0	0	0	0	0	1	0
COG0597	Lipoprotein signal peptidase	MU		1	1	1	1	1	1	1	1	1	1	1	1	1	1	1	1	1	1	1	1	1	1	1	1	1	1
COG3468	Type V secretory pathway, adhesin AidA	MU		0	0	1	1	0	1	0	1	0	0	0	0	0	0	0	0	0	0	0	0	0	1	0	0	0	1
COG0845	Multidrug efflux pump subunit AcrA (membrane-fusion protein)	MV		1	1	1	1	1	1	1	1	1	1	1	1	1	1	1	1	1	1	1	1	1	1	1	1	1	1
COG4678	Muramidase (phage lambda lysozyme)	MX		0	0	0	0	1	1	1	0	0	0	0	0	0	0	0	0	0	0	0	0	0	0	0	0	0	0
COG3225	ABC-type uncharacterized transport system involved in gliding motility, auxiliary component	N		0	0	0	0	0	0	0	1	1	1	0	1	1	0	1	1	0	0	0	0	0	0	0	0	0	0
COG5653	Acetyltransferase involved in cellulose biosynthesis, CelD/BcsL family	N		0	0	0	0	0	1	0	0	0	0	0	0	0	0	0	0	0	0	0	0	1	0	0	0	0	0
COG5581	c-di-GMP-binding flagellar brake protein YcgR, contains PilZNR and PilZ domains	N		0	0	0	0	0	0	1	0	0	1	0	0	0	1	0	0	0	0	0	0	0	0	0	0	0	0
COG1192	Cellulose biosynthesis protein BcsQ	N		1	1	1	1	1	1	1	0	1	1	1	1	1	1	1	1	1	1	1	1	1	1	1	1	1	1
COG1261	Flagella basal body P-ring formation protein FlgA	N		0	1	0	1	1	1	1	0	1	1	0	1	1	1	1	1	1	0	0	0	0	0	0	0	1	1
COG1699	Flagellar assembly factor FliW	N		0	1	0	0	1	1	1	0	0	0	0	0	0	0	0	0	0	0	0	0	0	0	0	0	0	1
COG2063	Flagellar basal body L-ring protein FlgH	N		0	1	0	1	1	1	1	0	1	1	0	1	1	1	1	1	1	0	0	0	0	0	0	0	1	1
COG1706	Flagellar basal body P-ring protein FlgI	N		0	1	0	1	1	1	1	0	1	1	1	1	1	1	1	1	1	0	0	0	0	0	0	0	1	1
COG1815	Flagellar basal body rod protein FlgB	N		0	1	0	1	1	1	1	0	1	1	0	1	0	1	1	1	1	0	0	0	0	0	0	0	1	1
COG1558	Flagellar basal body rod protein FlgC	N		0	1	0	1	0	1	1	0	1	1	0	1	0	1	1	1	1	0	0	0	0	0	0	0	1	1
COG4786	Flagellar basal body rod protein FlgG	N		0	1	0	1	1	1	1	1	1	1	0	1	1	1	1	1	1	0	0	0	0	0	0	0	1	1
COG1580	Flagellar basal body-associated protein FliL	N		0	1	0	1	1	1	1	1	1	1	1	1	1	1	1	1	1	0	0	0	0	0	0	0	1	1
COG3190	Flagellar biogenesis protein FliO	N		0	1	0	1	1	0	0	0	1	1	0	1	0	1	1	1	1	0	0	0	0	0	0	0	1	1
COG1419	Flagellar biosynthesis GTPase FlhF	N		0	1	0	0	1	0	0	0	1	0	0	1	1	0	0	0	0	0	0	0	0	0	0	0	1	1
COG1298	Flagellar biosynthesis pathway, component FlhA	N		0	1	0	1	1	1	1	0	1	0	1	1	1	1	1	0	1	0	0	0	0	0	0	0	1	1
COG1377	Flagellar biosynthesis protein FlhB	N		0	1	0	1	1	1	1	1	1	1	0	1	0	1	1	1	1	0	0	0	0	0	0	0	1	1
COG1987	Flagellar biosynthesis protein FliQ	N		0	1	0	1	1	1	1	0	1	1	0	1	0	1	1	1	1	0	0	0	0	0	0	0	1	1
COG1684	Flagellar biosynthesis protein FliR	N		0	1	0	1	1	1	1	1	1	1	0	1	0	1	1	1	1	0	0	0	0	0	0	0	1	1
COG5442	Flagellar biosynthesis regulator FlaF	N		0	0	0	0	0	0	0	1	1	1	1	1	0	1	1	1	1	0	0	0	0	0	0	0	1	0
COG5443	Flagellar biosynthesis regulator FlbT	N		0	0	0	0	0	0	0	0	1	0	1	1	1	1	0	1	1	0	0	0	0	0	0	0	1	0
COG1338	Flagellar biosynthetic protein FliP	N		0	1	0	1	1	1	1	0	1	1	0	1	0	1	1	1	1	0	0	0	0	0	0	0	1	1
COG1345	Flagellar capping protein FliD	N		0	1	0	1	1	1	1	0	0	0	0	0	0	0	1	0	0	0	0	0	0	0	0	0	0	1
COG1843	Flagellar hook assembly protein FlgD	N		0	1	0	1	1	1	1	0	1	0	1	1	0	1	1	1	1	0	0	0	0	0	0	0	1	1
COG1749	Flagellar hook protein FlgE	N		0	1	0	1	1	1	1	0	1	1	1	1	1	1	1	1	1	0	0	0	0	0	0	0	1	1
COG1256	Flagellar hook-associated protein FlgK	N		0	1	0	1	1	1	1	0	1	1	1	1	1	1	1	1	1	1	1	0	0	0	0	0	1	1
COG1677	Flagellar hook-basal body complex protein FliE	N		0	0	0	1	1	1	1	0	1	1	0	1	0	1	1	1	1	0	0	0	0	0	0	0	1	1
COG3144	Flagellar hook-length control protein FliK	N		0	1	0	0	1	1	1	0	1	0	1	1	0	1	1	1	1	0	0	0	0	0	0	0	1	1
COG3334	Flagellar motility protein MotE, a chaperone for MotC folding	N		0	1	0	1	1	1	1	0	1	1	0	1	0	1	1	1	1	0	0	0	0	0	0	0	1	1
COG1291	Flagellar motor component MotA	N		0	1	0	1	1	1	1	1	1	1	1	1	0	1	1	1	1	0	0	0	0	0	0	0	1	1
COG1360	Flagellar motor protein MotB	N		0	1	1	1	0	1	0	1	1	1	1	1	1	1	1	1	1	0	0	0	1	0	0	1	1	1
COG1536	Flagellar motor switch protein FliG	N		0	1	0	1	1	1	1	1	1	1	1	1	1	1	1	1	1	0	0	0	0	0	0	0	1	1
COG1868	Flagellar motor switch protein FliM	N		0	1	0	1	1	1	1	0	1	1	0	1	0	1	1	1	1	0	0	0	0	0	0	0	1	1
COG1344	Flagellin and related hook-associated protein FlgL	N		1	1	0	0	1	1	1	0	1	1	1	1	1	1	1	1	1	0	0	0	0	0	0	1	1	1
COG1215	Glycosyltransferase, catalytic subunit of cellulose synthase and poly-beta-1,6-N-acetylglucosamine synthase	N		0	1	1	1	1	0	0	1	1	1	1	1	1	1	1	1	1	1	1	0	0	1	1	0	1	1
COG3951	Rod binding protein domain	N		0	0	0	0	0	1	1	0	1	0	1	1	1	1	1	1	1	0	0	0	0	0	0	0	1	1
COG0084	Tat protein secretion system quality control protein TatD (DNase activity)	N		1	1	1	1	1	1	1	1	1	1	1	1	1	1	1	1	1	1	1	1	1	1	1	1	1	1
COG0643	Chemotaxis protein histidine kinase CheA	NT		0	1	1	0	0	1	0	1	1	1	1	1	1	1	1	1	1	0	0	0	0	0	0	0	1	1
COG1871	Chemotaxis receptor (MCP) glutamine deamidase CheD	NT		0	0	0	0	0	0	0	0	0	0	0	0	0	0	0	0	0	0	0	0	0	0	0	0	1	0
COG3143	Chemotaxis regulator CheZ, phosphatase of CheY~P	NT		0	1	0	0	0	1	0	1	1	1	0	1	0	1	1	1	1	0	0	0	0	0	0	0	1	1
COG2201	Chemotaxis response regulator CheB, contains REC and protein-glutamate methylesterase domains	NT		0	1	0	0	0	1	0	1	1	1	1	1	0	1	1	1	1	0	0	0	0	0	0	0	1	1
COG0835	Chemotaxis signal transduction protein	NT		1	1	0	0	0	1	0	1	1	1	1	1	0	1	1	1	1	0	0	0	0	0	0	0	1	1
COG0840	Methyl-accepting chemotaxis protein	NT		0	1	1	1	0	1	0	1	1	1	1	1	1	1	1	1	1	0	1	1	1	0	1	1	1	1
COG1352	Methylase of chemotaxis methyl-accepting proteins	NT		0	1	0	0	0	1	0	1	1	1	1	1	0	1	1	1	1	0	0	0	0	0	0	0	1	1
COG1157	Flagellar biosynthesis/type III secretory pathway ATPase	NU		0	1	0	1	1	1	1	0	1	0	1	1	1	1	1	1	1	0	0	0	0	0	0	0	1	1
COG1766	Flagellar biosynthesis/type III secretory pathway M-ring protein FliF/YscJ	NU		0	1	0	1	1	1	1	0	1	0	1	1	1	1	1	1	1	0	0	0	0	0	0	0	1	1
COG1317	Flagellar biosynthesis/type III secretory pathway protein FliH	NU		0	1	0	1	1	1	1	0	1	0	1	1	0	1	1	0	1	0	0	0	0	0	0	0	1	1
COG1886	Flagellar motor switch/type III secretory pathway protein FliN	NU		0	1	0	1	1	1	1	0	1	1	1	1	1	1	1	1	1	0	0	0	0	0	0	0	1	1
COG1516	Flagellin-specific chaperone FliS	NU		0	1	0	0	1	1	1	0	0	0	0	0	0	0	1	1	0	0	0	0	0	0	0	0	0	1
COG1989	Prepilin signal peptidase PulO (type II secretory pathway) or related peptidase	NU		1	1	1	1	0	0	0	0	1	0	0	0	1	0	0	0	0	0	0	0	0	0	0	0	0	0
COG2804	Type II secretory pathway ATPase GspE/PulE or T4P pilus assembly pathway ATPase PilB	NUW		1	1	1	1	1	1	0	0	1	0	0	0	1	0	1	0	0	0	0	0	1	0	0	0	0	0
COG1459	Type II secretory pathway, component PulF	NUW		1	1	1	1	1	1	1	0	1	0	0	0	1	0	1	0	0	0	0	0	1	0	0	0	0	0
COG2165	Type II secretory pathway, pseudopilin PulG	NUW		1	1	1	1	0	1	0	0	0	0	0	0	1	0	0	0	0	0	0	0	1	0	0	0	0	0
COG3188	Outer membrane usher protein FimD/PapC	NW		0	0	0	1	0	0	0	0	1	0	0	0	0	0	0	0	0	0	0	0	0	0	1	1	0	0
COG4970	Tfp pilus assembly protein FimT	NW		0	0	0	0	0	0	0	0	0	0	0	0	1	0	0	0	0	0	0	0	0	0	0	0	0	0
COG3170	Tfp pilus assembly protein FimV	NW		1	1	1	0	0	1	1	1	1	1	0	0	1	0	1	0	1	0	0	0	0	0	0	0	1	0
COG4968	Tfp pilus assembly protein PilE	NW		0	0	0	0	0	0	0	0	1	0	0	0	0	0	0	0	0	0	0	0	0	0	0	0	0	0
COG3063	Tfp pilus assembly protein PilF	NW		0	0	1	0	0	1	1	0	0	1	1	1	1	1	1	1	1	0	0	0	0	0	0	0	0	1
COG3166	Tfp pilus assembly protein PilN	NW		0	0	0	0	0	0	0	0	1	0	0	0	1	1	0	1	0	0	1	0	0	0	0	0	0	0
COG4967	Tfp pilus assembly protein PilV	NW		0	0	0	0	0	0	0	0	0	0	0	0	1	0	0	0	0	0	0	0	1	0	0	0	0	0
COG4966	Tfp pilus assembly protein PilW	NW		0	0	0	0	0	0	0	0	1	0	0	0	0	0	0	0	0	0	0	0	0	0	0	0	0	0
COG3215	Tfp pilus assembly protein PilZ	NW		0	0	0	0	0	0	0	1	0	0	0	0	0	0	0	0	0	0	0	0	0	0	0	0	0	0
COG4969	Tfp pilus assembly protein, major pilin PilA	NW		0	0	1	0	1	1	1	0	0	0	0	0	0	0	0	0	0	0	0	0	0	0	0	0	0	1
COG3419	Tfp pilus assembly protein, tip-associated adhesin PilY1	NW		0	1	0	0	0	0	0	0	0	0	0	0	0	0	0	0	0	0	0	0	0	0	0	0	0	0
COG0638	20S proteasome, alpha and beta subunits	O		1	0	0	0	0	0	0	0	0	0	0	0	0	0	0	0	0	0	0	0	0	0	0	0	0	0
COG4133	ABC-type transport system involved in cytochrome c biogenesis, ATPase component	O		1	1	0	0	1	1	1	1	1	1	1	1	1	1	1	1	1	0	0	0	0	0	0	0	1	1
COG0755	ABC-type transport system involved in cytochrome c biogenesis, permease component	O		1	1	0	0	0	1	0	1	1	1	1	1	1	1	1	1	1	0	0	0	0	0	0	0	1	1
COG2386	ABC-type transport system involved in cytochrome c biogenesis, permease component	O		0	1	0	0	1	0	0	1	1	1	1	1	1	1	1	1	1	0	0	0	0	0	0	0	1	1
COG5265	ABC-type transport system involved in Fe-S cluster assembly, permease and ATPase components	O		1	1	1	1	0	1	1	1	1	1	1	1	1	1	1	1	0	0	0	0	0	0	0	0	1	1
COG1277	ABC-type transport system involved in multi-copper enzyme maturation, permease component	O		0	0	0	0	0	0	0	1	1	1	0	1	1	0	1	1	0	0	0	0	0	0	0	0	1	0
COG2994	ACP:hemolysin acyltransferase (hemolysin-activating protein)	O		0	0	0	0	0	0	0	0	1	0	0	0	0	0	0	0	0	0	0	0	0	0	0	0	0	0
COG1397	ADP-ribosylglycohydrolase	O		0	0	0	0	0	0	0	0	0	1	0	0	0	0	0	0	0	0	0	0	0	0	0	0	0	0
COG2935	Arginyl-tRNA--protein-N-Asp/Glu arginylyltransferase	O		0	0	0	0	0	0	0	0	1	1	1	1	1	1	1	1	0	0	0	0	0	0	0	0	1	1
COG1287	Asparagine N-glycosylation enzyme, membrane subunit Stt3	O		0	0	0	0	0	0	0	1	1	0	0	0	0	0	0	0	0	0	0	0	0	0	0	0	0	0
COG3555	Aspartyl/asparaginyl beta-hydroxylase, cupin superfamily	O		0	0	0	0	0	1	1	0	0	0	0	0	0	0	0	0	0	0	0	0	0	0	0	0	0	0
COG1222	ATP-dependent 26S proteasome regulatory subunit	O		0	0	0	0	0	0	0	0	0	0	1	0	0	0	1	0	0	0	0	0	0	0	0	0	0	0
COG2127	ATP-dependent Clp protease adapter protein ClpS	O		0	0	0	0	0	0	0	1	1	1	0	1	1	1	1	1	1	0	0	0	0	0	0	0	1	1
COG0542	ATP-dependent Clp protease ATP-binding subunit ClpA	O		1	1	1	1	1	1	1	1	1	1	1	1	1	1	1	1	1	0	0	0	1	0	0	0	1	1
COG0466	ATP-dependent Lon protease, bacterial type	O		1	1	1	1	0	1	1	1	1	1	1	1	1	1	1	1	1	1	1	1	1	1	1	1	1	1
COG1219	ATP-dependent protease Clp, ATPase subunit	O		1	1	1	1	1	1	1	1	1	1	1	1	1	1	1	1	1	1	1	1	1	1	1	1	1	1
COG0740	ATP-dependent protease ClpP, protease subunit	O		1	1	1	1	1	1	1	1	1	1	1	1	1	1	1	1	1	1	1	1	1	1	1	1	1	1
COG1220	ATP-dependent protease HslVU (ClpYQ), ATPase subunit	O		1	1	1	1	1	1	1	0	1	1	1	1	1	1	0	1	1	1	1	1	0	1	0	1	1	1
COG5405	ATP-dependent protease HslVU (ClpYQ), peptidase subunit	O		1	1	1	1	1	1	1	0	1	1	1	1	1	1	0	1	1	1	1	1	0	1	1	1	1	1
COG0465	ATP-dependent Zn proteases	O		1	1	1	1	1	1	0	0	1	1	1	1	1	1	1	1	1	1	1	1	1	1	1	1	1	1
COG0793	C-terminal processing protease CtpA/Prc, contains a PDZ domain	O		1	1	1	1	1	1	0	1	1	1	1	1	1	1	1	1	1	1	1	1	1	1	1	1	1	1
COG5387	Chaperone required for the assembly of the mitochondrial F1-ATPase	O		0	1	0	0	0	0	0	0	0	1	1	1	1	1	1	1	1	0	0	0	0	0	1	0	1	1
COG0459	Chaperonin GroEL (HSP60 family)	O		1	1	1	1	1	1	1	1	1	0	0	1	1	1	1	1	1	1	1	1	1	1	1	1	1	1
COG0234	Co-chaperonin GroES (HSP10)	O		1	1	1	1	1	1	1	0	1	1	0	1	1	1	1	1	1	1	1	1	1	1	1	1	1	1
COG0826	Collagenase-like protease, PrtC family	O		0	0	0	0	0	0	0	1	1	1	1	0	1	1	1	1	1	1	1	1	0	1	1	1	1	1
COG4870	Cysteine protease, C1A family	O		1	1	1	0	0	1	0	0	0	0	0	0	1	0	0	0	0	0	0	0	0	0	0	0	0	0
COG1858	Cytochrome c peroxidase	O		0	0	0	0	0	0	0	0	1	1	1	1	1	0	0	0	0	0	0	0	0	0	0	0	1	1
COG3346	Cytochrome oxidase assembly protein ShyY1	O		1	1	0	0	1	0	0	0	0	0	0	1	0	0	0	0	0	0	0	0	0	0	0	0	0	1
COG1999	Cytochrome oxidase Cu insertion factor, SCO1/SenC/PrrC family	O		1	1	0	0	1	1	1	1	1	1	1	1	1	1	1	1	0	0	0	0	0	0	0	0	1	1
COG3062	Cytoplasmic chaperone NapD for the signal peptide of periplasmic nitrate reductase NapAB	O		0	0	0	0	0	0	0	0	0	1	0	1	0	0	0	1	0	0	0	0	0	0	0	0	1	0
COG3381	Cytoplasmic chaperone TorD involved in molybdoenzyme TorA maturation	O		0	0	0	0	0	0	0	0	1	1	1	1	1	1	1	1	1	0	0	0	0	0	0	0	0	0
COG1495	Disulfide bond formation protein DsbB	O		1	1	1	1	1	1	0	1	1	1	0	1	1	1	1	1	0	1	1	1	1	0	1	1	1	1
COG0484	DnaJ-class molecular chaperone with C-terminal Zn finger domain	O		1	1	1	1	1	1	1	1	1	1	1	1	1	1	1	1	1	1	1	1	1	1	0	1	1	1
COG1076	DnaJ-domain-containing proteins 1	O		1	1	1	1	1	1	0	1	1	1	1	1	0	1	1	1	1	1	1	1	1	1	1	1	1	1
COG0170	Dolichol kinase	O		0	0	0	0	0	0	0	0	0	0	0	0	0	0	0	0	0	1	1	1	0	1	1	1	0	0
COG1928	Dolichyl-phosphate-mannose--protein O-mannosyl transferase	O		0	0	0	0	0	0	1	0	0	0	0	1	0	0	0	0	0	0	0	0	0	0	0	0	0	0
COG0396	Fe-S cluster assembly ATPase SufC	O		0	0	0	0	0	0	0	1	0	1	1	0	1	0	1	1	0	0	0	0	0	0	0	0	0	0
COG0316	Fe-S cluster assembly iron-binding protein IscA	O		1	1	1	1	1	1	1	1	1	1	1	1	1	1	1	1	1	1	1	1	1	1	1	1	1	1
COG0719	Fe-S cluster assembly scaffold protein SufB	O		1	0	0	0	0	0	1	1	0	1	1	0	1	0	1	1	1	0	0	0	0	0	0	0	0	1
COG0694	Fe-S cluster biogenesis protein NfuA, 4Fe-4S-binding domain	O		1	1	1	1	1	1	1	1	1	1	1	1	1	1	1	1	1	1	1	1	1	1	1	1	1	1
COG2975	Fe-S-cluster formation regulator IscX/YfhJ	O		0	0	0	0	1	0	0	0	1	0	0	1	0	1	0	0	0	1	1	1	0	1	1	1	1	1
COG0545	FKBP-type peptidyl-prolyl cis-trans isomerase	O		0	1	1	0	0	1	1	0	1	0	0	1	0	1	0	0	0	0	0	1	0	0	0	0	1	0
COG0544	FKBP-type peptidyl-prolyl cis-trans isomerase (trigger factor)	O		1	1	1	1	0	1	0	1	1	1	1	1	1	1	1	1	1	1	1	1	1	1	1	1	1	1
COG1047	FKBP-type peptidyl-prolyl cis-trans isomerase 2	O		0	0	0	0	0	0	0	0	0	0	0	0	0	0	0	0	0	0	0	0	0	0	0	0	1	0
COG0354	Folate-binding Fe-S cluster repair protein YgfZ, possible role in tRNA modification	O		0	1	1	1	0	1	0	0	1	1	1	1	0	1	1	1	1	1	0	1	1	1	0	1	1	1
COG1262	Formylglycine-generating enzyme, required for sulfatase activity, contains SUMF1/FGE domain	O		0	0	0	0	0	1	0	1	1	1	1	1	1	1	1	1	0	0	0	0	0	0	1	0	1	1
COG2170	Gamma-glutamyl:cysteine ligase YbdK, ATP-grasp superfamily	O		0	0	0	0	0	0	0	1	0	1	1	1	0	1	1	1	0	0	0	0	0	0	0	0	1	1
COG1391	Glutamine synthetase adenylyltransferase	O		0	0	0	0	0	0	0	0	1	1	1	1	1	1	1	1	0	0	0	0	0	0	0	0	1	1
COG0695	Glutaredoxin	O		1	1	1	0	1	1	1	1	1	1	0	1	1	1	1	1	0	1	0	1	0	1	1	1	1	1
COG2999	Glutaredoxin 2	O		0	0	0	0	0	0	0	0	0	0	0	0	0	0	0	0	1	0	0	0	0	0	0	0	0	0
COG0278	Glutaredoxin-related protein	O		1	1	1	1	1	1	1	1	1	1	1	1	1	1	1	1	1	1	0	1	1	1	1	1	1	1
COG0625	Glutathione S-transferase	O		1	1	1	1	1	1	1	1	1	1	1	1	1	1	1	1	1	0	0	0	1	1	0	1	1	1
COG3187	Heat shock protein HslJ	O		0	0	0	0	0	1	0	0	0	0	0	0	0	0	0	0	0	1	1	1	0	1	0	0	0	1
COG3785	Heat shock protein HspQ	O		0	0	0	0	0	0	0	0	0	1	1	1	0	1	0	1	0	0	0	0	0	0	0	0	0	0
COG0298	Hydrogenase maturation factor	O		0	0	0	0	0	0	0	0	1	0	0	0	0	0	1	0	0	0	0	0	0	0	0	0	1	0
COG0309	Hydrogenase maturation factor	O		0	0	0	0	0	0	0	0	1	0	0	0	0	0	1	0	0	0	0	0	0	0	0	0	1	1
COG0409	Hydrogenase maturation factor	O		0	0	0	0	0	0	0	0	1	0	0	0	0	0	1	0	0	0	0	0	0	0	0	0	1	0
COG0068	Hydrogenase maturation factor HypF (carbamoyltransferase)	O		0	0	0	0	0	0	0	0	1	0	0	0	0	0	1	0	0	0	0	0	0	0	0	0	1	0
COG2370	Hydrogenase/urease accessory protein HupE	O		0	0	0	0	0	0	0	0	1	1	0	1	1	0	0	0	0	1	0	0	0	0	0	0	1	0
COG2846	Iron-sulfur cluster repair protein YtfE, RIC family, contains ScdAN and hemerythrin domains	O		0	0	0	0	1	0	0	0	0	1	1	0	0	0	0	0	0	0	0	0	0	0	0	0	0	0
COG2360	Leu/Phe-tRNA-protein transferase	O		0	0	0	0	0	0	0	1	1	1	1	1	1	1	1	1	1	0	0	0	0	0	0	0	1	1
COG5380	Lipase chaperone LimK	O		0	0	0	0	0	0	0	0	0	0	0	0	0	0	0	0	0	0	0	0	0	0	0	0	0	1
COG0705	Membrane associated serine protease, rhomboid family	O		0	0	1	0	1	0	0	0	0	1	1	0	1	0	1	1	0	0	0	0	0	0	0	0	0	1
COG4260	Membrane protease subunit, stomatin/prohibitin family, contains C-terminal Zn-ribbon domain	O		0	0	0	0	0	0	0	0	0	0	0	0	0	0	1	0	0	0	0	0	0	0	0	0	0	0
COG1266	Membrane protease YdiL, CAAX protease family	O		0	0	0	1	0	1	1	0	0	1	0	0	1	1	1	0	0	0	0	0	0	0	0	1	1	0
COG1585	Membrane protein implicated in regulation of membrane protease activity	O		0	1	1	0	1	1	1	0	0	0	1	1	0	0	1	1	0	0	0	0	0	0	0	0	1	0
COG1030	Membrane-bound serine protease (ClpP class)	O		0	0	0	0	0	0	0	0	0	0	1	0	0	0	0	0	0	0	0	0	0	0	0	0	0	0
COG2151	Metal-sulfur cluster biosynthetic enzyme	O		0	0	1	0	0	0	0	1	0	1	1	0	1	0	1	1	0	0	0	0	0	0	0	0	1	0
COG0443	Molecular chaperone DnaK (HSP70)	O		1	1	1	1	1	1	1	1	1	1	1	1	1	1	0	1	1	1	1	1	1	1	1	1	1	1
COG0576	Molecular chaperone GrpE (heat shock protein)	O		1	1	1	1	1	1	1	1	1	1	1	1	1	1	0	1	1	1	1	1	1	1	1	1	1	1
COG0071	Molecular chaperone IbpA, HSP20 family	O		1	1	1	1	1	1	0	1	1	1	1	1	0	1	1	1	1	1	1	1	0	1	0	1	1	1
COG0326	Molecular chaperone, HSP90 family	O		0	0	1	0	0	0	0	0	1	1	1	1	1	1	1	1	0	0	0	0	0	1	0	0	1	1
COG0846	NAD-dependent protein deacetylase, SIR2 family	O		0	0	0	0	0	0	0	0	1	1	1	1	1	0	1	0	1	1	0	0	0	0	1	1	1	1
COG3118	Negative regulator of GroEL, contains thioredoxin-like and TPR-like domains	O		1	1	1	1	1	1	1	1	1	1	1	1	1	1	1	1	1	1	1	1	0	1	1	1	1	1
COG0378	Ni2+-binding GTPase involved in regulation of expression and maturation of urease and hydrogenase	O		0	0	0	0	0	0	0	0	1	0	1	1	0	0	1	1	0	0	0	0	0	0	0	0	1	1
COG0822	NifU homolog involved in Fe-S cluster formation	O		1	1	1	1	1	1	1	1	1	1	1	1	1	1	1	1	1	1	1	1	1	1	1	1	1	1
COG0760	Parvulin-like peptidyl-prolyl isomerase	O		1	1	1	1	1	1	1	1	1	1	1	1	1	1	1	1	1	1	1	1	1	1	1	1	1	1
COG0225	Peptide methionine sulfoxide reductase MsrA	O		0	0	0	0	1	0	0	0	0	1	1	1	1	1	1	1	1	0	0	0	0	0	1	1	1	1
COG0229	Peptide methionine sulfoxide reductase MsrB	O		0	1	0	0	0	0	1	1	0	1	1	1	1	1	1	1	0	0	0	0	0	0	0	1	1	1
COG0652	Peptidyl-prolyl cis-trans isomerase (rotamase) - cyclophilin family	O		0	0	0	0	0	1	0	1	1	1	1	1	1	1	1	1	1	1	1	1	0	1	1	1	1	1
COG3678	Periplasmic protein refolding chaperone Spy/CpxP family	O		0	0	0	0	0	0	0	0	1	1	1	0	0	0	0	0	0	0	0	0	0	0	0	0	0	0
COG0616	Periplasmic serine protease, ClpP class	O		1	1	0	0	0	1	1	0	1	1	1	1	0	1	1	1	0	1	1	1	1	1	0	1	1	1
COG0265	Periplasmic serine protease, S1-C subfamily, contain C-terminal PDZ domain	O		1	1	1	1	1	1	1	1	1	1	1	1	1	1	1	1	1	1	1	1	1	1	1	1	1	1
COG0678	Peroxiredoxin	O		0	1	0	1	0	1	1	1	1	1	1	1	0	1	1	1	1	0	0	0	0	0	0	0	1	1
COG1225	Peroxiredoxin	O		1	1	1	0	1	1	1	1	1	1	1	1	1	1	1	1	0	1	1	1	0	1	1	1	1	1
COG5550	Predicted aspartyl protease	O		0	0	0	0	0	0	0	0	0	0	0	0	0	1	0	0	0	0	0	0	0	0	0	0	0	0
COG1067	Predicted ATP-dependent protease	O		0	0	0	0	0	1	0	0	0	0	0	1	0	0	1	0	0	1	1	1	0	1	1	1	0	1
COG1066	Predicted ATP-dependent serine protease	O		1	1	1	1	0	1	1	1	1	1	1	1	0	1	1	1	1	1	0	1	1	1	1	1	1	1
COG0606	Predicted ATPase with chaperone activity	O		1	1	1	1	1	1	1	1	1	1	1	1	0	1	0	1	1	1	1	1	1	1	1	1	1	1
COG2761	Predicted dithiol-disulfide isomerase, DsbA family	O		0	0	0	0	0	0	0	0	1	1	1	1	1	1	1	1	0	0	0	0	0	1	0	0	1	1
COG1433	Predicted Fe-Mo cluster-binding protein, NifX family	O		0	0	0	0	0	0	0	0	0	0	0	0	0	0	1	0	0	0	0	0	0	0	0	0	1	0
COG3590	Predicted metalloendopeptidase	O		1	0	0	0	1	0	0	0	0	0	0	0	0	0	0	0	0	0	0	0	0	0	0	0	0	0
COG3236	Predicted NAD-dependent protein-ADP-ribosyltransferase YbiA, DUF1768 family	O		0	0	1	0	0	0	0	0	0	0	0	0	0	0	0	0	0	0	0	0	0	0	0	0	1	0
COG3914	Predicted O-linked N-acetylglucosamine transferase, SPINDLY family	O		0	0	0	0	0	0	0	0	1	0	0	1	0	1	0	0	0	0	0	0	0	0	0	0	0	1
COG3484	Predicted proteasome-type protease	O		0	0	0	0	0	0	0	0	0	0	0	1	0	1	1	0	0	0	0	0	0	0	0	0	0	1
COG3531	Predicted protein-disulfide isomerase , contains CxxC motif	O		0	0	0	0	0	0	0	1	0	1	0	0	0	1	0	1	0	0	0	0	0	1	0	0	0	0
COG3672	Predicted transglutaminase-like cysteine proteinase	O		0	0	0	0	0	0	0	0	1	1	1	0	0	1	1	0	0	0	0	0	0	0	0	0	1	0
COG5549	Predicted Zn-dependent protease	O		0	0	0	0	0	0	0	1	0	0	0	0	0	0	0	1	0	0	0	0	0	0	0	1	1	0
COG3824	Predicted Zn-dependent protease, minimal metalloprotease (MMP)-like domain	O		0	0	0	0	0	0	0	1	1	0	0	1	1	1	1	0	0	0	0	0	0	0	0	0	0	0
COG1310	Proteasome lid subunit RPN8/RPN11, contains Jab1/MPN domain metalloenzyme (JAMM) motif	O		0	0	0	0	0	0	0	0	1	1	1	0	0	1	1	1	0	0	0	0	0	0	0	0	1	1
COG1651	Protein-disulfide isomerase	O		1	1	1	1	1	1	1	1	1	1	1	1	1	1	1	1	1	1	1	1	1	1	1	1	1	1
COG2518	Protein-L-isoaspartate O-methyltransferase	O		1	1	1	0	1	1	0	1	1	1	1	1	1	1	1	1	1	1	1	1	0	1	0	1	1	1
COG2020	Protein-S-isoprenylcysteine O-methyltransferase Ste14	O		0	0	0	0	0	0	0	0	1	1	1	0	1	0	1	1	0	1	1	1	0	1	0	1	0	1
COG1703	Putative periplasmic protein kinase ArgK or related GTPase of G3E family	O		0	1	0	0	0	1	0	1	0	0	1	1	1	1	1	1	0	0	0	0	0	0	0	0	1	1
COG2135	Putative SOS response-associated peptidase YedK	O		0	0	0	0	0	1	0	0	0	1	1	1	0	0	1	1	0	0	0	0	0	0	0	0	1	1
COG1180	Pyruvate-formate lyase-activating enzyme	O		0	0	0	0	0	0	0	1	1	1	0	1	0	1	1	1	1	0	0	0	0	1	0	0	0	1
COG1281	Redox-regulated molecular chaperone, HSP33 family	O		0	1	1	0	0	1	1	0	0	1	1	1	0	0	1	1	1	0	0	0	0	1	0	0	1	1
COG0330	Regulator of protease activity HflC, stomatin/prohibitin superfamily	O		1	1	1	1	1	1	1	0	1	1	1	1	1	1	1	1	1	1	0	1	0	1	1	0	1	1
COG4935	Regulatory P domain of the subtilisin-like proprotein convertases and other proteases	O		0	0	0	0	0	0	0	0	0	0	0	0	0	0	0	0	0	1	1	0	0	0	0	0	0	0
COG5640	Secreted trypsin-like serine protease	O		0	1	0	1	1	1	0	0	0	0	0	0	0	0	0	0	0	0	0	0	0	0	0	0	0	0
COG4826	Serine protease inhibitor	O		0	0	0	0	0	1	1	0	0	0	0	0	0	0	0	0	0	0	0	0	0	0	0	0	0	0
COG1572	Serine protease, subtilase family	O		0	0	1	0	0	0	0	0	0	0	1	0	1	0	0	0	0	0	0	0	0	0	0	0	0	0
COG1404	Serine protease, subtilisin family	O		0	1	0	0	1	1	1	1	1	1	1	1	0	1	1	0	0	0	0	0	0	1	1	0	1	0
COG2137	SOS response regulatory protein OraA/RecX, interacts with RecA	O		0	0	0	0	0	0	0	1	1	1	1	1	0	1	1	1	1	1	1	1	0	1	1	1	1	1
COG2938	Succinate dehydrogenase flavin-adding protein, antitoxin component of the CptAB toxin-antitoxin module	O		1	1	0	1	0	1	0	1	1	1	1	1	1	1	1	1	0	1	1	1	0	1	1	0	1	1
COG0641	Sulfatase maturation enzyme AslB, radical SAM superfamily	O		0	0	0	0	0	0	0	0	1	1	1	0	0	0	1	0	1	0	0	0	0	0	0	0	0	0
COG2168	Sulfur transfer complex TusBCD TusB component, DsrH family	O		0	0	0	0	0	0	0	0	0	1	1	0	0	1	1	0	0	0	0	0	0	0	0	0	0	0
COG0526	Thiol-disulfide isomerase or thioredoxin	O		1	1	1	1	1	1	1	1	1	1	1	1	1	1	1	1	1	1	1	1	1	0	0	0	1	1
COG4232	Thiol:disulfide interchange protein	O		1	1	1	1	1	1	0	0	1	1	1	1	0	1	1	1	1	1	1	1	1	0	0	0	1	1
COG0492	Thioredoxin reductase	O		1	1	1	1	1	1	1	1	1	1	1	1	1	1	1	1	1	1	1	1	1	1	1	1	1	1
COG2143	Thioredoxin-related protein	O		0	0	0	0	0	0	0	1	0	1	1	0	0	1	0	0	0	0	0	0	0	0	0	0	1	1
COG0691	tmRNA-binding protein	O		0	1	1	1	1	1	1	1	1	1	1	1	1	1	1	1	1	1	1	1	1	1	0	1	1	1
COG1305	Transglutaminase-like enzyme, putative cysteine protease	O		0	0	1	1	0	1	1	0	0	1	1	1	0	1	1	1	0	0	0	0	0	0	0	0	0	1
COG0425	TusA-related sulfurtransferase	O		0	0	0	0	0	1	0	1	1	1	1	1	1	1	1	1	0	0	0	0	1	0	0	0	1	1
COG5533	Ubiquitin C-terminal hydrolase	O		0	0	1	0	0	0	0	0	0	0	0	0	0	0	0	0	0	0	0	0	0	0	0	0	0	0
COG2371	Urease accessory protein UreE	O		0	0	0	0	0	0	0	0	0	0	1	1	0	0	1	0	0	0	0	0	0	0	0	0	0	1
COG0830	Urease accessory protein UreF	O		0	0	0	0	0	0	0	0	0	0	1	1	0	0	1	0	0	0	0	0	0	0	0	0	0	1
COG0829	Urease accessory protein UreH	O		0	0	0	0	0	0	0	0	0	0	1	1	0	0	1	0	0	0	0	0	0	0	0	0	0	1
COG1975	Xanthine and CO dehydrogenase maturation factor, XdhC/CoxF family	O		0	0	0	0	0	0	0	1	0	1	1	1	1	0	1	1	0	0	0	0	0	0	0	0	1	1
COG2234	Zn-dependent amino- or carboxypeptidase, M28 family	O		0	0	0	0	0	0	0	0	0	0	1	0	1	1	0	0	0	0	0	0	0	0	0	0	0	0
COG2738	Zn-dependent membrane protease YugP	O		0	0	0	0	0	0	0	0	0	0	0	0	0	0	0	0	0	0	0	0	0	0	0	0	1	0
COG3227	Zn-dependent metalloprotease	O		0	0	0	0	0	1	0	0	0	0	0	0	0	0	0	0	0	0	0	0	0	0	0	0	0	0
COG1994	Zn-dependent protease (includes SpoIVFB)	O		1	1	1	0	0	1	1	1	1	1	1	0	0	1	1	1	0	0	0	0	0	0	0	0	1	1
COG0501	Zn-dependent protease with chaperone function	O		0	0	0	0	0	1	1	0	0	1	0	1	1	0	1	1	0	1	1	1	0	1	1	1	1	1
COG4233	Thiol-disulfide interchange protein, contains DsbC and DsbD domains	OC		1	0	0	1	1	0	0	0	0	0	0	0	0	0	1	0	0	0	0	0	1	0	0	0	0	0
COG1899	Deoxyhypusine synthase	OJ		0	0	0	0	0	0	0	0	1	0	0	0	0	0	1	0	0	0	0	0	0	0	0	0	0	0
COG0750	Membrane-associated protease RseP, regulator of RpoE activity	OK		1	1	1	1	1	1	1	1	1	1	1	1	1	1	1	1	1	1	1	1	1	1	1	1	1	1
COG4960	Flp pilus assembly protein, protease CpaA	OT		1	1	0	0	1	0	1	1	1	1	1	1	0	1	1	0	0	0	0	0	0	0	0	0	0	0
COG2844	UTP:GlnB (protein PII) uridylyltransferase	OT		0	0	0	0	0	0	0	1	1	1	1	1	1	1	1	1	1	0	0	0	0	0	0	0	1	1
COG4959	Type IV secretory pathway, protease TraF	OU		0	0	0	0	0	1	0	0	0	0	0	0	0	0	0	0	0	0	0	0	0	0	0	0	0	1
COG0529	Adenylylsulfate kinase or related kinase	P	Cysteine biosynthesis	0	1	0	0	0	0	0	1	1	1	1	1	1	1	1	1	0	0	0	0	0	0	0	0	1	1
COG2046	ATP sulfurylase (sulfate adenylyltransferase)	P	Cysteine biosynthesis	0	0	0	0	0	0	0	0	0	1	1	1	1	1	1	1	0	0	0	0	0	0	0	0	0	0
COG0155	Sulfite reductase, beta subunit (hemoprotein)	P	Cysteine biosynthesis	0	1	1	0	0	0	0	0	1	1	1	1	1	0	1	1	1	0	0	0	0	0	0	0	1	1
COG0607	Rhodanese-related sulfurtransferase	P	Urea cycle	1	1	1	0	1	1	1	1	1	1	1	1	1	1	1	1	1	1	1	1	0	1	1	1	1	1
COG2897	3-mercaptopyruvate sulfurtransferase SseA, contains two rhodanese domains	P		0	0	0	0	1	0	0	1	1	1	1	1	1	1	1	1	0	0	0	0	0	0	0	0	1	1
COG1218	3'-Phosphoadenosine 5'-phosphosulfate (PAPS) 3'-phosphatase	P		0	1	0	0	1	0	0	1	1	1	1	1	0	1	1	1	1	1	1	1	0	1	1	1	1	1
COG4986	ABC-type anion transport system, duplicated permease component	P		0	1	0	0	0	0	0	0	0	0	0	0	0	0	0	0	0	0	0	0	0	0	0	0	0	0
COG0310	ABC-type Co2+ transport system, permease component	P		0	0	0	0	0	0	0	0	1	0	0	0	0	0	1	0	0	0	0	0	0	0	0	0	1	1
COG4606	ABC-type enterochelin transport system, permease component	P		0	0	0	0	0	0	0	0	0	0	1	0	0	0	0	0	0	0	0	0	0	0	0	0	0	0
COG1840	ABC-type Fe3+ transport system, periplasmic component	P		0	0	0	0	0	0	0	1	0	1	1	1	1	1	1	1	0	0	0	0	0	0	1	0	1	1
COG1178	ABC-type Fe3+ transport system, permease component	P		0	0	0	0	0	0	0	1	0	1	1	1	1	1	1	1	1	0	1	0	0	0	1	0	1	1
COG0614	ABC-type Fe3+-hydroxamate transport system, periplasmic component	P		0	0	0	0	0	0	0	1	1	1	1	1	1	0	1	1	0	0	1	0	0	0	0	1	1	1
COG0609	ABC-type Fe3+-siderophore transport system, permease component	P		0	0	0	0	1	0	0	0	0	0	0	1	0	0	1	0	0	0	0	0	0	0	0	1	1	1
COG4559	ABC-type hemin transport system, ATPase component	P		0	0	0	0	0	0	0	0	0	0	0	0	0	0	0	0	0	0	0	0	0	0	0	0	1	1
COG4558	ABC-type hemin transport system, periplasmic component	P		0	0	0	0	0	0	0	0	0	0	0	0	0	0	0	0	0	0	0	0	0	0	0	0	1	1
COG4619	ABC-type iron transport system FetAB, ATPase component	P		0	0	0	0	0	0	0	0	0	0	0	0	0	0	0	0	1	0	0	0	0	0	0	0	0	0
COG0390	ABC-type iron transport system FetAB, permease component	P		0	0	0	0	0	0	0	1	0	0	1	0	0	1	0	1	1	0	0	0	0	0	0	0	1	0
COG1464	ABC-type metal ion transport system, periplasmic component/surface antigen	P		0	0	1	0	1	1	1	0	0	0	0	0	0	0	0	0	1	1	1	1	0	1	1	1	0	1
COG1121	ABC-type Mn2+/Zn2+ transport system, ATPase component	P		1	1	1	1	0	1	1	0	1	1	1	1	1	1	1	1	0	1	0	1	1	1	1	1	1	1
COG1108	ABC-type Mn2+/Zn2+ transport system, permease component	P		1	1	1	1	1	1	1	0	1	1	1	1	1	1	1	1	0	1	0	1	1	1	1	1	1	1
COG4148	ABC-type molybdate transport system, ATPase component	P		0	0	0	0	0	0	0	0	1	1	1	1	0	0	0	1	0	0	0	0	0	0	0	0	1	1
COG0725	ABC-type molybdate transport system, periplasmic component	P		0	0	0	0	0	0	0	0	1	1	1	1	0	0	1	1	1	0	0	0	0	1	0	0	1	1
COG4149	ABC-type molybdate transport system, permease component	P		0	0	0	0	0	0	0	0	1	1	1	1	0	0	1	1	1	0	0	0	0	1	0	0	1	1
COG2215	ABC-type nickel/cobalt efflux system, permease component RcnA	P		0	0	0	0	0	0	0	1	0	0	1	1	1	1	1	1	0	0	0	0	0	0	0	0	1	1
COG1116	ABC-type nitrate/sulfonate/bicarbonate transport system, ATPase component	P		0	1	1	0	0	1	0	1	1	1	1	1	1	1	1	1	0	0	0	0	0	0	0	0	1	1
COG0715	ABC-type nitrate/sulfonate/bicarbonate transport system, periplasmic component	P		0	0	1	1	0	1	0	1	1	1	1	1	1	1	1	1	0	0	0	0	0	0	0	0	1	1
COG0600	ABC-type nitrate/sulfonate/bicarbonate transport system, permease component	P		0	0	1	1	0	1	1	1	1	1	1	1	1	1	1	1	0	0	0	0	0	0	0	0	1	1
COG1117	ABC-type phosphate transport system, ATPase component	P		1	1	1	0	1	0	0	1	1	0	0	1	0	1	1	1	1	1	1	1	0	1	1	1	1	1
COG0226	ABC-type phosphate transport system, periplasmic component	P		1	1	0	0	1	1	1	0	1	0	0	1	1	1	1	1	1	1	1	1	0	1	1	1	1	1
COG0573	ABC-type phosphate transport system, permease component	P		1	1	0	0	0	0	0	1	1	0	0	1	0	1	1	1	1	1	1	1	0	1	1	1	1	1
COG0581	ABC-type phosphate transport system, permease component	P		1	1	0	0	1	0	0	1	1	0	0	1	0	1	1	1	1	1	1	1	0	1	1	1	1	1
COG3638	ABC-type phosphate/phosphonate transport system, ATPase component	P		0	0	0	0	0	0	0	0	1	1	0	1	1	1	1	0	0	0	0	0	0	0	0	0	0	1
COG3221	ABC-type phosphate/phosphonate transport system, periplasmic component	P		0	0	0	0	0	0	0	1	1	1	1	1	1	1	1	1	0	0	0	0	0	0	0	0	1	1
COG3639	ABC-type phosphate/phosphonate transport system, permease component	P		0	0	0	0	0	0	0	0	1	1	0	1	1	1	1	0	0	0	0	0	0	0	0	0	0	1
COG4107	ABC-type phosphonate transport system, ATPase component	P		0	0	1	0	0	0	0	0	0	0	0	0	0	1	1	0	0	0	0	0	0	0	0	0	0	1
COG4615	ABC-type siderophore export system, fused ATPase and permease components	P		0	0	0	0	0	0	0	0	0	0	0	0	0	0	1	0	0	0	0	0	0	0	0	0	1	0
COG1613	ABC-type sulfate transport system, periplasmic component	P		0	0	0	0	0	0	0	0	0	0	0	0	0	0	1	0	0	0	0	0	0	0	0	0	0	0
COG0555	ABC-type sulfate transport system, permease component	P		0	0	0	0	0	0	0	0	0	0	0	1	1	0	1	0	0	0	0	0	0	0	0	0	0	1
COG4208	ABC-type sulfate transport system, permease component	P		0	0	0	0	0	0	0	0	0	0	0	0	0	0	1	0	0	0	0	0	0	0	0	0	0	0
COG1118	ABC-type sulfate/molybdate transport systems, ATPase component	P		0	0	0	0	0	0	0	0	0	1	0	0	0	0	1	0	0	0	0	0	0	0	0	0	0	0
COG4662	ABC-type tungstate transport system, periplasmic component	P		0	0	0	0	0	0	0	0	0	1	1	1	1	1	1	1	0	0	0	0	0	0	0	0	1	0
COG2998	ABC-type tungstate transport system, permease component	P		0	0	0	0	0	0	0	0	0	1	1	1	1	1	1	1	0	0	0	0	0	0	0	0	1	0
COG0803	ABC-type Zn uptake system ZnuABC, Zn-binding component ZnuA	P		1	1	1	0	1	1	1	0	0	0	0	0	0	0	1	0	0	0	0	0	0	0	0	0	0	1
COG4531	ABC-type Zn2+ transport system, periplasmic component/surface adhesin	P		1	0	1	0	1	1	1	1	1	1	1	1	0	1	1	1	0	1	1	1	1	1	1	1	1	1
COG2128	Alkylhydroperoxidase family enzyme, contains CxxC motif	P		0	0	0	0	0	0	0	1	1	1	1	1	1	1	1	1	0	0	0	0	0	0	0	0	1	1
COG3627	Alpha-D-ribose 1-methylphosphonate 5-phosphate C-P lyase	P		0	0	0	0	0	0	0	0	0	0	0	0	1	1	1	0	0	0	0	0	0	0	0	0	0	1
COG3454	Alpha-D-ribose 1-methylphosphonate 5-triphosphate diphosphatase PhnM	P		0	0	0	0	0	0	0	0	0	0	0	0	0	1	1	0	0	0	0	0	0	0	0	0	0	1
COG3624	Alpha-D-ribose 1-methylphosphonate 5-triphosphate synthase subunit PhnG	P		0	0	0	0	0	0	0	0	0	0	0	0	0	1	1	0	0	0	0	0	0	0	0	0	0	1
COG3625	Alpha-D-ribose 1-methylphosphonate 5-triphosphate synthase subunit PhnH	P		0	0	0	0	0	0	0	0	0	0	0	0	0	1	1	0	0	0	0	0	0	0	0	0	0	1
COG3626	Alpha-D-ribose 1-methylphosphonate 5-triphosphate synthase subunit PhnI	P		0	0	0	0	0	0	0	0	0	0	0	0	0	1	1	0	0	0	0	0	0	0	0	0	0	1
COG4778	Alpha-D-ribose 1-methylphosphonate 5-triphosphate synthase subunit PhnL	P		0	0	0	0	0	0	0	0	0	0	0	0	0	1	1	0	0	0	0	0	0	0	0	0	0	1
COG0004	Ammonia channel protein AmtB	P		0	0	0	0	0	0	0	1	1	1	1	1	0	1	1	1	1	0	0	0	0	0	0	0	1	1
COG0003	Anion-transporting ATPase, ArsA/GET3 family	P		0	0	0	0	0	0	0	0	0	0	0	0	0	0	1	0	0	0	0	0	0	0	0	0	0	0
COG1393	Arsenate reductase and related proteins, glutaredoxin family	P		0	0	0	0	0	0	0	1	0	0	0	1	0	1	1	1	1	0	0	0	0	0	0	0	1	1
COG0798	Arsenite efflux pump ArsB, ACR3 family	P		0	0	0	0	0	0	0	0	1	0	0	1	0	1	1	1	0	1	1	0	0	0	0	0	1	1
COG3119	Arylsulfatase A or related enzyme	P		0	0	1	1	0	0	0	0	0	1	1	1	0	1	1	1	1	0	1	0	0	0	0	0	0	1
COG2193	Bacterioferritin (cytochrome b1)	P		0	0	0	0	0	0	0	0	0	0	0	1	0	0	1	1	0	0	0	0	0	0	0	0	1	1
COG2906	Bacterioferritin-associated ferredoxin	P		0	0	0	0	0	0	0	0	0	0	0	1	0	0	0	0	0	0	0	0	0	0	0	0	1	1
COG0387	Ca2+/H+ antiporter	P		0	0	0	0	0	0	0	0	0	0	0	0	0	0	0	0	0	0	0	0	0	0	0	0	1	0
COG0530	Ca2+/Na+ antiporter	P		0	0	0	0	0	0	0	1	0	1	1	1	0	1	1	1	1	0	0	0	0	0	1	0	1	1
COG0288	Carbonic anhydrase	P		1	1	0	0	0	1	1	0	1	1	0	1	0	1	1	1	0	0	0	0	0	0	0	1	1	1
COG3338	Carbonic anhydrase	P		0	0	0	0	0	0	0	0	0	0	0	0	0	0	1	0	0	0	0	0	0	0	0	0	0	0
COG0753	Catalase	P		0	0	1	0	0	0	0	0	0	0	0	1	0	0	0	0	0	0	0	0	0	0	0	0	0	0
COG0376	Catalase (peroxidase I)	P		0	0	0	0	0	0	0	0	0	0	1	0	0	0	1	0	0	0	0	0	0	0	0	0	0	1
COG2217	Cation transport ATPase	P		0	1	0	0	1	1	0	0	1	1	1	1	1	1	1	1	0	1	1	1	0	1	1	0	1	1
COG4572	Cation transport regulator ChaB	P		0	1	0	0	1	1	1	0	0	0	0	0	0	0	1	0	0	0	0	0	0	0	0	0	0	0
COG3703	Cation transport regulator ChaC	P		0	0	0	0	0	0	0	1	0	1	0	1	1	1	1	1	0	0	0	0	0	0	0	0	1	1
COG2059	Chromate transport protein ChrA	P		1	0	0	0	1	0	0	1	0	0	0	1	0	0	1	0	0	1	1	1	0	1	0	1	0	1
COG1230	Co/Zn/Cd efflux system component	P		0	0	0	0	1	0	1	0	1	0	1	1	1	0	1	0	0	1	1	1	0	1	1	1	1	1
COG2608	Copper chaperone CopZ	P		1	0	0	0	1	0	0	1	1	0	0	1	1	1	1	0	0	0	0	0	0	0	0	0	1	1
COG3142	Copper homeostasis protein CutC	P		0	0	0	0	0	0	0	0	0	0	0	0	0	0	0	0	1	0	1	0	0	1	0	1	0	0
COG1496	Copper oxidase (laccase) domain	P		1	1	1	1	1	1	1	1	1	1	1	1	1	1	1	1	1	1	1	1	1	1	1	1	1	1
COG2372	Copper-binding protein CopC (methionine-rich)	P		0	0	0	0	0	0	0	0	0	0	0	0	1	0	0	0	0	0	0	0	0	0	0	0	0	0
COG2847	Copper(I)-binding protein	P		1	1	0	0	0	1	0	1	1	1	0	1	0	1	1	1	0	0	0	0	0	0	0	0	1	1
COG3696	Cu/Ag efflux pump CusA	P		1	0	1	0	1	1	1	0	0	0	0	0	1	0	0	1	0	0	0	0	0	0	0	0	1	0
COG2032	Cu/Zn superoxide dismutase	P		0	0	0	0	0	0	0	0	0	0	0	0	1	0	0	0	0	0	0	0	0	0	0	1	0	0
COG1513	Cyanate lyase	P		0	0	0	0	0	0	0	1	0	0	0	0	0	0	0	0	0	0	0	0	0	0	0	0	0	1
COG2807	Cyanate permease	P		0	0	0	0	0	0	0	0	0	1	0	1	0	0	1	0	0	0	0	0	0	0	0	0	1	1
COG3022	Cytoplasmic iron level regulating protein YaaA, DUF328/UPF0246 family	P		0	0	0	0	0	0	0	1	0	1	0	1	0	1	0	1	1	0	0	0	0	0	0	0	1	1
COG2221	Dissimilatory sulfite reductase (desulfoviridin), alpha and beta subunits	P		0	0	0	0	0	0	0	1	0	1	1	0	0	1	1	0	0	0	0	0	0	0	0	0	0	0
COG0053	Divalent metal cation (Fe/Co/Zn/Cd) transporter	P		1	1	1	0	1	1	0	1	1	1	1	1	1	1	1	1	1	0	0	0	0	0	0	0	1	1
COG2382	Enterochelin esterase or related enzyme	P		0	0	0	0	0	0	0	0	0	0	0	0	0	0	1	0	0	0	0	0	0	0	0	0	0	0
COG0735	Fe2+ or Zn2+ uptake regulation protein	P		0	1	0	1	1	1	1	1	1	1	1	1	1	1	1	1	0	0	0	0	0	1	0	1	1	1
COG0370	Fe2+ transport system protein B	P		0	0	0	0	0	0	0	0	1	0	0	0	0	0	1	0	1	1	1	1	0	1	0	1	1	0
COG1918	Fe2+ transport system protein FeoA	P		0	0	0	0	0	0	0	0	1	0	0	0	0	0	1	0	1	1	1	1	0	1	0	0	0	1
COG1528	Ferritin	P		0	0	0	0	0	0	0	0	0	0	0	0	0	0	1	0	0	0	0	0	0	0	0	0	0	0
COG3685	Ferritin-like metal-binding protein YciE	P		0	0	0	0	0	0	0	0	0	0	0	0	0	0	1	0	0	0	0	0	0	0	0	0	0	0
COG3301	Formate-dependent nitrite reductase, membrane component NrfD	P		0	0	0	0	1	0	0	0	1	1	1	0	0	1	1	0	0	0	0	0	0	0	0	1	0	0
COG3303	Formate-dependent nitrite reductase, periplasmic cytochrome c552 subunit	P		0	0	0	0	0	0	0	0	1	1	0	0	0	1	0	0	0	0	0	0	0	0	0	0	0	0
COG2116	Formate/nitrite transporter FocA, FNT family	P		0	0	0	0	0	0	0	0	0	1	1	0	0	0	1	1	1	0	0	0	0	1	0	0	0	0
COG0038	H+/Cl- antiporter ClcA	P		1	0	0	0	0	1	0	1	0	1	1	1	0	1	1	1	0	0	0	0	0	0	0	0	1	1
COG3230	Heme oxygenase	P		0	0	0	0	0	0	0	0	0	0	0	0	0	0	0	0	0	0	0	0	0	0	0	0	0	1
COG0672	High-affinity Fe2+/Pb2+ permease	P		0	0	0	0	0	0	0	0	0	0	0	0	0	0	1	0	0	0	0	0	0	0	0	0	0	0
COG2216	High-affinity K+ transport system, ATPase chain B	P		0	0	0	0	1	0	0	0	0	0	0	0	0	0	0	0	0	0	0	0	0	0	0	0	0	0
COG3025	Inorganic triphosphatase YgiF, contains CYTH and CHAD domains	P		0	0	0	0	0	0	0	0	1	1	1	1	0	0	1	0	0	0	0	0	0	0	0	0	0	1
COG1416	Intracellular sulfur oxidation protein, DsrE/DsrF family	P		0	0	0	0	0	0	0	1	0	1	1	0	0	1	0	0	0	0	0	0	0	0	0	0	1	0
COG1965	Iron-binding protein CyaY, frataxin homolog	P		1	1	1	0	0	1	1	0	0	0	0	1	0	1	0	0	1	0	0	0	1	0	0	0	1	1
COG3158	K+ transporter	P		0	1	1	0	0	1	1	0	1	0	0	0	1	0	0	0	0	0	0	0	0	0	0	0	0	0
COG2060	K+-transporting ATPase, A chain	P		0	0	0	0	1	0	0	0	0	0	0	0	0	0	0	0	0	0	0	0	0	0	0	0	0	0
COG2156	K+-transporting ATPase, c chain	P		0	0	0	0	1	0	0	0	0	0	0	0	0	0	0	1	0	0	0	0	0	0	0	0	0	0
COG0490	K+/H+ antiporter YhaU, regulatory subunit KhtT	P		0	0	0	0	0	0	0	0	0	0	0	0	0	0	0	0	0	0	0	1	0	0	0	0	0	0
COG0475	Kef-type K+ transport system, membrane component KefB	P		1	1	1	1	0	1	0	0	1	0	0	1	1	1	1	1	1	0	0	0	1	0	0	0	1	1
COG5478	Low affinity Fe/Cu permease	P		0	0	0	0	0	0	1	0	0	0	0	0	0	0	0	0	0	0	0	0	0	0	0	0	0	0
COG0474	Magnesium-transporting ATPase (P-type)	P		1	1	0	0	1	1	1	0	0	0	0	0	0	1	1	0	1	0	0	0	0	1	0	0	0	1
COG0861	Membrane protein TerC, possibly involved in tellurium resistance	P		1	1	1	0	1	1	1	0	0	0	0	1	0	1	1	0	0	1	1	1	0	1	1	1	0	1
COG2239	Mg/Co/Ni transporter MgtE (contains CBS domain)	P		0	1	0	1	1	1	1	1	1	1	1	1	0	1	1	1	1	1	1	1	1	1	1	1	1	1
COG0598	Mg2+ and Co2+ transporter CorA	P		0	0	0	0	1	0	0	0	1	0	0	1	1	1	1	0	0	0	0	0	0	1	1	0	1	1
COG4536	Mg2+ and Co2+ transporter CorB, contains DUF21, CBS pair, and CorC-HlyC domains	P		1	1	1	1	1	1	1	0	1	1	1	1	0	1	1	1	0	1	1	1	1	1	0	1	1	1
COG1914	Mn2+ and Fe2+ transporters of the NRAMP family	P		0	0	0	0	0	1	0	0	0	0	0	0	0	0	0	0	0	1	1	1	0	1	0	1	0	0
COG2111	Multisubunit Na+/H+ antiporter, MnhB subunit	P		0	0	0	0	0	0	0	0	0	1	0	0	0	1	1	0	1	1	1	1	0	1	1	1	1	0
COG1006	Multisubunit Na+/H+ antiporter, MnhC subunit	P		0	0	0	0	0	0	0	0	0	1	0	0	0	1	1	0	1	1	1	1	0	1	1	1	1	1
COG1863	Multisubunit Na+/H+ antiporter, MnhE subunit	P		0	0	0	0	0	0	0	0	0	1	0	0	0	1	1	0	1	1	1	1	0	1	1	1	1	1
COG2212	Multisubunit Na+/H+ antiporter, MnhF subunit	P		0	0	0	0	0	0	0	0	0	1	0	0	0	1	1	0	1	1	1	1	0	1	1	1	1	1
COG1320	Multisubunit Na+/H+ antiporter, MnhG subunit	P		0	0	0	0	0	0	0	0	0	1	0	0	0	1	1	0	1	1	1	1	0	1	1	1	1	1
COG1055	Na+/H+ antiporter NhaD or related arsenite permease	P		1	1	1	1	1	1	0	1	1	0	1	1	1	0	1	1	0	0	0	0	1	0	0	0	0	1
COG1283	Na+/phosphate symporter	P		0	0	0	0	0	0	0	0	0	0	1	1	0	1	0	0	0	1	0	0	0	0	0	0	1	1
COG2375	NADPH-dependent ferric siderophore reductase, contains FAD-binding and SIP domains	P		0	0	0	0	0	1	0	0	0	0	0	0	0	0	0	0	1	0	0	0	0	0	0	0	0	1
COG0025	NhaP-type Na+/H+ or K+/H+ antiporter	P		0	0	0	0	0	0	0	1	1	0	0	0	0	0	1	0	0	0	0	0	0	0	0	0	0	1
COG2223	Nitrate/nitrite transporter NarK	P		0	0	0	0	1	0	0	0	0	1	1	0	0	1	1	1	1	0	0	0	0	1	0	0	1	1
COG4548	Nitric oxide reductase activation protein	P		0	0	0	0	0	0	0	0	0	0	0	0	0	1	0	0	0	0	0	0	0	0	0	0	1	0
COG3256	Nitric oxide reductase large subunit	P		0	0	0	0	0	0	0	0	0	0	0	0	0	0	1	0	0	0	0	0	0	0	0	0	1	0
COG5456	Nitrogen fixation protein FixH	P		0	0	0	0	0	0	0	0	1	0	0	1	0	0	1	1	0	0	0	0	0	0	0	0	1	1
COG3420	Nitrous oxidase accessory protein NosD, contains tandem CASH domains	P		0	0	1	0	0	0	0	0	0	0	0	1	0	0	1	0	0	0	0	0	0	0	0	0	1	1
COG4263	Nitrous oxide reductase	P		0	0	0	0	0	0	0	0	1	0	1	1	1	0	1	0	0	0	0	0	0	0	0	0	1	0
COG4314	Nitrous oxide reductase accessory protein NosL	P		0	0	0	0	0	0	0	0	0	0	0	1	0	0	1	0	1	0	0	0	0	0	0	0	1	0
COG4772	Outer membrane receptor for Fe3+-dicitrate	P		0	0	0	0	0	0	0	0	1	0	0	0	0	0	0	0	0	0	0	0	0	1	1	0	0	0
COG4773	Outer membrane receptor for ferric coprogen and ferric-rhodotorulic acid	P		0	1	0	0	0	0	0	0	0	1	0	0	0	0	0	0	0	0	0	0	0	0	0	0	1	1
COG4771	Outer membrane receptor for ferrienterochelin and colicins	P		1	0	1	0	0	0	1	0	1	0	0	1	0	0	1	0	0	1	1	1	0	0	1	0	1	1
COG4774	Outer membrane receptor for monomeric catechols	P		0	1	0	0	0	0	0	0	0	0	0	0	0	0	0	0	0	0	0	0	0	0	0	0	0	1
COG1629	Outer membrane receptor proteins, mostly Fe transport	P		0	0	0	0	1	0	1	0	0	0	0	0	0	0	1	0	0	0	1	0	0	1	0	0	0	1
COG5569	Periplasmic Cu and Ag efflux protein CusF	P		0	0	0	0	0	0	0	0	0	0	0	0	0	0	0	0	0	0	0	0	0	0	0	0	1	0
COG1910	Periplasmic molybdate-binding protein/domain	P		0	0	0	0	0	0	0	1	0	0	0	1	1	1	1	0	0	0	0	0	0	0	0	0	0	0
COG5455	Periplasmic regulator RcnB of Ni and Co efflux	P		0	0	0	0	0	0	0	0	0	1	0	0	0	0	1	1	0	0	0	0	0	0	0	0	0	1
COG0704	Phosphate uptake regulator	P		1	1	0	0	0	0	0	0	0	0	0	1	0	1	1	0	1	1	1	1	0	1	1	1	1	1
COG0306	Phosphate/sulfate permease	P		0	0	0	0	0	0	1	1	0	1	1	0	1	1	1	1	0	0	0	0	0	0	0	0	1	1
COG3540	Phosphodiesterase/alkaline phosphatase D	P		0	0	1	0	1	1	1	0	0	0	0	0	1	0	0	0	0	0	0	0	0	0	0	0	1	1
COG1235	Phosphoribosyl 1,2-cyclic phosphodiesterase	P		1	1	1	1	1	1	1	1	1	1	1	1	1	1	1	1	1	1	1	1	1	1	1	1	1	1
COG0855	Polyphosphate kinase	P		1	1	0	0	0	0	0	0	1	1	1	1	0	1	1	0	0	0	0	0	0	0	0	0	1	1
COG4097	Predicted ferric reductase	P		0	0	0	0	0	0	0	0	0	0	0	1	0	0	0	0	0	0	0	0	0	0	0	0	0	1
COG2072	Predicted flavoprotein CzcO associated with the cation diffusion facilitator CzcD	P		0	0	0	0	0	0	0	0	0	0	0	1	0	1	1	1	0	0	0	0	0	0	0	0	0	1
COG1276	Putative copper export protein	P		0	0	0	0	0	0	1	0	0	1	0	0	1	0	0	0	0	0	0	0	0	0	0	0	0	0
COG3720	Putative heme degradation protein	P		0	0	0	0	0	0	0	0	0	0	0	0	0	0	0	0	0	0	0	0	0	0	0	0	1	1
COG0748	Putative heme iron utilization protein	P		0	0	0	0	0	0	0	1	0	1	1	1	1	0	0	1	0	0	0	0	0	0	1	1	1	1
COG1633	Rubrerythrin	P		1	1	1	0	1	1	1	0	1	0	1	0	0	0	1	0	0	0	0	0	0	1	0	0	1	1
COG0659	Sulfate permease or related transporter, MFS superfamily	P		0	1	0	0	1	1	0	0	1	1	0	1	1	1	1	1	1	0	0	0	0	1	0	0	1	1
COG2836	Sulfite exporter TauE/SafE	P		0	0	0	0	0	0	0	0	1	0	0	0	0	0	1	0	0	0	0	0	0	0	0	0	1	1
COG0369	Sulfite reductase, alpha subunit (flavoprotein)	P		0	0	0	0	0	0	0	0	1	0	0	0	0	0	1	0	1	0	0	0	0	0	0	0	1	0
COG1553	Sulfur relay (sulfurtransferase) complex TusBCD TusD component, DsrE family	P		0	0	0	0	0	0	0	0	0	1	1	0	0	1	1	0	0	0	0	0	0	0	0	0	0	0
COG2923	Sulfur relay (sulfurtransferase) complex TusC component, DsrF/TusC family	P		0	0	0	0	0	0	0	0	0	1	1	0	0	1	1	0	0	0	0	0	0	0	0	0	0	0
COG2920	Sulfur relay (sulfurtransferase) protein, DsrC/TusE family	P		0	0	0	0	0	0	0	1	0	1	1	0	0	1	1	0	0	0	0	0	0	0	0	0	0	0
COG0605	Superoxide dismutase	P		1	1	1	1	1	1	1	0	1	1	0	1	0	0	1	0	1	1	1	1	1	1	1	1	1	1
COG3793	Tellurite resistance protein	P		0	0	0	0	0	0	1	0	1	1	1	1	0	0	1	1	0	0	0	0	0	0	0	0	1	1
COG4117	Thiosulfate reductase cytochrome b subunit	P		0	0	0	0	0	0	0	0	0	0	0	0	0	0	1	0	0	0	0	0	0	0	0	0	1	0
COG0569	Trk K+ transport system, NAD-binding component	P		1	1	1	1	1	1	1	1	1	1	1	1	0	0	1	1	1	1	1	1	1	1	0	1	1	1
COG0168	Trk-type K+ transport system, membrane component	P		1	1	1	1	1	1	1	1	1	1	1	1	0	1	1	1	1	1	1	1	1	1	1	1	1	1
COG2346	Truncated hemoglobin YjbI	P		0	0	0	0	0	1	0	1	0	0	0	1	0	1	0	1	0	1	1	0	0	0	1	0	1	1
COG2967	Uncharacterized protein affecting Mg2+/Co2+ transport	P		1	1	1	0	1	1	1	0	0	1	1	1	1	1	1	1	0	0	0	0	0	0	0	0	1	1
COG3667	Uncharacterized protein involved in copper resistance	P		0	0	0	0	0	0	0	1	0	0	0	1	0	0	0	1	0	0	0	0	0	0	0	0	0	0
COG1324	Uncharacterized protein involved in tolerance to divalent cations	P		0	0	0	0	0	1	0	1	1	1	1	1	1	0	1	0	0	0	0	0	0	0	0	0	1	1
COG3197	Uncharacterized protein, possibly involved in nitrogen fixation	P		0	0	0	0	0	0	0	0	1	0	0	1	0	0	1	1	0	0	0	0	0	0	0	0	1	1
COG1226	Voltage-gated potassium channel Kch	P		0	0	0	0	0	0	0	0	0	0	0	0	0	0	0	1	0	1	1	1	0	0	0	0	1	0
COG0428	Zinc transporter ZupT	P		0	0	0	0	0	0	0	0	0	0	0	1	0	0	1	1	1	0	0	0	0	0	0	0	1	1
COG1151	Hydroxylamine reductase (hybrid-cluster protein)	PC		0	0	0	0	0	0	0	0	0	0	0	0	0	0	1	0	0	0	0	0	0	0	0	0	0	0
COG1120	ABC-type cobalamin/Fe3+-siderophores transport system, ATPase component	PH		0	0	0	0	0	0	0	0	0	0	0	1	0	1	1	0	0	0	0	0	0	0	0	1	1	1
COG2146	Ferredoxin subunit of nitrite reductase or a ring-hydroxylating dioxygenase	PQ		0	0	0	0	0	0	0	1	1	1	1	1	1	1	0	1	0	0	0	0	0	0	0	0	1	1
COG1785	Alkaline phosphatase	PR	Folate biosynthesis	0	0	0	0	0	0	0	0	0	0	1	0	0	0	0	0	0	0	0	0	0	0	0	0	0	0
COG3700	Acid phosphatase (class B)	PR		0	0	0	0	0	0	0	0	0	0	0	0	0	0	0	0	0	1	1	1	0	1	0	0	0	0
COG1122	Energy-coupling factor transporter ATP-binding protein EcfA2	PR		0	0	0	0	0	1	0	0	0	0	0	0	0	1	1	0	0	1	0	0	0	0	0	0	1	1
COG4638	Phenylpropionate dioxygenase or related ring-hydroxylating dioxygenase, large terminal subunit	PR		0	0	0	0	0	0	0	1	0	1	1	1	1	1	0	1	0	1	0	0	0	0	0	0	1	1
COG3712	Periplasmic ferric-dicitrate binding protein FerR, regulates iron transport through sigma-19	PT		0	0	0	0	0	0	0	0	0	1	1	1	0	0	1	0	0	0	0	0	0	0	0	0	1	1
COG5036	SPX domain-containing protein involved in vacuolar polyphosphate accumulation	PU		0	0	0	0	0	0	0	0	0	0	0	1	0	0	0	0	0	0	0	0	0	0	0	0	0	0
COG0783	DNA-binding ferritin-like protein (oxidative damage protectant)	PV		1	1	0	1	1	1	1	0	0	1	0	1	0	1	0	0	0	1	1	1	0	1	1	1	0	1
COG3396	1,2-phenylacetyl-CoA epoxidase, catalytic subunit	Q		0	0	0	0	0	0	0	0	0	1	1	1	0	0	0	0	0	0	0	0	0	0	0	0	1	0
COG3917	2-hydroxychromene-2-carboxylate isomerase	Q		0	0	0	0	0	0	0	1	0	1	1	1	1	1	1	1	0	0	0	0	0	0	0	0	1	1
COG3971	2-keto-4-pentenoate hydratase	Q		0	0	0	0	0	0	0	0	0	1	1	1	0	0	1	1	0	0	0	0	0	0	0	0	0	1
COG0179	2-keto-4-pentenoate hydratase/2-oxohepta-3-ene-1,7-dioic acid hydratase (catechol pathway)	Q		0	0	0	0	0	0	0	1	1	1	1	1	1	1	1	1	1	0	0	0	0	0	0	0	1	1
COG5517	3-phenylpropionate/cinnamic acid dioxygenase, small subunit	Q		0	0	0	0	0	0	0	0	0	1	1	1	0	0	0	0	0	0	0	0	0	0	0	0	0	0
COG4172	ABC-type microcin C transport system, duplicated ATPase component YejF	Q		1	1	1	1	1	1	0	0	1	1	1	1	1	1	1	1	1	1	1	1	1	1	0	1	1	1
COG4174	ABC-type microcin C transport system, permease component YejB	Q		1	1	1	1	1	1	1	0	1	1	1	1	1	1	1	1	0	1	1	1	1	1	0	1	1	1
[truncated: 1,132 more rows]
