# Supplementary material for: Hepatincolaceae (Alphaproteobacteria) are Distinct From Holosporales and Independently Evolved to Associate With Ecdysozoa
Source: Environ Microbiol. 2025 Jan 10;27(1):e70028. doi: 10.1111/1462-2920.70028 (PMC11724238; doi:10.1111/1462-2920.70028)
Supplement: Supplementary file 20 — Table S11. List of the genes of ‘Candidatus Hepatincolaceae’ bacteria involved in putative HGT events, including the representative(s) in which they were identified, and the reason why they were deemed as putatively transferred. [file EMI-27-e70028-s017.xlsx]

## Sheet: possibili_HGT
gene	Hepatincolaceae member(s)	reason for putative HGT	notes
pyruvate-formate lyase	symbiont of Labiotermes	high identity with non-alphaproteobacterial hits	best hit (MAGs excluded) with high identity (71.60%) with Bacillota sequences (accession: WP_072724958.1)
PTS for fructose	all Hepatincolaceae	absence in the free-living relatives
PTS for glucose	symbiont of Labiotermes, symbiont of Strigamia, Tardigradibacter	absence in the free-living relatives
PTS for N-acetyl-glucosamine	all Hepatincolaceae (2 genes each, except the symbiont of Strigamia, having 1 gene)	absence in the free-living relatives	In Tardigradibacter one gene is truncated
IIAB PTS component for chitobiose/lichenane	symbiont of Labiotermes (3 genes), symbiont of Strigamia	absence in the free-living relatives
IIAB PTS component for lactose/cellobiose	symbiont of Labiotermes, symbiont of Strigamia	absence in the free-living relatives
IIAB PTS component for ascorbate	symbiont of Labiotermes	absence in the free-living relatives
PTS component for beta-glucosides	Tardigradibacter	absence in the free-living relatives
PTS component for mannitol	Hepatincola spp., symbiont of Labiotermes	absence in the free-living relatives
mannitol-1-phosphate dehydrogenase	Hepatincola spp., symbiont of Labiotermes	significantly higher identity (~48% vs at most ~24%) outside Alphaproteobacteria than in the close free-living relatives	best hit (MAGs excluded) with Gammaproteobacteria/Bacillota sequences (accessions: WP_050143939.1; WP_050606446.1; WP_163248920.1)
uxuA mannonate dehydratase	symbiont of Labiotermes	absence in the free-living relatives	high identity (77%) with Bacillota (accession: WP_172207841.1)
uxaA altronate dehydratase	symbiont of Labiotermes	significantly higher identity (~68% vs at most ~34%) outside Alphaproteobacteria than in the close free-living relatives	best hit (MAGs excluded) with a Bacillota sequence (accession: WP_204968110.1)
uxaC glucuronate isomerase	symbiont of Labiotermes	significantly higher identity (~69% vs 27%) outside Alphaproteobacteria than in the close free-living relatives	best hit (MAGs excluded) with a Bacillota sequence (accession: WP_127058907.1)
chitinase II-like domain proteins	Hepatincola spp. (3 genes in Av and Pdp, 4 in Pp), symbiont of Labiotermes (2 genes)	absence in the free-living relatives
lytic polysaccharide monooxygenase	symbiont of Strigamia	absence in the free-living relatives
chitin deacetylase	symbionts of Strigamia, symbiont of Labiotermes	absence in the free-living relatives
2-C-methyl-D-erythritol 4-phosphate cytidylyltransferase ispD	Tardigradibacter	significantly higher identity (~46% vs at most ~30%) outside Alphaproteobacteria than in the close free-living relatives and the other Hepatincolaceae	best hit (MAGs excluded) with an Epsylonproteobacteria sequence (accession: EAJ4203933.1)
nupC nucleoside permease	all Hepatincolaceae	significantly higher identity (~60% vs ~33%) outside Alphaproteobacteria than in the close free-living relatives	best hit (MAGs excluded) with Gammaproteobacteria sequences (accessions: WP_090130355.1; WP_115852943.1; WP_274687918.1; WP_220718871.1; WP_180567473.1)
tsx nucleoside permease	Hepatincola spp., symbiont of Labiotermes, Tardigradibacter	absence in the free-living relatives
cytosine permease	symbiont of Strigamia	significantly higher identity (~57% vs ~21%) outside Alphaproteobacteria than in the close free-living relatives	best hit (MAGs excluded) with a Spirochaetota sequence (accession: WP_010255596.1)
xanthine/uracil permease	Hepatincola spp., symbiont of Labiotermes	significantly higher identity (~60% vs ~42%) outside Alphaproteobacteria than in the close free-living relatives	best hit (MAGs excluded) with Fusobacteriota sequences (accessions: WP_320312892.1)
ABC-type oligopeptide transport system, periplasmic component oppA	symbiont of Labiotermes, Tardigradibacter (2 genes)	significantly higher identity (up to 53% vs at most ~26%) outside Alphaproteobacteria than in the close free-living relatives	best hit (MAGs excluded) with Gammaproteobacteria/Thermodesulfobacteriota sequences (accessions: WP_011394679.1; WP_073611508.1; WP_284729174.1)
tcyP cysteine uptake transporter	all Hepatincolaceae	significantly higher identity (~48% vs ~29%) outside Alphaproteobacteria than in the close free-living relatives	best hit (MAGs excluded) with Bacillota sequences (accessions: WP_314110228.1, WP_060533620.1, WP_301629422.1, HDR4424591.1, WP_125081195.1)
arginine deiminase	Hepatincola spp., symbiont of Labiotermes	significantly higher identity (~60% vs at most ~35%) outside Alphaproteobacteria than in the close free-living relatives	best hit (MAGs excluded) with a Bacillota sequence (accession: WP_082853522.1)
ornithine carbamoyltransferase	Hepatincola spp., symbiont of Labiotermes	significantly higher identity (~76% vs at most ~43%) outside Alphaproteobacteria than in the close free-living relatives	best hit (MAGs excluded) with a Spirochaetota sequence (accession: WP_120104607.1)
carbamate kinase	Hepatincola spp., symbiont of Labiotermes	significantly higher identity (~65% vs ~45%) outside Alphaproteobacteria than in the close free-living relatives	best hit (MAGs excluded) with a Bacillota sequence (accession: WP_039633500.1)
ornithine cyclodeaminase	Hepatincola spp.	significantly higher identity (~62% vs at most ~43%) outside Alphaproteobacteria than in the close free-living relatives	best hit (MAGs excluded) with Gammaproteobacteria sequences (accessions: WP_208123139.1, GGG07494.1)
pnuC transporter	Hepatincola spp. (3 genes each), symbiont of Strigamia (3 genes), Tardigradibacter, symbiont of Labiotermes	absence in the free-living relatives
